# Supplementary material for: Pyridoxine induces glutathione synthesis via PKM2-mediated Nrf2 transactivation and confers neuroprotection
Source: Nat Commun. 2020 Feb 18;11:941. doi: 10.1038/s41467-020-14788-x (PMC7029000; doi:10.1038/s41467-020-14788-x)
Supplement: Supplementary file 4 — Supplementary Data 1 [file 41467_2020_14788_MOESM4_ESM.xlsx]

## Sheet: All_gene_fpkm
#ID	Saline1	Saline2	Saline3	Quinpirole1	Quinpirole2	Quinpirole3
ENSMUSG00000000001	36.4998	36.4814	36.9935	39.3723	37.9009	37.0413
ENSMUSG00000000028	6.43384	6.61208	5.87022	6.77646	7.11698	6.93965
ENSMUSG00000000037	0.297745	0.189231	0.146065	0.38466	0.197844	0.1635
ENSMUSG00000000049	0.682132	0.528008	1.20588	0.920469	0.982053	0.77119
ENSMUSG00000000056	4.02368	4.34273	4.0113	3.70071	3.63166	3.91253
ENSMUSG00000000058	18.332	20.2578	19.9057	21.3832	20.1263	22.5134
ENSMUSG00000000078	32.955	32.822	32.1287	34.0902	33.5488	34.769
ENSMUSG00000000085	10.4336	11.1999	11.2475	9.98218	10.6014	9.8936
ENSMUSG00000000088	93.2695	100.086	99.7102	106.302	112.547	108.117
ENSMUSG00000000093	4.15958	4.28702	4.01095	3.84785	4.00322	3.88462
ENSMUSG00000000094	0	0.025706	0.046507	0.036125	0.087567	0.028699
ENSMUSG00000000120	0.674152	0.737876	0.627739	0.905214	0.81247	1.03728
ENSMUSG00000000125	1.92771	1.83087	2.25139	2.06461	1.76821	1.69304
ENSMUSG00000000126	10.5294	9.94581	11.2345	10.5033	10.4647	10.5106
ENSMUSG00000000127	6.62353	7.39929	7.03692	7.38649	6.85183	7.23709
ENSMUSG00000000131	22.9703	21.094	21.7564	22.5153	19.5025	21.8861
ENSMUSG00000000134	23.1552	22.5903	19.9697	19.3994	20.528	22.5468
ENSMUSG00000000142	18.7336	16.7303	17.3131	17.2447	15.8212	17.4342
ENSMUSG00000000148	8.6249	8.73912	9.581	9.22861	9.23932	9.62048
ENSMUSG00000000149	78.352	73.9262	74.5849	74.1926	77.194	76.7433
ENSMUSG00000000154	1.25491	0.927113	0.295073	0.701036	0.332956	1.05976
ENSMUSG00000000167	3.01397	3.20125	3.30086	3.56513	3.85731	2.99581
ENSMUSG00000000168	18.6767	16.564	16.8557	18.2707	18.8758	18.9949
ENSMUSG00000000171	57.1278	55.0877	59.6745	60.8471	66.48	61.6485
ENSMUSG00000000182	0.093177	0	0	0	0.041863	0
ENSMUSG00000000184	108.464	101.263	89.7837	97.5453	88.285	98.151
ENSMUSG00000000194	24.0302	23.8799	23.3658	23.4451	21.6182	21.2839
ENSMUSG00000000197	5.90638	6.13438	6.0118	6.21801	5.77995	5.6929
ENSMUSG00000000202	9.16587	10.2202	10.138	10.1161	12.6474	11.1218
ENSMUSG00000000204	0	0	0.009938	0	0	0
ENSMUSG00000000214	0.018945	0	0	0	0	0
ENSMUSG00000000215	0	0.058139	0.071346	0	0	0
ENSMUSG00000000223	6.77307	6.36404	6.43416	4.81266	6.48259	6.20436
ENSMUSG00000000244	0.064829	0.201328	0.162767	0.104564	0.103087	0.203167
ENSMUSG00000000247	41.0172	40.4811	39.4358	32.9579	41.2985	40.967
ENSMUSG00000000248	0	0	0	0	0	0.01837
ENSMUSG00000000253	53.0571	57.1227	62.1143	56.9762	59.4389	54.5226
ENSMUSG00000000266	6.11448	6.144	6.31418	6.38248	5.80851	6.03571
ENSMUSG00000000275	4.97615	9.15239	9.35514	7.37756	4.67034	7.61123
ENSMUSG00000000276	2.75981	2.69102	2.41559	2.88416	2.67302	2.50434
ENSMUSG00000000278	333.251	331.191	339.659	369.612	369.319	359.583
ENSMUSG00000000282	7.83531	8.67714	7.91776	7.4562	6.37527	7.56173
ENSMUSG00000000290	14.9889	15.5462	14.6645	13.9928	16.46	14.4443
ENSMUSG00000000295	8.13201	8.85298	10.0932	10.1729	11.7144	10.5473
ENSMUSG00000000296	3.38888	2.63512	3.17879	3.29726	3.65413	3.70585
ENSMUSG00000000301	3.86849	3.05242	3.42905	4.08212	4.49441	3.8211
ENSMUSG00000000303	0.067802	0.187712	0.119957	0.178436	0.048316	0.086336
ENSMUSG00000000305	11.3824	11.5189	11.5083	9.66016	9.7422	10.4121
ENSMUSG00000000308	0.470962	0.691125	1.00026	0.551381	0.389361	0.6418
ENSMUSG00000000317	0.072908	0.093598	0.110919	0.083807	0.226223	0.052825
ENSMUSG00000000320	0.119584	0.024127	0.086484	0.012567	0.121693	0.248838
ENSMUSG00000000325	150.549	154.507	155.295	143.785	146.128	146.859
ENSMUSG00000000326	62.8201	61.2264	63.5854	64.9339	64.7275	61.0573
ENSMUSG00000000339	30.4768	31.5929	34.4833	34.6928	38.088	35.7552
ENSMUSG00000000340	8.18308	9.30287	9.43063	8.74923	8.73052	8.32851
ENSMUSG00000000346	111.996	117.391	120.204	124.61	125.546	124.457
ENSMUSG00000000355	13.9464	14.0919	14.4221	16.7307	17.3318	14.3645
ENSMUSG00000000359	0	0	0.023603	0.045433	0.137721	0
ENSMUSG00000000365	0.054967	0.111718	0.094633	0.036064	0.029906	0.052067
ENSMUSG00000000374	21.0111	21.5497	20.7541	20.3903	20.5902	20.4531
ENSMUSG00000000378	33.4305	34.3777	36.7546	36.9217	38.6902	34.5825
ENSMUSG00000000384	11.5492	13.7294	11.7668	13.796	11.7708	13.5426
ENSMUSG00000000385	0.029486	0.045764	0.011802	0.044268	0.049943	0.026417
ENSMUSG00000000386	0.154652	0.076302	0.123389	0.10501	0.1024	0.040098
ENSMUSG00000000392	0.021385	0	0	0	0.013621	0
ENSMUSG00000000399	57.1987	55.9455	58.5013	61.8015	63.7459	57.9282
ENSMUSG00000000402	0.025843	0	0	0.014041	0	0
ENSMUSG00000000409	0.229847	0.220023	0.309837	0.220988	0.412177	0.136586
ENSMUSG00000000411	0	0.028473	0	0.029662	0	0
ENSMUSG00000000416	4.09294	4.32049	4.17315	3.24863	3.30226	3.33262
ENSMUSG00000000420	30.9538	31.3816	31.0647	31.9943	31.9657	32.9266
ENSMUSG00000000439	9.23558	9.93294	11.494	9.79514	11.0175	9.36364
ENSMUSG00000000440	1.18802	1.01547	0.773738	1.11556	1.17636	1.09412
ENSMUSG00000000441	36.8268	38.7023	37.7526	34.9828	35.5183	36.8911
ENSMUSG00000000486	0.547376	0.274694	0.555977	0.646069	0.587217	0.288286
ENSMUSG00000000489	98.3255	94.9994	94.025	85.9321	90.2008	93.3796
ENSMUSG00000000530	0.723357	0.811519	0.618447	0.768622	0.754382	0.549504
ENSMUSG00000000531	0.604551	0.608098	0.858423	0.972908	0.859163	0.726165
ENSMUSG00000000532	7.9734	8.5065	8.31191	6.76963	6.31939	6.57601
ENSMUSG00000000538	49.4103	44.7849	46.5091	46.8638	38.0083	41.5345
ENSMUSG00000000544	0	0.028983	0	0	0	0
ENSMUSG00000000552	20.1175	19.6186	20.6868	21.084	20.3802	21.2004
ENSMUSG00000000555	21.3823	21.2755	20.8912	21.9951	20.3242	22.8921
ENSMUSG00000000560	0.385009	0.368828	0.305723	0.435986	0.267678	0.246712
ENSMUSG00000000561	12.901	13.3377	12.8216	12.8964	13.0525	13.2579
ENSMUSG00000000562	0.190272	0.260966	0.304985	0.271456	0.157271	0.304938
ENSMUSG00000000563	89.8545	90.9259	104.088	109.727	119.84	112.132
ENSMUSG00000000567	53.9598	54.0269	51.7768	45.4191	42.3481	50.0239
ENSMUSG00000000568	32.6846	30.3243	31.2975	27.5434	27.9655	29.6398
ENSMUSG00000000579	11.6764	11.0746	11.578	12.2977	12.954	11.6051
ENSMUSG00000000581	6.66133	6.57071	7.89659	7.47875	8.38193	8.69095
ENSMUSG00000000594	37.5597	39.0003	40.384	41.2119	42.5796	42.1682
ENSMUSG00000000600	7.01108	7.30769	7.06314	7.38238	6.89464	7.37444
ENSMUSG00000000605	17.4174	17.0854	16.8249	17.8328	16.9939	18.1685
ENSMUSG00000000627	0.396658	0.400259	0.492692	0.30181	0.44842	0.318254
ENSMUSG00000000628	17.5226	16.9161	15.078	16.5353	15.1662	15.3906
ENSMUSG00000000631	67.9279	60.6298	56.0828	53.3845	47.2874	57.014
ENSMUSG00000000632	10.4186	10.762	9.58748	9.09747	8.5904	10.775
ENSMUSG00000000673	0.104571	0.090133	0.037567	0.275898	0	0.218694
ENSMUSG00000000682	30.6852	33.3947	37.9548	36.9565	41.9379	38.3304
ENSMUSG00000000686	2.64078	2.70518	2.40976	3.04287	3.04636	3.36937
ENSMUSG00000000690	0	0	0	0	0.028564	0
ENSMUSG00000000693	18.3251	17.8885	16.8686	18.1467	16.5723	16.1964
ENSMUSG00000000706	0.022094	0.031299	0.011101	0.020261	0.046091	0.092524
ENSMUSG00000000708	17.1639	17.4759	17.2209	18.6325	17.8468	18.566
ENSMUSG00000000711	42.5709	45.3558	44.2537	44.7021	46.4717	46.4992
ENSMUSG00000000730	0	0	0	0.041676	0	0
ENSMUSG00000000731	0	0	0.107287	0.039182	0	0
ENSMUSG00000000732	3.38852	3.51064	3.66389	3.28808	3.66261	3.07124
ENSMUSG00000000738	43.7543	42.2894	44.2143	46.9769	44.8561	44.1549
ENSMUSG00000000739	0.376928	0	0.066014	0.099044	0.047807	0.060777
ENSMUSG00000000740	589.755	581.639	626.449	693.828	737.29	692.904
ENSMUSG00000000743	66.1366	67.6046	72.925	78.968	80.8853	74.02
ENSMUSG00000000751	28.2552	30.1646	36.657	33.2273	32.4095	43.7158
ENSMUSG00000000753	76.2488	69.4071	65.5991	84.6774	82.9495	83.326
ENSMUSG00000000759	15.0438	14.6806	15.2383	14.5951	14.2237	14.9647
ENSMUSG00000000776	9.4786	11.5479	9.98666	11.0172	11.5325	11.5504
ENSMUSG00000000782	25.7471	23.6322	23.8846	25.1927	24.8426	26.1523
ENSMUSG00000000787	50.7099	53.0483	51.1006	53.3992	53.1826	55.8302
ENSMUSG00000000791	0.064901	0.029235	0.009453	0.025813	0.03974	0.061628
ENSMUSG00000000792	0.673021	0.510095	0.651378	0.518459	0.632367	0.451002
ENSMUSG00000000794	3.53552	3.90961	4.41564	2.98817	2.447	2.95328
ENSMUSG00000000804	10.3705	10.0724	9.94911	9.17051	8.06688	8.51168
ENSMUSG00000000805	0	0	0	0.029322	0	0
ENSMUSG00000000811	4.16029	3.68168	3.58988	3.88164	4.34029	3.72237
ENSMUSG00000000823	19.1727	16.0241	15.3824	13.1623	13.8394	12.6089
ENSMUSG00000000826	29.2274	29.3857	28.0032	27.9984	28.2771	36.0724
ENSMUSG00000000827	25.1619	25.1481	31.2828	39.2164	27.4539	28.3792
ENSMUSG00000000838	8.28154	8.39308	7.6639	8.10323	7.97719	8.25258
ENSMUSG00000000861	0.197358	0.229178	0.226695	0.147704	0.161626	0.254704
ENSMUSG00000000876	9.84533	10.355	11.4688	9.24441	10.826	10.9265
ENSMUSG00000000881	4.58987	8.4658	6.96844	7.0414	7.47611	6.62357
ENSMUSG00000000884	1.13902	1.11525	1.19021	1.58695	1.11748	1.2102
ENSMUSG00000000889	0	0.057125	0	0	0	0
ENSMUSG00000000901	13.6893	15.4187	15.3507	16.107	15.1655	16.898
ENSMUSG00000000902	43.9402	43.7511	43.2239	45.7927	47.3982	45.4518
ENSMUSG00000000903	0.656331	0.60074	0.571414	0.354062	0.995171	0.723982
ENSMUSG00000000915	12.9647	12.9713	13.2339	13.2248	12.8728	13.86
ENSMUSG00000000916	5.45074	4.4688	5.98864	5.06474	4.41454	6.03571
ENSMUSG00000000934	5.20703	4.77086	4.29967	4.89727	5.06025	5.13414
ENSMUSG00000000938	0	0	0	0	0.030754	0
ENSMUSG00000000942	0.045863	0.045729	0.123536	0.238028	0.197956	0.042576
ENSMUSG00000000957	75.8301	71.0011	71.0809	71.6491	68.6971	75.6098
ENSMUSG00000000958	3.59754	3.27669	2.73832	2.68693	3.38396	3.42869
ENSMUSG00000000959	23.5698	24.5477	24.0074	25.2063	25.7024	24.5056
ENSMUSG00000000976	7.38868	6.99289	6.97569	5.89989	5.87549	6.70299
ENSMUSG00000000982	4.95145	6.4802	7.82232	5.44937	7.71277	4.66167
ENSMUSG00000000983	0.072579	0.044795	0	0	0	0
ENSMUSG00000001014	0.278834	0.30155	0.303805	0.203997	0.173948	0.165732
ENSMUSG00000001016	24.2997	25.8602	26.5788	27.8075	27.346	26.6838
ENSMUSG00000001017	25.5654	31.4595	29.4646	30.1493	29.1921	24.7696
ENSMUSG00000001018	33.9083	37.2816	34.2715	39.7991	42.957	42.7614
ENSMUSG00000001020	68.4548	63.5235	78.1881	73.8197	87.4181	71.8429
ENSMUSG00000001021	0.915976	0.637635	1.39722	1.08675	1.5549	1.14382
ENSMUSG00000001025	361.524	367.421	398.292	416.631	461.089	415.712
ENSMUSG00000001027	0.004824	0	0.011898	0.017263	0	0.006857
ENSMUSG00000001029	0.193649	0.093471	0.03072	0	0	0.105876
ENSMUSG00000001034	16.542	17.4909	17.8684	14.9429	16.236	17.5771
ENSMUSG00000001036	24.4521	28.2084	29.2132	40.1165	41.5713	21.1739
ENSMUSG00000001039	35.0482	35.6962	38.954	37.8377	34.5771	35.9227
ENSMUSG00000001052	19.636	19.4118	18.3137	17.6747	17.1588	16.972
ENSMUSG00000001053	8.17905	8.38255	8.60026	8.87706	8.60837	9.26163
ENSMUSG00000001054	25.7815	23.6167	28.258	26.656	31.4312	28.5606
ENSMUSG00000001056	29.1251	27.828	30.3624	33.7715	37.1704	33.1564
ENSMUSG00000001062	8.0975	8.20745	8.86458	8.82437	7.6644	8.30364
ENSMUSG00000001065	7.6111	7.33149	6.49733	6.73989	6.46457	6.78671
ENSMUSG00000001076	0.134793	0.080621	0.022679	0	0	0
ENSMUSG00000001082	20.3544	19.5054	20.647	22.3671	20.8075	21.304
ENSMUSG00000001089	15.135	15.1591	13.162	13.6042	12.5962	12.8728
ENSMUSG00000001095	0.031354	0	0.032656	0	0.062813	0.037516
ENSMUSG00000001098	177.562	182.614	178.079	182.984	182.093	183.069
ENSMUSG00000001100	57.701	58.366	60.1521	62.7235	66.3998	66.9211
ENSMUSG00000001103	0	0	0.029054	0	0.05839	0
ENSMUSG00000001105	33.5913	38.1397	39.5663	40.614	46.0732	40.9799
ENSMUSG00000001119	23.6096	24.2786	24.1848	23.1421	24.2087	23.1569
ENSMUSG00000001120	15.8528	15.2664	15.254	16.2728	14.8309	13.4334
ENSMUSG00000001123	9.74267	11.1484	11.9381	12.5235	14.5533	13.7758
ENSMUSG00000001127	36.9623	39.6894	39.6532	36.8315	40.6037	35.8697
ENSMUSG00000001128	6.37307	8.14816	8.21499	6.59858	5.81835	5.89869
ENSMUSG00000001131	15.5552	17.1396	15.286	20.2888	22.8285	22.4255
ENSMUSG00000001134	7.03631	7.44687	8.79402	10.4883	11.2239	8.81594
ENSMUSG00000001138	9.06255	7.60535	7.57238	6.70492	5.99121	6.90991
ENSMUSG00000001143	10.2714	10.24	9.95339	8.67598	10.0721	9.15874
ENSMUSG00000001150	12.2392	11.9077	12.0722	10.6374	10.7046	11.4923
ENSMUSG00000001151	5.52591	5.60643	5.1242	4.33533	3.76495	4.18761
ENSMUSG00000001156	3.0113	3.14885	2.77948	2.5797	2.31556	2.69347
ENSMUSG00000001157	6.14392	5.77832	5.27422	5.9889	5.68684	6.09113
ENSMUSG00000001158	20.4983	19.3812	23.7413	27.147	28.4046	26.4465
ENSMUSG00000001166	1.24149	1.64242	1.38383	1.5664	1.72031	1.53054
ENSMUSG00000001168	0	0.042296	0	0	0	0
ENSMUSG00000001173	8.23847	8.20727	7.9101	5.5185	6.21241	6.6398
ENSMUSG00000001175	101.545	103.654	105.239	107.62	112.642	110.96
ENSMUSG00000001211	63.5894	65.0115	60.2817	61.8035	55.7045	66.0614
ENSMUSG00000001225	0.090553	0.257344	0.148342	0.290179	0.137256	0.267893
ENSMUSG00000001227	5.0215	5.28213	5.46636	4.70912	3.93168	4.96006
ENSMUSG00000001228	19.3702	17.6442	16.1703	19.0183	17.8331	19.3105
ENSMUSG00000001229	24.984	24.6148	24.8373	22.6817	22.3855	23.3572
ENSMUSG00000001240	1.13789	1.17179	1.33587	1.88173	1.30457	1.74458
ENSMUSG00000001247	1.33102	1.19463	1.23057	1.02753	1.32473	0.747026
ENSMUSG00000001248	27.4154	26.8185	26.7209	26.5107	26.0465	26.8323
ENSMUSG00000001249	0.625262	0.538427	1.02347	0.510801	0.519592	0.416876
ENSMUSG00000001260	0.390234	0.331944	0.303719	0.449195	0.405449	0.553914
ENSMUSG00000001270	5565.61	5502.1	5826.44	6246.73	6428.4	6225.42
ENSMUSG00000001280	8.90906	8.25529	7.94026	7.00775	7.03522	7.70939
ENSMUSG00000001281	0.055623	0.069341	0.117983	0.014199	0.073752	0.05076
ENSMUSG00000001285	20.4895	16.9842	19.9438	19.6869	20.6144	21.6052
ENSMUSG00000001288	16.2771	13.268	14.2791	14.5181	13.4697	14.6835
ENSMUSG00000001289	67.7857	73.173	71.1507	74.2126	76.3189	70.9618
ENSMUSG00000001300	14.4483	14.5885	13.6963	13.0216	13.0989	12.5419
ENSMUSG00000001305	9.51561	7.73488	8.93134	10.2562	10.6936	10.7678
ENSMUSG00000001313	17.8908	18.1365	20.6134	17.7906	18.5564	19.4495
ENSMUSG00000001323	11.7423	14.3955	12.3027	12.2356	11.1676	13.4095
ENSMUSG00000001333	15.467	15.3526	14.2167	16.2309	16.1898	16.5304
ENSMUSG00000001334	0.991628	1.37676	1.11693	1.00611	1.05485	1.09948
ENSMUSG00000001348	1.21466	1.10421	0.820578	1.51805	1.20231	1.48878
ENSMUSG00000001349	152.535	153.936	168.13	168.466	174.27	169.906
ENSMUSG00000001366	31.8873	28.6054	25.4775	25.9336	29.9183	31.047
ENSMUSG00000001376	7.80787	8.01537	7.99033	8.91691	7.22886	8.23391
ENSMUSG00000001380	33.6537	34.9087	36.2679	38.9672	40.1875	35.1036
ENSMUSG00000001383	24.4915	26.108	27.5924	28.7171	28.8508	27.6185
ENSMUSG00000001403	40.9152	40.0275	38.878	45.2134	46.4193	47.1264
ENSMUSG00000001415	22.719	23.76	24.0254	23.0954	23.109	22.6894
ENSMUSG00000001416	95.135	98.1152	103.028	104.775	110.063	104.983
ENSMUSG00000001418	32.8935	32.1534	30.7546	37.389	35.2623	35.4516
ENSMUSG00000001419	23.5867	22.0107	20.8986	19.0832	18.1757	19.6116
ENSMUSG00000001420	0.589148	1.21801	1.74274	1.30542	0.845028	1.09279
ENSMUSG00000001424	45.8834	42.9929	44.1676	45.1079	44.5994	46.9501
ENSMUSG00000001435	45.3682	41.3608	42.1232	38.5922	37.3315	38.3423
ENSMUSG00000001436	7.44787	8.34485	8.93642	7.1004	7.48934	8.71685
ENSMUSG00000001440	65.4893	63.58	58.1603	61.8311	59.7945	61.8472
ENSMUSG00000001441	35.1011	34.3187	33.8176	37.67	32.225	35.5544
ENSMUSG00000001444	0.015198	0	0.052553	0	0	0
ENSMUSG00000001445	31.0627	31.0086	30.693	34.3755	35.2676	34.3398
ENSMUSG00000001467	24.9538	23.8803	23.3512	26.8847	25.4585	26.7344
ENSMUSG00000001472	103.463	105.949	103.466	109.904	108.531	107.998
ENSMUSG00000001473	150.582	143.476	145.057	166.394	174.435	157.221
ENSMUSG00000001482	19.6861	19.6583	20.0508	19.1901	19.8119	21.8184
ENSMUSG00000001493	0	0.016358	0.017677	0.067027	0	0.040614
ENSMUSG00000001494	0	0.017641	0	0.018377	0	0.087598
ENSMUSG00000001496	3.46136	3.10584	2.62398	2.41664	2.76978	3.56437
ENSMUSG00000001497	0.043752	0.082265	0.071595	0.121114	0.207652	0.075448
ENSMUSG00000001504	14.9241	13.8617	13.8869	13.8723	13.4183	13.6498
ENSMUSG00000001506	104.387	92.9181	92.1056	77.8479	70.0046	80.3646
ENSMUSG00000001507	184.092	168.044	165.245	161.808	151.797	159.099
ENSMUSG00000001508	0.582393	1.61538	0.675347	0.740887	0.354505	0.623422
ENSMUSG00000001510	0	0	0	0.029127	0	0
ENSMUSG00000001517	12.7732	10.8968	11.1375	10.9765	12.4659	10.2212
ENSMUSG00000001518	5.20464	5.88373	5.2276	4.31564	5.29665	5.29145
ENSMUSG00000001520	0.244044	0.425803	0.112014	0.157649	0.214077	0.340578
ENSMUSG00000001521	29.6182	29.9416	30.0892	29.2161	26.9968	29.9465
ENSMUSG00000001524	9.98535	11.2763	11.4169	11.2715	12.772	11.1861
ENSMUSG00000001525	298.082	290.812	299.769	338.795	351.586	338.359
ENSMUSG00000001542	5.5086	5.28126	4.77669	5.24209	4.89464	5.74187
ENSMUSG00000001552	20.4657	20.225	21.7689	19.5642	20.0121	19.4671
ENSMUSG00000001555	51.4777	47.176	48.3993	52.724	49.3171	48.5207
ENSMUSG00000001558	0.318267	0.225612	0.295962	0.168569	0.172672	0.174224
ENSMUSG00000001569	6.70393	6.73061	6.93387	6.60583	7.94577	7.31724
ENSMUSG00000001576	93.5167	91.5947	89.4027	95.5797	96.8068	95.3064
ENSMUSG00000001583	0	0	0	0.027334	0.014151	0
ENSMUSG00000001588	0.031974	0.063368	0	0.100343	0	0.018047
ENSMUSG00000001604	1.82007	2.11218	2.22065	2.05809	2.42836	2.69754
ENSMUSG00000001627	12.2899	12.3255	12.6387	13.7511	13.7158	14.166
ENSMUSG00000001630	4.86635	5.24896	5.0321	5.61301	5.13224	4.70407
ENSMUSG00000001632	9.60219	10.158	9.6521	8.63804	10.6655	9.40286
ENSMUSG00000001642	64.7856	69.2207	70.1651	71.8716	76.6296	71.3003
ENSMUSG00000001655	0.03073	0.058547	0	0.030855	0.032054	0.018385
ENSMUSG00000001663	36.6862	37.5111	42.8383	35.5788	38.5657	35.6395
ENSMUSG00000001665	13.7129	14.8494	11.4872	9.94939	16.7086	10.4112
ENSMUSG00000001666	45.323	46.1009	51.9257	48.7347	56.8566	48.393
ENSMUSG00000001670	0.047764	0	0	0	0	0
ENSMUSG00000001672	0.04502	0.044534	0.07999	0	0.088968	0
ENSMUSG00000001674	18.6424	19.0849	19.6148	21.1643	22.5549	19.3025
ENSMUSG00000001687	42.0597	41.8199	43.417	43.4792	44.6022	44.0244
ENSMUSG00000001700	11.7571	11.8385	12.8682	11.8004	12.744	13.0465
ENSMUSG00000001707	16.4426	17.244	16.3999	18.5237	19.796	21.3248
ENSMUSG00000001729	109.188	101.388	103.684	107.426	106.765	107.8
ENSMUSG00000001739	0.273663	0.171819	0.517104	0.302418	0.596401	0.262529
ENSMUSG00000001741	0.832254	0.819019	0.636762	0.773519	0.866461	0.849062
ENSMUSG00000001750	43.8269	41.2105	45.1425	41.9667	42.731	41.2675
ENSMUSG00000001751	30.7311	28.134	28.5548	32.2495	32.6691	31.1072
ENSMUSG00000001755	19.4415	18.624	19.3017	20.9939	21.2959	21.501
ENSMUSG00000001761	48.6848	51.4559	49.6642	53.3976	52.1524	54.0631
ENSMUSG00000001763	11.7162	11.2844	12.2994	11.6604	11.861	11.0132
ENSMUSG00000001767	8.92859	9.4683	9.6348	9.65478	9.91857	9.14336
ENSMUSG00000001768	12.3502	12.414	13.0669	11.8295	11.4803	12.2628
ENSMUSG00000001773	16.8987	18.6134	21.0401	19.342	19.1882	17.0159
ENSMUSG00000001774	17.3874	17.4124	17.0375	17.4255	17.3001	16.2375
ENSMUSG00000001783	60.383	61.3847	64.2101	64.179	69.1439	63.0364
ENSMUSG00000001785	10.2262	10.5279	10.7063	11.3355	10.3406	9.79803
ENSMUSG00000001786	4.6474	3.308	4.24277	5.18258	4.97027	2.79581
ENSMUSG00000001794	473.498	477.797	534.468	508.202	532.38	509.546
ENSMUSG00000001802	14.0853	11.3043	10.5768	10.4629	9.84881	12.3493
ENSMUSG00000001804	0	0	0.07852	0.027291	0.031754	0
ENSMUSG00000001827	24.2022	25.966	26.2408	27.7675	27.8604	26.0438
ENSMUSG00000001829	13.2992	13.0891	13.339	13.5489	10.6912	13.7032
ENSMUSG00000001833	74.5829	75.3883	75.648	84.0222	83.0416	83.2541
ENSMUSG00000001844	28.4924	27.7267	31.726	32.3516	31.3572	31.3622
ENSMUSG00000001847	166.79	162.941	162.511	175.797	169.873	176.929
ENSMUSG00000001855	13.7032	13.4858	13.8013	12.346	11.0709	11.9296
ENSMUSG00000001864	8.58206	9.94536	11.1098	10.7025	10.9018	11.1163
ENSMUSG00000001870	9.90976	8.66022	7.53317	9.12349	8.39575	9.55359
ENSMUSG00000001891	35.421	37.0805	36.9107	42.5087	42.9267	41.4179
ENSMUSG00000001901	0	0.011963	0	0.055425	0.018073	0
ENSMUSG00000001909	17.4149	17.3538	19.0165	19.6178	18.0231	17.8312
ENSMUSG00000001910	45.066	44.4249	44.614	42.0499	43.0736	43.473
ENSMUSG00000001911	87.7609	85.0689	80.7863	69.6777	62.9987	73.9479
ENSMUSG00000001918	2.60938	2.94954	2.11869	2.71668	3.10913	2.90921
ENSMUSG00000001924	143.697	143.443	146.489	149.44	148.223	148.732
ENSMUSG00000001930	0.345672	0.374319	0.334992	0.255785	0.308747	0.339659
ENSMUSG00000001942	7.83219	8.75707	8.65328	9.11115	8.38778	8.28437
ENSMUSG00000001943	0	0	0	0.030287	0	0.077341
ENSMUSG00000001946	0.194904	0.117253	0.176615	0.120857	0.135945	0.253433
ENSMUSG00000001948	10.7811	8.59157	11.829	10.8676	10.1795	9.02809
ENSMUSG00000001962	27.0178	28.742	27.1323	29.8883	29.3524	27.4737
ENSMUSG00000001964	50.1547	49.6734	50.701	54.5764	61.4996	59.0534
ENSMUSG00000001983	9.92171	10.5964	10.6011	10.2316	10.309	11.8849
ENSMUSG00000001985	1.84979	1.58376	1.51817	1.38915	1.11742	1.34489
ENSMUSG00000001986	18.645	17.3533	16.784	15.8336	14.4201	15.8881
ENSMUSG00000001988	9.22624	8.80559	8.04952	8.11851	9.13865	8.63362
ENSMUSG00000001995	18.033	17.6005	16.235	15.8054	15.2396	15.9312
ENSMUSG00000001998	2.50923	2.43473	2.25241	1.88056	2.01175	2.15488
ENSMUSG00000001999	8.24281	8.68005	9.64297	9.26545	11.8012	10.432
ENSMUSG00000002006	7.48813	7.58089	7.94789	7.23867	6.6385	7.41191
ENSMUSG00000002007	0.29216	0.344204	0.492896	0.641599	0.466054	0.628809
ENSMUSG00000002010	77.6802	74.8927	83.4922	80.1564	89.3008	81.4608
ENSMUSG00000002012	2.62258	2.41727	2.67041	2.38906	2.5213	2.89113
ENSMUSG00000002014	83.0159	81.6605	91.8015	99.3716	104.193	96.0406
ENSMUSG00000002015	104.033	106.652	111.878	125.967	127.594	120.437
ENSMUSG00000002017	15.8399	15.5822	14.663	16.8443	16.4448	14.867
ENSMUSG00000002020	74.582	65.4319	62.2276	55.2678	47.7059	53.9844
ENSMUSG00000002028	8.58622	8.01653	6.81788	4.44541	3.57999	4.84827
ENSMUSG00000002031	10.8012	11.779	11.7755	11.6714	15.4787	10.5084
ENSMUSG00000002032	1.12499	0.839671	1.26501	1.10153	1.1527	0.708424
ENSMUSG00000002043	11.9736	12.4829	14.4978	14.1493	14.5453	14.6506
ENSMUSG00000002052	32.7792	33.609	33.3929	28.1484	25.8219	28.8271
ENSMUSG00000002055	9.96518	9.53158	9.39095	10.2469	10.763	9.76914
ENSMUSG00000002058	18.5393	20.2266	20.8543	21.6559	23.359	21.3354
ENSMUSG00000002059	44.086	52.5117	55.2831	58.0331	68.4412	61.8338
ENSMUSG00000002064	60.1097	66.1089	65.7017	66.8409	67.3923	63.0153
ENSMUSG00000002068	4.78728	4.97941	4.28169	4.43622	5.20351	5.32732
ENSMUSG00000002076	0.136623	0.05068	0.027473	0.052971	0.027515	0
ENSMUSG00000002083	24.4142	21.6317	23.7603	20.1368	19.1887	22.2711
ENSMUSG00000002100	0.00878	0	0	0.025512	0.048131	0
ENSMUSG00000002102	104.345	106.455	114.111	118.21	118.344	110.061
ENSMUSG00000002103	21.3289	21.429	20.4724	20.9068	20.6147	19.7156
ENSMUSG00000002104	1.37528	0.989142	0.969132	1.42057	1.0985	1.06831
ENSMUSG00000002105	50.6189	46.4182	45.5329	48.0782	48.4099	47.3533
ENSMUSG00000002107	40.6597	24.1798	30.1898	31.1094	21.5722	27.3627
ENSMUSG00000002108	8.90256	9.81542	7.40155	8.25735	9.10668	9.90119
ENSMUSG00000002109	1.79388	2.26483	2.07706	1.99096	1.76424	1.85652
ENSMUSG00000002111	19.0648	16.7754	18.7501	16.5657	20.7014	19.3377
ENSMUSG00000002129	17.6117	17.0832	15.7452	15.981	16.3339	16.5967
ENSMUSG00000002147	14.5526	15.0627	14.9851	15.417	15.62	13.8608
ENSMUSG00000002190	0.377012	0.342191	0.484333	0.351177	0.409976	0.278893
ENSMUSG00000002204	0.024829	0	0.155304	0.105443	0.047189	0.107844
ENSMUSG00000002205	24.4897	25.5134	28.1602	28.7315	27.4057	26.4062
ENSMUSG00000002210	11.3424	11.3544	12.1624	10.9432	12.9784	11.5394
ENSMUSG00000002221	7.8224	8.92721	7.94343	7.28957	7.35495	7.29231
ENSMUSG00000002222	10.7995	10.6143	11.0959	9.86589	8.88857	9.34043
ENSMUSG00000002227	6.40365	6.69214	6.202	5.95406	5.86398	6.09994
ENSMUSG00000002228	0.821048	0.347268	0.284752	0.634558	0.643703	0.837324
ENSMUSG00000002233	206.945	194.382	215.472	233.206	232.438	236.13
ENSMUSG00000002249	17.0387	16.2658	17.5896	14.7777	15.024	15.2952
ENSMUSG00000002250	10.2268	10.6657	9.86887	9.10007	8.9519	9.96101
ENSMUSG00000002257	4.67622	4.05957	4.62299	3.95416	3.89871	4.01305
ENSMUSG00000002265	9.057	8.8384	8.22744	6.18964	5.61132	6.41207
ENSMUSG00000002266	0.21995	0.299661	0.289862	0.148513	0.133194	0.038014
ENSMUSG00000002274	394.928	378.232	400.931	414.019	442.66	422.849
ENSMUSG00000002279	11.658	9.54655	8.08278	10.8452	10.396	10.0833
ENSMUSG00000002280	12.7777	13.016	12.2983	13.5553	13.5794	13.1219
ENSMUSG00000002289	0.93908	0.951839	1.2045	1.16011	1.0068	0.824096
ENSMUSG00000002297	5.74445	6.46161	6.22396	4.19533	8.02083	7.57878
ENSMUSG00000002307	11.2256	11.4691	12.9456	10.9807	13.2299	12.8617
ENSMUSG00000002308	6.53244	6.62629	7.18113	7.76709	7.95948	8.2363
ENSMUSG00000002319	38.0011	36.8798	36.8928	37.0885	35.4785	36.7272
ENSMUSG00000002320	37.3019	33.7941	35.6561	45.1889	38.3912	46.8025
ENSMUSG00000002324	1.20829	1.33622	1.52174	1.07855	1.21287	1.31711
ENSMUSG00000002325	14.3128	16.3085	13.5804	17.022	18.5355	18.7454
ENSMUSG00000002326	16.1741	18.1875	15.9791	18.0916	19.8908	17.0895
ENSMUSG00000002329	14.4551	15.2108	16.5765	16.4315	15.735	15.9693
ENSMUSG00000002332	306.171	313.622	328.316	370.158	357.607	339.211
ENSMUSG00000002341	33.3022	28.0335	23.5001	27.993	22.176	27.9474
ENSMUSG00000002342	15.8187	21.1016	17.1583	18.998	21.3888	16.9693
ENSMUSG00000002343	9.64791	8.52685	9.63427	8.49992	8.97386	8.88924
ENSMUSG00000002345	37.4422	35.6758	36.7776	31.8339	31.7072	29.9316
ENSMUSG00000002346	3.46741	3.31309	3.47364	3.09498	2.716	3.16481
ENSMUSG00000002365	31.6045	29.1075	30.1748	32.5119	34.2063	33.0566
ENSMUSG00000002372	39.5455	39.7225	42.2337	39.8897	40.9078	39.9822
ENSMUSG00000002379	24.0652	23.3669	26.0851	27.9601	27.795	25.6852
ENSMUSG00000002384	0.050546	0.018678	0.093546	0.041869	0.060799	0.089873
ENSMUSG00000002393	47.161	50.0549	54.9711	52.7996	51.7153	51.1334
ENSMUSG00000002395	35.1128	35.9252	43.432	43.0636	42.5253	42.4184
ENSMUSG00000002396	6.49981	7.77592	6.30869	6.08196	7.15658	6.03456
ENSMUSG00000002409	15.5183	14.1904	15.2611	14.2463	13.3276	15.2191
ENSMUSG00000002413	8.04721	7.87565	6.97814	6.29512	5.02667	6.22735
ENSMUSG00000002416	32.5649	28.946	34.4068	23.8782	51.8602	42.5281
ENSMUSG00000002428	4.42609	4.21037	4.36769	4.09549	3.44681	4.02047
ENSMUSG00000002455	34.5018	36.0062	37.5292	34.8705	34.4817	33.8517
ENSMUSG00000002458	14.6731	14.0224	12.6023	13.0686	12.1051	15.4371
ENSMUSG00000002459	9.56252	10.7827	10.5899	9.43147	11.4722	11.5916
ENSMUSG00000002475	2.97915	3.11452	4.03686	3.62494	3.1428	3.20534
ENSMUSG00000002477	25.2799	25.7266	29.5853	30.8937	29.9898	25.8831
ENSMUSG00000002486	9.23402	9.29801	9.31397	7.87846	7.74253	7.65031
ENSMUSG00000002489	1.06204	0.999774	1.50123	0.827164	0.984076	1.4403
ENSMUSG00000002496	19.4813	19.3031	18.918	15.8661	17.06	17.2874
ENSMUSG00000002500	0.121965	0	0	0	0.039799	0.024971
ENSMUSG00000002504	14.0239	13.4645	13.8932	13.6977	15.1366	15.4872
ENSMUSG00000002524	101.443	100.243	107.913	108.858	116.329	112.552
ENSMUSG00000002546	28.0378	26.7215	28.0302	26.4024	27.2596	27.6363
ENSMUSG00000002550	31.602	32.9734	33.5924	35.2242	35.0445	34.1697
ENSMUSG00000002565	0.012626	0.061685	0.013337	0	0.05324	0.060653
ENSMUSG00000002578	1.99654	1.74103	1.81666	1.21798	1.43333	1.52512
ENSMUSG00000002580	32.8114	33.5044	34.4168	36.4256	41.1643	39.2293
ENSMUSG00000002588	0	0.024089	0	0	0	0
ENSMUSG00000002602	93.9475	96.3004	95.7296	93.8458	89.3388	94.0792
ENSMUSG00000002603	10.1746	10.0281	9.55368	10.2551	10.7804	11.2246
ENSMUSG00000002608	17.7932	17.2464	16.9092	16.4613	15.9049	16.8126
ENSMUSG00000002617	1.77082	1.86408	1.96652	1.47255	1.90258	1.79761
ENSMUSG00000002625	15.1409	15.9944	17.4781	14.7333	14.2069	14.4724
ENSMUSG00000002633	22.449	22.2999	20.5822	21.8792	23.3098	24.6242
ENSMUSG00000002635	12.6628	12.4277	12.53	14.1744	15.733	12.601
ENSMUSG00000002658	42.6529	42.6312	42.6957	42.0702	43.419	44.3558
ENSMUSG00000002660	35.275	35.0089	38.5841	36.0306	44.2185	37.5504
ENSMUSG00000002661	13.3915	12.9145	14.2389	14.6618	14.4384	17.8442
ENSMUSG00000002664	0.506794	0.557211	0.299113	0.34763	0.759149	0.122293
ENSMUSG00000002668	1.56855	1.41975	1.53754	1.50991	1.20277	1.05053
ENSMUSG00000002679	10.2233	11.8825	10.7425	12.6421	14.3786	13.9959
ENSMUSG00000002688	10.583	11.1116	11.0578	9.67635	9.9229	10.6344
ENSMUSG00000002699	2.00341	1.98315	2.40106	2.64851	2.50088	2.50862
ENSMUSG00000002718	15.037	17.1479	16.9591	18.9419	17.221	17.8681
ENSMUSG00000002728	17.5325	18.365	17.872	22.8198	21.288	15.8351
ENSMUSG00000002731	11.7646	12.2711	11.8154	11.101	12.2401	12.6775
ENSMUSG00000002732	8.6035	10.0173	9.78216	12.9482	12.1087	12.0931
ENSMUSG00000002733	16.1517	15.4916	15.053	16.7613	15.1124	15.265
ENSMUSG00000002741	64.918	63.7324	63.6658	67.6199	68.9817	66.499
ENSMUSG00000002748	24.9077	24.1689	22.9192	21.8797	19.6346	20.9715
ENSMUSG00000002763	25.7885	26.1503	25.8575	22.332	23.2511	25.7021
ENSMUSG00000002767	33.923	29.4612	36.7195	37.3353	37.7015	35.0302
ENSMUSG00000002768	70.8728	68.5579	68.7922	74.8274	80.9178	74.404
ENSMUSG00000002769	0.287764	0.345605	0.089932	0.147111	0.241842	0.189866
ENSMUSG00000002771	0.592992	0.530006	0.803447	0.287764	0.506168	0.504927
ENSMUSG00000002778	53.488	49.3213	54.7654	56.1571	54.2556	57.0273
ENSMUSG00000002781	8.23612	7.11035	8.14512	8.81381	7.82203	7.77668
ENSMUSG00000002797	0.652122	0.567941	0.654531	0.641092	0.841344	0.683579
ENSMUSG00000002799	0.499142	0.251968	0.534115	0.398642	0.440371	0.213229
ENSMUSG00000002803	12.3724	12.311	11.2966	11.7914	13.506	13.1396
ENSMUSG00000002804	7.31909	9.50536	9.14771	9.06276	8.90958	7.0609
ENSMUSG00000002808	55.5607	53.9477	56.6047	58.1129	57.7762	57.0404
ENSMUSG00000002812	60.3844	58.6228	59.2035	56.5291	55.4116	55.4769
ENSMUSG00000002814	3.98783	4.09555	4.10256	4.08546	4.19073	4.05172
ENSMUSG00000002820	11.6385	11.3721	11.8787	11.8005	12.238	11.5068
ENSMUSG00000002825	9.16064	7.57492	10.1983	8.93027	9.21714	9.04659
ENSMUSG00000002831	1.27348	1.29866	1.23751	1.44805	1.30597	1.36857
ENSMUSG00000002833	41.756	40.8097	41.0864	39.0757	40.6401	39.9495
ENSMUSG00000002835	10.6473	9.85941	9.19343	10.9222	10.8646	10.8029
ENSMUSG00000002844	61.3317	63.8108	63.4148	63.2022	65.7276	66.2085
ENSMUSG00000002845	7.11462	7.47322	7.43565	7.67594	6.92229	7.32988
ENSMUSG00000002846	13.0127	14.5446	14.4841	14.8402	13.6257	13.6912
ENSMUSG00000002847	0.654032	1.10028	0.994301	1.21756	0.913594	0.760803
ENSMUSG00000002870	22.7109	22.274	22.3313	26.6022	25.7094	25.1233
ENSMUSG00000002871	27.0404	25.3075	28.269	28.044	26.7322	26.4046
ENSMUSG00000002881	11.6409	10.8617	10.8141	11.1219	10.918	10.2381
ENSMUSG00000002885	16.7776	17.896	19.9536	18.2686	18.2562	18.5593
ENSMUSG00000002897	7.36645	7.16557	7.10786	6.62274	6.30386	6.34677
ENSMUSG00000002900	5.35829	4.527	3.97598	4.82276	3.85593	4.35389
ENSMUSG00000002908	0.643905	0.642981	1.03883	0.744823	0.826589	0.748985
ENSMUSG00000002910	3.99757	4.3753	5.42093	4.22229	4.68649	3.86187
ENSMUSG00000002930	0	0	0	0	0.068083	0
ENSMUSG00000002944	2.84739	2.55024	2.56327	3.11082	3.06618	2.35526
ENSMUSG00000002948	12.5043	12.3533	13.0801	11.6877	13.3153	16.5071
ENSMUSG00000002949	20.5348	20.1883	22.7826	22.2408	21.3289	21.5333
ENSMUSG00000002957	30.6507	30.2442	29.3442	29.5249	28.718	31.6173
ENSMUSG00000002963	19.4371	20.392	18.8679	22.3308	23.9225	20.216
ENSMUSG00000002968	79.5137	77.07	81.0665	73.8429	73.9626	81.3335
ENSMUSG00000002980	39.0625	40.3265	43.5191	38.0412	42.2201	37.3316
ENSMUSG00000002981	68.1643	69.1274	69.1067	70.5452	73.1525	72.0415
ENSMUSG00000002983	12.1139	11.3068	11.1919	9.65762	11.4161	10.5584
ENSMUSG00000002984	51.558	50.8126	51.4532	53.6198	59.7198	59.2334
ENSMUSG00000002985	2490.85	2438.72	2823.91	2636	2660.87	2516.33
ENSMUSG00000002992	9.79144	9.77261	14.1137	9.38352	11.5973	10.2781
ENSMUSG00000002996	22.0998	24.6741	27.3686	22.0459	21.9604	25.5032
ENSMUSG00000002997	1.25843	1.51963	1.56644	1.50841	1.75438	1.74869
ENSMUSG00000003031	35.1827	43.1845	45.401	39.6974	47.7589	36.4145
ENSMUSG00000003032	3.24187	3.1741	2.6846	3.78958	3.9806	3.82957
ENSMUSG00000003033	45.5678	46.5582	44.6843	45.4784	48.0174	46.3909
ENSMUSG00000003037	17.453	17.8196	18.7334	19.6462	19.91	19.0347
ENSMUSG00000003038	48.2307	44.5271	51.6739	111.779	71.9149	128.251
ENSMUSG00000003039	43.0701	44.7805	46.6681	47.2622	50.3419	44.891
ENSMUSG00000003051	0.153359	0.160704	0.178076	0.217351	0.140952	0.184927
ENSMUSG00000003062	33.1306	35.5878	35.7679	38.139	41.519	39.0384
ENSMUSG00000003068	64.6538	64.7614	67.3665	63.5735	68.9093	69.0438
ENSMUSG00000003070	0.680085	0.526424	0.574454	0.358646	0.518067	0.39243
ENSMUSG00000003072	106.986	101.454	116.863	120.636	125.185	115.917
ENSMUSG00000003099	54.9002	56.1977	58.173	58.5628	57.3051	57.035
ENSMUSG00000003119	5.81804	5.88451	6.27085	5.38854	4.92636	4.7039
ENSMUSG00000003123	6.063	5.61742	6.14046	5.58865	6.06716	5.8649
ENSMUSG00000003131	26.8804	27.9112	27.048	26.0903	27.648	27.8532
ENSMUSG00000003134	2.16465	2.39343	2.04401	2.22719	2.15338	2.18832
ENSMUSG00000003135	13.1459	14.2793	14.0545	14.0246	15.1317	15.3297
ENSMUSG00000003153	24.7309	24.2824	22.9778	22.2292	20.9435	22.9998
ENSMUSG00000003154	11.6153	11.1536	9.79897	8.70862	8.03025	8.9074
ENSMUSG00000003161	46.6882	49.2615	50.5149	54.4809	54.1343	51.4513
ENSMUSG00000003166	37.3938	36.1661	36.4811	35.8434	32.9413	33.1107
ENSMUSG00000003178	2.78231	2.98695	2.6449	2.42986	1.64174	2.6052
ENSMUSG00000003184	30.3687	29.7917	32.0545	31.7767	33.6184	31.0658
ENSMUSG00000003190	10.5423	8.49073	10.189	10.2056	11.0339	10.245
ENSMUSG00000003198	1.40483	1.65349	1.49124	1.7634	1.82357	1.35458
ENSMUSG00000003199	56.2844	56.5129	60.5587	58.702	65.9797	61.7604
ENSMUSG00000003200	43.4205	41.7676	43.1388	43.4275	45.8276	42.6932
ENSMUSG00000003206	0.916032	1.29814	2.38734	1.46524	1.97354	1.57685
ENSMUSG00000003208	7.63233	8.14574	8.55502	8.87465	8.70978	7.89528
ENSMUSG00000003226	12.0753	11.6203	10.4655	10.1849	9.34152	10.4292
ENSMUSG00000003227	0.228249	0.119917	0.14669	0.183171	0.183166	0.141759
ENSMUSG00000003228	10.2683	9.70173	10.1402	10.7659	9.61408	10.942
ENSMUSG00000003233	35.2565	34.9704	33.7994	29.269	28.2092	29.2793
ENSMUSG00000003234	19.2783	19.389	20.0168	19.1039	20.4396	19.5513
ENSMUSG00000003235	22.7011	23.6105	24.1585	24.8338	26.2882	24.4237
ENSMUSG00000003269	36.465	36.3848	36.3794	38.4871	43.4663	39.4111
ENSMUSG00000003271	0.181151	0.058494	0.281686	0.417232	0.544732	0.420751
ENSMUSG00000003273	8.38317	9.18625	9.89741	10.2961	8.54267	10.8441
ENSMUSG00000003279	4.44752	5.21417	5.54036	5.22879	5.17593	4.55639
ENSMUSG00000003282	0.120959	0.280098	0.225338	0.215413	0.233955	0.19381
ENSMUSG00000003283	6.03794	7.20681	9.18861	6.88242	6.8875	7.48238
ENSMUSG00000003299	47.1982	47.1245	52.0074	50.6359	51.4099	47.5837
ENSMUSG00000003308	28.5361	27.0226	28.901	26.4486	26.9531	30.7295
ENSMUSG00000003309	0	0.08388	0	0.021845	0.01492	0.050666
ENSMUSG00000003316	49.3202	48.0143	42.9644	40.9242	36.5921	40.0226
ENSMUSG00000003341	0	0.008263	0.008928	0.008487	0	0.061543
ENSMUSG00000003344	22.0941	21.4051	21.4212	22.0369	21.1135	20.7376
ENSMUSG00000003345	69.5514	65.0733	62.8983	67.5722	70.6997	70.9987
ENSMUSG00000003346	57.8223	58.0816	60.0287	62.1316	66.9411	65.8356
ENSMUSG00000003348	18.0709	17.8489	17.3942	18.602	18.3385	17.5406
ENSMUSG00000003352	14.5703	16.5776	15.7376	14.0923	15.2211	14.9193
ENSMUSG00000003354	2.7334	3.90995	4.17528	3.22622	2.95563	3.05172
ENSMUSG00000003355	4.07007	4.56191	6.22203	6.83007	7.154	8.06827
ENSMUSG00000003360	46.3156	45.1919	45.7184	41.4661	43.8311	43.121
ENSMUSG00000003363	82.4473	85.9143	88.7954	85.333	87.565	75.9311
ENSMUSG00000003378	46.8821	45.9506	44.7607	38.7835	38.9728	42.0869
ENSMUSG00000003379	0.13086	0.087551	0.148352	0.016243	0.080492	0
ENSMUSG00000003380	269.995	263.703	290.683	307.869	319.588	313.535
ENSMUSG00000003382	6.90715	7.46129	6.98892	5.73449	5.60745	5.64542
ENSMUSG00000003402	99.8365	97.9973	98.1533	98.2901	100.537	96.6978
ENSMUSG00000003410	0.671243	0.838832	0.541771	0.634597	0.614407	0.734363
ENSMUSG00000003411	0.815331	0.626673	0.793717	0.789398	1.26409	0.954879
ENSMUSG00000003418	0.131538	0.099855	0.059452	0.141143	0.113233	0.100609
ENSMUSG00000003420	11.8395	12.0128	13.3627	12.3661	13.0563	12.7137
ENSMUSG00000003421	24.0517	21.7937	23.2115	22.2511	22.5668	22.5749
ENSMUSG00000003423	43.8313	47.3482	45.7242	48.4633	52.5264	48.2197
ENSMUSG00000003429	380.687	388.396	407.915	448.165	476.436	425.734
ENSMUSG00000003435	61.6741	64.5753	62.8299	59.7099	61.7319	58.347
ENSMUSG00000003436	0.046027	0.064739	0.178915	0.028376	0.164621	0.17282
ENSMUSG00000003437	50.2236	49.4368	49.501	49.8249	49.7108	46.214
ENSMUSG00000003438	29.9631	29.4975	31.6154	33.6601	34.4942	35.1782
ENSMUSG00000003444	16.0765	17.4866	19.7038	19.2444	17.9559	16.778
ENSMUSG00000003452	1.84654	1.76002	1.72388	1.46224	1.68872	1.59272
ENSMUSG00000003458	74.4676	72.463	72.7257	75.7485	72.8934	69.2035
ENSMUSG00000003464	49.8365	50.5896	52.6125	52.053	54.2113	52.4973
ENSMUSG00000003469	1.49033	1.53267	1.6808	1.98843	1.95907	1.46266
ENSMUSG00000003476	0	0.013193	0	0	0	0
ENSMUSG00000003477	1.12012	0.588597	0.40078	0.563453	0.770298	0.65115
ENSMUSG00000003484	1.77181	2.66468	3.14611	2.2803	3.46209	2.70368
ENSMUSG00000003500	3.40465	3.04524	2.68017	3.69081	3.36506	3.65711
ENSMUSG00000003518	29.1062	26.656	26.4553	26.8828	25.3554	29.9327
ENSMUSG00000003526	5.51128	5.56598	5.26462	5.13342	5.34889	4.24637
ENSMUSG00000003527	11.1898	10.2099	10.6032	10.0944	10.9312	12.2263
ENSMUSG00000003528	60.5344	59.8832	62.0034	64.5091	64.4548	61.4314
ENSMUSG00000003531	33.3076	30.5564	37.0266	32.3725	34.9857	32.9091
ENSMUSG00000003534	258.557	265.971	267.388	239.346	243.824	250.876
ENSMUSG00000003541	14.7002	12.6208	15.1645	17.8205	19.4399	18.9698
ENSMUSG00000003545	0.458445	0.562804	0.648863	0.488345	0.415809	0.456458
ENSMUSG00000003546	21.6318	21.4857	21.2505	22.1641	20.8805	20.0414
ENSMUSG00000003549	18.2092	15.7568	18.0371	18.1503	20.2659	19.2032
ENSMUSG00000003559	3.03234	3.23716	3.87988	3.16551	3.72858	2.85738
ENSMUSG00000003573	30.1561	30.5379	30.2684	35.5124	37.1814	37.2749
ENSMUSG00000003575	7.53896	7.59484	7.76072	6.35682	5.92816	6.77159
ENSMUSG00000003581	26.2843	27.622	25.6268	24.9325	29.2017	27.5265
ENSMUSG00000003585	5.18051	5.23522	5.06925	5.60531	6.18095	5.37438
ENSMUSG00000003604	2.03147	1.94051	1.75006	2.33301	2.09233	2.30731
ENSMUSG00000003617	97.3445	103.916	103.072	92.9606	95.5253	96.9579
ENSMUSG00000003623	21.6507	22.6953	22.0088	21.5206	24.3981	23.6663
ENSMUSG00000003644	22.3861	21.8516	23.3941	21.8379	21.4468	22.485
ENSMUSG00000003657	0	0.07646	0	0	0	0
ENSMUSG00000003660	32.0395	33.0919	30.9531	27.5438	26.1153	26.686
ENSMUSG00000003662	15.4158	16.7005	13.8891	15.141	15.3138	14.5422
ENSMUSG00000003665	0.275542	0.154852	0.155151	0	0	0.095629
ENSMUSG00000003680	21.4542	18.2165	20.2875	21.1556	25.0931	21.1992
ENSMUSG00000003721	14.9236	15.1766	16.5943	16.3885	16.0408	13.7732
ENSMUSG00000003731	19.4403	19.4106	19.0119	19.429	17.7275	18.3941
ENSMUSG00000003746	28.6132	26.4624	27.4831	25.138	26.1513	28.5669
ENSMUSG00000003752	4.71757	4.47462	4.31655	4.48101	4.80499	4.74163
ENSMUSG00000003762	28.6607	28.2536	30.0665	24.2044	26.3114	25.5996
ENSMUSG00000003778	22.4184	21.4615	23.1195	20.281	19.841	20.8118
ENSMUSG00000003779	17.6129	17.7403	18.097	20.5171	18.8363	18.8293
ENSMUSG00000003808	32.7176	33.8486	35.214	35.6101	37.3278	34.3357
ENSMUSG00000003809	13.0939	12.5782	13.7451	12.758	14.6611	14.7045
ENSMUSG00000003810	24.6822	23.8308	21.5413	22.4231	22.6105	23.1023
ENSMUSG00000003812	10.3139	11.0819	10.3932	12.3767	12.5289	11.4245
ENSMUSG00000003813	25.6285	28.2354	28.2991	26.9917	27.7175	27.3008
ENSMUSG00000003814	331.373	320.351	320.618	349.341	350.227	343.204
ENSMUSG00000003824	1.26598	1.31394	1.96772	2.12416	1.71641	1.54214
ENSMUSG00000003847	9.75233	8.55517	8.03102	5.65769	4.61627	6.50655
ENSMUSG00000003848	14.6914	15.5474	16.9093	14.0674	17.1151	15.7405
ENSMUSG00000003849	5.59279	5.53677	5.33047	7.44349	6.96515	7.41488
ENSMUSG00000003863	1.49186	1.2627	1.36834	1.12227	1.28893	1.29007
ENSMUSG00000003865	18.1017	17.7455	18.6186	18.1078	16.076	18.2187
ENSMUSG00000003868	35.1055	36.4064	42.1435	33.3517	37.4978	33.5789
ENSMUSG00000003872	0.288116	0.397287	0.622691	0.347342	0.533661	0.631754
ENSMUSG00000003873	182.572	188.446	196.693	208.48	234.672	211.477
ENSMUSG00000003882	0.023574	0.079527	0.073087	0.035026	0.109302	0.10794
ENSMUSG00000003923	5.61154	5.43979	5.89587	5.65465	6.51168	5.94356
ENSMUSG00000003929	0.640997	0.718655	0.664851	0.775524	0.574361	0.738331
ENSMUSG00000003934	1.1356	1.35177	1.43972	1.02434	1.00546	0.958002
ENSMUSG00000003948	14.6695	15.8624	15.7775	17.2067	16.0448	16.6807
ENSMUSG00000003949	0.845515	0.830851	0.839999	0.934854	0.96748	0.863097
ENSMUSG00000003955	41.9249	44.2486	49.104	47.0458	55.555	50.9205
ENSMUSG00000003970	551.263	556.842	592.27	610.172	666.445	613.711
ENSMUSG00000003974	0.629474	0.676431	0.5149	0.536398	0.464886	0.464719
ENSMUSG00000003992	14.9967	14.2401	14.2479	16.9181	15.6924	14.4764
ENSMUSG00000004018	1.21535	1.48209	1.05049	1.31825	1.30697	1.41401
ENSMUSG00000004031	0.456416	0.321341	0.241945	0.466661	0.336971	0.357149
ENSMUSG00000004032	48.6819	55.2519	57.474	57.1479	61.3099	57.8009
ENSMUSG00000004035	22.1549	22.2416	24.1832	20.0596	23.7771	19.6751
ENSMUSG00000004038	0.132967	0.06774	0.121815	0.068703	0.172225	0.170601
ENSMUSG00000004040	58.8224	76.4698	60.2541	57.1301	55.4094	70.2442
ENSMUSG00000004043	5.00687	5.33572	5.02335	4.81631	4.45291	4.93082
ENSMUSG00000004044	213.385	207.484	207.862	214.889	218.392	219.804
ENSMUSG00000004054	18.6038	17.7572	17.3356	16.245	17.3689	16.3338
ENSMUSG00000004056	50.9925	49.7971	53.2566	40.2058	48.3625	51.8784
ENSMUSG00000004069	19.7159	20.7166	18.6599	22.1073	21.6725	21.0081
ENSMUSG00000004070	19.698	23.6374	15.083	17.7614	26.0735	24.5111
ENSMUSG00000004071	31.1679	29.1931	31.1022	30.1011	31.6564	29.0803
ENSMUSG00000004085	5.27158	5.18731	4.59218	5.22741	4.45845	4.53145
ENSMUSG00000004096	58.6371	59.8595	65.6524	64.7085	67.8349	69.7433
ENSMUSG00000004098	29.491	26.9203	26.8517	23.08	23.2254	25.0183
ENSMUSG00000004099	26.2751	25.782	23.6384	25.1621	23.8269	24.963
ENSMUSG00000004100	12.6228	12.7896	12.5794	12.7978	12.1163	12.7782
ENSMUSG00000004105	6.51789	6.2503	5.45967	7.04938	5.65967	6.50874
ENSMUSG00000004110	0.186268	0.175371	0.192396	0.067345	0.102739	0.111652
ENSMUSG00000004113	0.184293	0.192169	0.250847	0.225708	0.138265	0.07214
ENSMUSG00000004127	2.61475	2.41041	2.00886	3.24784	1.85845	2.67688
ENSMUSG00000004151	1.62408	1.51781	1.36138	1.50325	1.43387	3.44019
ENSMUSG00000004187	2.97602	3.45424	3.2296	2.45767	1.83072	2.69543
ENSMUSG00000004207	932.976	927.966	922.214	913.39	902.517	903.197
ENSMUSG00000004221	20.7624	18.8591	15.6151	19.1652	15.0764	22.308
ENSMUSG00000004231	4.5505	4.60639	3.93185	3.15196	3.81269	4.293
ENSMUSG00000004233	1.99686	1.98791	2.03315	1.79733	2.03273	1.69678
ENSMUSG00000004263	47.5382	47.2715	43.3703	36.0416	34.2219	39.2978
ENSMUSG00000004264	89.3273	84.6874	94.0942	96.676	102.251	108.913
ENSMUSG00000004266	18.6433	18.5425	16.8525	16.9421	18.8521	16.2765
ENSMUSG00000004267	12.8906	12.5055	12.6979	12.3965	12.5424	10.8381
ENSMUSG00000004268	34.5214	35.4729	37.1677	38.8314	38.0777	35.6276
ENSMUSG00000004270	40.4936	40.1854	45.0507	42.2887	41.378	40.3151
ENSMUSG00000004285	119.429	115.11	125.524	136.393	136.336	125.76
ENSMUSG00000004317	3.49758	3.36989	3.29759	2.69414	2.83459	3.44823
ENSMUSG00000004319	33.3508	32.6643	34.1268	31.016	28.4516	29.7376
ENSMUSG00000004328	0.664893	0.767481	0.571035	0.523638	0.484767	0.585471
ENSMUSG00000004347	0.213428	0.17072	0.141835	0.102052	0.302294	0.235143
ENSMUSG00000004356	6.57712	5.87383	5.91401	5.17152	4.97851	5.60775
ENSMUSG00000004359	0	0.067531	0	0	0	0
ENSMUSG00000004360	2.29554	2.17891	2.2781	2.13671	1.94488	2.10794
ENSMUSG00000004364	15.23	14.2341	13.7789	15.4386	16.5275	15.3932
ENSMUSG00000004366	0	0	0	0.190152	0.065848	0
ENSMUSG00000004371	0.37306	0.1375	0.217483	0.191401	0.370663	0.456848
ENSMUSG00000004383	17.6943	17.4428	16.4041	17.5706	17.3391	18.0168
ENSMUSG00000004393	16.254	16.4151	16.9922	19.6053	19.8929	16.7325
ENSMUSG00000004394	50.5266	54.312	55.6451	56.6245	57.6639	56.8538
ENSMUSG00000004415	4.67159	4.10459	5.16535	5.04837	5.36685	4.91454
ENSMUSG00000004446	5.43616	6.2149	6.33027	7.3758	6.39756	6.86557
ENSMUSG00000004451	22.175	22.0283	23.5854	25.7946	26.6448	24.8233
ENSMUSG00000004455	63.9105	63.0988	63.7414	71.4113	70.9607	69.6542
ENSMUSG00000004460	54.4471	55.7415	54.4326	59.9091	59.1001	56.1036
ENSMUSG00000004462	9.02604	8.82371	10.6237	10.0768	9.96163	9.43351
ENSMUSG00000004473	0.805701	1.06218	0.700169	1.1138	0.85318	0.478095
ENSMUSG00000004500	4.39723	4.11463	4.70752	4.60455	4.21203	4.6856
ENSMUSG00000004508	10.173	9.81761	9.80208	9.81382	9.10302	9.17886
ENSMUSG00000004530	74.852	76.2467	74.5533	80.908	80.23	80.0056
ENSMUSG00000004535	40.4108	42.7642	43.0055	42.2264	45.0315	42.8443
ENSMUSG00000004540	0	0.025754	0	0	0	0
ENSMUSG00000004552	0.456036	0.559639	0.544067	0.510774	0.514832	0.487931
ENSMUSG00000004558	147.219	164.551	178.438	155.054	165.571	158.054
ENSMUSG00000004561	10.0452	9.44999	10.444	9.85664	9.65031	8.77889
ENSMUSG00000004562	32.7798	31.0394	29.971	27.6118	28.3114	30.7018
ENSMUSG00000004565	18.9939	19.1198	19.8624	17.0151	16.7291	16.5234
ENSMUSG00000004567	26.1381	25.2642	25.1515	27.0163	26.1674	28.7155
ENSMUSG00000004568	40.9244	40.9685	42.3528	38.8959	37.3018	39.7785
ENSMUSG00000004591	13.6401	12.6688	12.2022	12.5423	11.4796	12.1742
ENSMUSG00000004609	3.197	3.26316	3.33261	2.87968	3.55531	3.47292
ENSMUSG00000004610	75.5131	80.9258	81.8519	84.9191	89.074	76.2924
ENSMUSG00000004612	0.043068	0.04151	0.176676	0	0	0
ENSMUSG00000004626	17.169	17.3062	18.8104	17.2429	23.1001	16.5575
ENSMUSG00000004630	0.225019	0.141623	0	0	0.052692	0
ENSMUSG00000004631	32.6222	34.4594	39.8106	42.819	39.5989	40.8052
ENSMUSG00000004633	1.77931	1.80466	1.64036	1.55233	1.84373	2.1172
ENSMUSG00000004637	11.3407	12.1944	11.5046	11.8983	13.7362	12.5268
ENSMUSG00000004642	15.3524	16.7917	17.8494	16.6258	18.0891	16.9694
ENSMUSG00000004654	0	0	0	0	0.017691	0
ENSMUSG00000004655	0.853524	0.595318	0.695416	0.483006	0.669239	0.6799
ENSMUSG00000004661	1.76873	1.58467	1.6372	1.60797	1.79838	1.63616
ENSMUSG00000004665	345.905	346.601	358.578	382.43	393.664	382.828
ENSMUSG00000004667	51.9938	47.8575	48.219	53.115	58.0584	53.903
ENSMUSG00000004668	0.049845	0.059522	0.04537	0.056826	0.097871	0.058464
ENSMUSG00000004677	23.9206	24.4103	22.4967	20.6845	20.0839	20.3527
ENSMUSG00000004698	2.66038	2.66013	2.76963	2.86925	2.44535	2.45358
ENSMUSG00000004707	0.741618	0.58219	1.00025	0.54809	0.656638	0.637628
ENSMUSG00000004709	0.217125	0.22702	0.226419	0.250521	0.290198	0.148674
ENSMUSG00000004730	26.2793	28.3064	27.585	26.0963	29.0748	27.2698
ENSMUSG00000004748	2.81916	3.19938	2.79186	2.08805	2.76294	2.95245
ENSMUSG00000004768	10.1918	10.5369	10.5813	10.4276	10.3081	10.3643
ENSMUSG00000004771	28.1778	27.6824	29.6384	29.4309	32.4535	28.598
ENSMUSG00000004788	28.3447	26.8865	31.5076	30.8487	37.9587	36.4971
ENSMUSG00000004789	44.9366	45.0213	44.516	45.0162	44.4754	43.0805
ENSMUSG00000004791	0.983977	0.955	1.19575	1.3966	0.74223	0.897058
ENSMUSG00000004798	20.7385	20.7167	20.1537	20.4219	19.3031	21.8197
ENSMUSG00000004815	5.79331	5.54137	5.54895	4.78516	4.7605	4.57321
ENSMUSG00000004837	2.73893	2.86028	2.47002	3.93529	3.69168	2.74933
ENSMUSG00000004842	0	0	0.017794	0	0	0
ENSMUSG00000004843	27.9697	27.4609	27.7453	29.3053	28.4887	27.0263
ENSMUSG00000004846	68.2151	69.0258	68.0147	68.0251	70.9514	69.4297
ENSMUSG00000004849	94.2744	96.4387	93.3299	107.41	115.557	106.455
ENSMUSG00000004864	1.04833	1.60145	2.06767	1.28084	1.54654	0.991021
ENSMUSG00000004865	9.86393	10.6944	10.124	10.4066	10.5126	10.5035
ENSMUSG00000004872	3.69091	3.77751	3.38769	3.57841	2.57488	2.24132
ENSMUSG00000004880	9.59133	9.62079	9.03356	9.94774	10.4377	8.7425
ENSMUSG00000004885	0.174107	0.41496	0.565861	0.3238	0.674324	0.769786
ENSMUSG00000004891	321.464	321.186	303.398	281.35	267.82	282.672
ENSMUSG00000004892	49.151	48.7968	47.5275	49.8522	45.4842	45.9914
ENSMUSG00000004894	0.03315	0.010709	0.057544	0.04438	0.024396	0.119964
ENSMUSG00000004895	25.2667	22.4377	25.4805	24.3648	24.91	24.6755
ENSMUSG00000004896	8.78848	8.89197	9.40154	8.42038	7.77814	7.50838
ENSMUSG00000004897	179.848	176.101	175.647	188.588	188.766	194.213
ENSMUSG00000004902	123.486	134.262	144.228	118.87	135.124	120.062
ENSMUSG00000004929	23.6847	23.0439	23.6203	21.5285	22.043	23.2615
ENSMUSG00000004931	26.3813	26.255	26.3055	24.9154	27.6851	27.8801
ENSMUSG00000004933	1.65615	1.9739	2.21747	1.54115	1.43056	1.8637
ENSMUSG00000004934	14.2995	15.0754	15.3155	15.1252	16.3291	15.3717
ENSMUSG00000004936	56.272	58.4609	61.8065	61.3486	65.1616	62.0683
ENSMUSG00000004937	66.9645	65.2975	71.128	69.0495	72.0822	75.1088
ENSMUSG00000004939	0	0.018936	0.04106	0	0	0
ENSMUSG00000004945	51.0852	48.8414	52.5985	55.9232	57.5443	55.2884
ENSMUSG00000004947	8.97334	7.75125	7.56245	7.64988	7.64652	7.72027
ENSMUSG00000004948	0	0	0	0.028698	0.074533	0
ENSMUSG00000004951	321.635	310.595	333.508	324.362	356.721	345.511
ENSMUSG00000004952	8.92552	8.95734	9.98458	7.31197	8.01754	7.85934
ENSMUSG00000004961	3.67993	4.52088	4.37386	3.85603	4.10035	4.25868
ENSMUSG00000004980	177.101	183.214	187.437	193.424	190.831	183.726
ENSMUSG00000004988	0.014841	0.03822	0	0.003207	0	0.006405
ENSMUSG00000004994	5.39081	5.68514	5.29895	5.50999	4.95556	5.62793
ENSMUSG00000004996	8.80488	7.61355	8.34846	7.46369	8.62956	7.94507
ENSMUSG00000005034	13.0268	22.9306	21.856	21.0954	21.2941	13.9183
ENSMUSG00000005043	9.36419	9.32882	9.27282	8.99818	9.39471	8.96567
ENSMUSG00000005045	0.342603	0.281688	0.33928	0.229858	0.18115	0.202788
ENSMUSG00000005054	99.2118	95.6633	106.668	125.79	128.793	116.249
ENSMUSG00000005057	3.40013	2.95203	2.70757	2.87379	2.64599	2.99612
ENSMUSG00000005069	20.1572	13.2606	21.6716	20.114	20.3887	19.8783
ENSMUSG00000005078	26.5814	24.0117	22.853	25.0924	25.616	23.4294
ENSMUSG00000005087	36.5922	40.827	36.608	38.4265	36.8216	42.9603
ENSMUSG00000005089	8.54556	8.29268	7.47071	5.94005	5.1511	6.37162
ENSMUSG00000005102	6.42278	6.05036	5.93848	6.13645	5.79915	5.63971
ENSMUSG00000005103	146.763	150.391	151.458	160.373	157.704	153.191
ENSMUSG00000005107	2.69077	2.84736	2.33448	3.08925	3.0019	2.71325
ENSMUSG00000005124	2.85652	3.08367	2.47815	3.00024	2.54232	2.68948
ENSMUSG00000005125	82.2118	85.9433	87.3904	90.7278	91.0961	89.2571
ENSMUSG00000005131	0.304056	0.495567	0.395311	0.381716	0.198117	0.438423
ENSMUSG00000005142	49.2227	48.1719	44.6552	47.5344	48.3095	47.7091
ENSMUSG00000005148	10.2763	11.3719	10.4659	9.93628	9.71372	9.78648
ENSMUSG00000005150	17.9643	16.7521	18.2594	16.5152	18.7834	15.6581
ENSMUSG00000005161	151.676	162.704	170.568	175.658	184.639	175.288
ENSMUSG00000005198	30.2202	30.1299	30.0536	24.1494	20.9228	23.7193
ENSMUSG00000005202	0	0.051369	0.115129	0.026756	0	0.030928
ENSMUSG00000005204	29.3703	29.8472	29.5167	30.324	32.1522	31.2921
ENSMUSG00000005220	0.038887	0.029984	0	0.04434	0	0.040821
ENSMUSG00000005225	2.01114	1.82305	1.87091	1.59836	1.32849	1.47524
ENSMUSG00000005233	13.3677	12.0531	11.5057	15.9938	14.72	14.6258
ENSMUSG00000005237	0.512385	0.598284	0.553776	0.343602	0.251034	0.282487
ENSMUSG00000005251	0.094515	0.09836	0.08625	0.141207	0.125821	0.024175
ENSMUSG00000005262	20.0035	20.3566	22.0653	22.67	22.5121	23.2364
ENSMUSG00000005267	3.7501	3.7235	3.18113	3.40865	3.07461	3.37647
ENSMUSG00000005268	0.007435	0.009191	0	0.007414	0.00996	0.018083
ENSMUSG00000005299	19.9324	19.819	19.6272	20.0441	19.8325	19.7933
ENSMUSG00000005312	42.5351	42.4349	39.6347	42.1987	39.9458	42.4692
ENSMUSG00000005320	0.095336	0.037828	0.022162	0.073986	0.094295	0.073606
ENSMUSG00000005338	8.19914	12.3126	12.7654	12.0123	10.7433	10.3976
ENSMUSG00000005354	19.7232	36.3127	24.7185	21.1598	34.2627	21.1073
ENSMUSG00000005357	5.17691	4.56239	4.63792	4.13438	5.05095	4.86253
ENSMUSG00000005360	192.769	215.044	208.053	192.882	186.417	189.346
ENSMUSG00000005362	11.3201	13.1733	13.3096	13.2773	13.8172	13.9153
ENSMUSG00000005370	11.1271	10.8145	10.1514	11.628	10.7971	10.1996
ENSMUSG00000005371	12.4228	11.7995	11.4067	9.496	9.93112	11.1086
ENSMUSG00000005373	0.293967	0.347695	0.629687	0.165129	0.465996	0.525121
ENSMUSG00000005374	6.64956	6.21085	6.01713	5.83414	6.60128	6.01936
ENSMUSG00000005378	23.8476	25.9827	25.6765	25.3911	22.9147	28.6375
ENSMUSG00000005397	29.6863	27.7041	25.2584	27.1041	24.4359	25.9185
ENSMUSG00000005410	18.0027	16.4212	17.0046	18.4843	18.4245	19.4499
ENSMUSG00000005413	134.875	133.369	142.165	152.312	153.894	146.568
ENSMUSG00000005417	103.233	109.92	103.696	96.7746	91.8354	89.4897
ENSMUSG00000005442	49.7054	44.5648	34.4078	38.5534	29.9981	32.4946
ENSMUSG00000005447	19.8699	19.6439	21.8139	21.9402	24.3644	22.0399
ENSMUSG00000005465	0.400905	0.198457	0.212242	0.185647	0.311347	0.13268
ENSMUSG00000005469	61.6551	60.5248	61.2358	62.6961	65.0929	67.7751
ENSMUSG00000005470	8.82883	8.27762	8.75451	10.1298	9.38502	8.98865
ENSMUSG00000005481	27.6031	16.7316	29.6083	32.1772	34.1786	29.7964
ENSMUSG00000005483	24.3173	26.1253	26.7439	27.9576	28.9441	29.0309
ENSMUSG00000005493	0	0.053086	0.04791	0	0.015165	0.020811
ENSMUSG00000005501	10.4962	10.3085	9.84339	9.22427	8.72035	9.32747
ENSMUSG00000005505	11.4867	12.7264	13.559	13.0311	12.9411	13.0341
ENSMUSG00000005506	15.5381	15.0884	13.4496	13.2639	14.035	17.0385
ENSMUSG00000005510	50.515	54.2291	59.5952	61.2092	62.9714	58.1845
ENSMUSG00000005514	62.9165	64.3917	65.9277	67.8691	64.5151	66.1731
ENSMUSG00000005533	31.1543	31.1026	26.1087	22.9007	20.4899	23.2852
ENSMUSG00000005534	9.533	8.96214	7.5921	7.48796	6.59115	7.6766
ENSMUSG00000005540	0.03856	0	0	0	0	0
ENSMUSG00000005553	0.120798	0.025456	0.095368	0.160893	0.247578	0.113564
ENSMUSG00000005566	76.8426	77.3289	76.9915	76.7593	77.7349	74.7855
ENSMUSG00000005575	47.163	34.2189	48.0297	51.4804	51.8886	61.135
ENSMUSG00000005580	4.09863	4.93565	3.73853	3.09413	3.06349	3.22976
ENSMUSG00000005583	2.39524	2.3349	2.00148	2.61994	2.0463	2.16646
ENSMUSG00000005609	20.0183	21.1778	20.7355	20.3637	20.2252	21.1274
ENSMUSG00000005610	236.563	204.199	148.241	237.876	154.604	159.335
ENSMUSG00000005611	2.29827	3.10708	3.02309	3.35305	2.93584	2.44075
ENSMUSG00000005615	22.4045	10.8106	21.2278	10.7886	10.7296	21.2934
ENSMUSG00000005621	7.2864	7.63029	6.93392	6.63474	5.95165	6.31772
ENSMUSG00000005625	74.3007	74.0128	81.909	79.3693	73.6472	68.2441
ENSMUSG00000005628	0.107304	0.202929	0.187769	0.029831	0.25348	0.065535
ENSMUSG00000005640	0	0	0	0.012309	0	0
ENSMUSG00000005649	0.021279	0	0	0	0	0
ENSMUSG00000005656	25.0148	26.0642	25.9318	27.4331	30.1907	28.1998
ENSMUSG00000005667	7.27483	8.46317	7.822	8.43428	9.4973	7.61867
ENSMUSG00000005672	1.0803	0.767413	0.948422	0.837574	0.716028	0.789079
ENSMUSG00000005674	12.0932	13.0932	13.8708	15.2671	11.403	13.1623
ENSMUSG00000005677	0.184499	0.396429	0.13126	0.172344	0.17496	0.108053
ENSMUSG00000005681	1.87632	1.59712	1.9519	2.04313	2.20195	1.85626
ENSMUSG00000005682	5.72758	5.2984	5.46556	5.63295	4.96815	5.04311
ENSMUSG00000005683	89.5518	92.1161	88.6636	96.7664	95.5378	95.3294
ENSMUSG00000005686	21.8144	21.071	20.3695	18.6064	18.8188	20.5965
ENSMUSG00000005687	25.5834	25.0094	27.6554	28.1086	28.8008	28.8179
ENSMUSG00000005698	16.8378	18.1979	16.4274	17.5422	15.9353	16.9068
ENSMUSG00000005699	11.5283	10.441	12.6318	9.02408	12.6296	11.0971
ENSMUSG00000005705	0.973883	1.02682	1.44518	1.25829	1.43089	0.970721
ENSMUSG00000005716	0.769814	0.743345	0.698579	0.754223	1.05773	1.01217
ENSMUSG00000005718	0.956877	0.763361	0.802824	1.09175	1.06941	0.969839
ENSMUSG00000005732	72.0313	67.2323	73.4845	80.7256	88.0418	80.4881
ENSMUSG00000005763	0.959531	1.11263	0.843758	1.00648	0.932883	1.14452
ENSMUSG00000005774	6.09004	5.57881	5.80985	5.23818	6.62385	6.05538
ENSMUSG00000005779	123.05	122.793	130.259	141.836	146.772	140.958
ENSMUSG00000005800	0	0	0.063097	0.023033	0	0.03652
ENSMUSG00000005802	6.95501	7.41236	6.11298	6.58362	6.03675	6.96298
ENSMUSG00000005803	10.7399	11.7766	12.0281	11.6984	12.4379	12.4748
ENSMUSG00000005804	6.1359	6.77736	7.27708	6.82937	7.21429	7.05234
ENSMUSG00000005813	13.8815	15.1977	15.2646	14.5019	15.93	15.3682
ENSMUSG00000005823	22.4347	22.4111	23.1234	23.5144	23.5308	23.3661
ENSMUSG00000005824	0.202187	0.184289	0.105714	0.101708	0.042434	0.146028
ENSMUSG00000005836	0.11827	0.202368	0.334177	0.171648	0.092082	0.109983
ENSMUSG00000005846	21.7643	20.9377	24.4848	24.7449	26.0282	25.223
ENSMUSG00000005871	22.8207	22.1375	19.1884	16.9459	14.3178	17.3135
ENSMUSG00000005873	80.5549	82.3501	83.0153	82.2851	86.3841	82.6359
ENSMUSG00000005881	121.73	123.167	129.757	132.118	135.843	120.922
ENSMUSG00000005882	11.3722	10.5641	10.3997	12.1232	12.4544	11.5483
ENSMUSG00000005883	0.241586	0.356908	0.140451	0.246738	0.076783	0.135838
ENSMUSG00000005886	10.6026	11.0532	9.81826	8.91748	8.47733	8.4539
ENSMUSG00000005892	0	0.052668	0	0.054866	0.028499	0
ENSMUSG00000005893	7.18611	8.4975	6.47448	5.52475	6.84413	7.37352
ENSMUSG00000005897	4.02705	4.04754	3.32834	3.72047	3.71372	4.40282
ENSMUSG00000005899	10.1828	10.4769	10.3386	10.3013	10.0799	9.9718
ENSMUSG00000005907	3.42078	4.0867	3.30988	3.45524	3.30976	3.94812
ENSMUSG00000005917	10.2136	9.47843	10.0761	9.12816	8.45483	9.22842
ENSMUSG00000005936	27.1286	28.1036	28.1184	26.4449	26.3809	26.4334
ENSMUSG00000005947	0.051286	0.022183	0.007213	0.069121	0.041033	0.011767
ENSMUSG00000005949	9.46543	10.0228	10.1997	10.2804	9.98726	10.5388
ENSMUSG00000005950	3.37955	2.19006	1.97662	3.2153	2.63047	2.84026
ENSMUSG00000005951	2.07816	2.33144	2.00979	2.36771	2.48801	2.06898
ENSMUSG00000005952	0.033752	0	0.023435	0.045185	0.011735	0.040115
ENSMUSG00000005958	6.65278	6.2214	4.92562	5.31273	5.54336	4.99391
ENSMUSG00000005968	8.60493	8.90957	9.4711	9.95264	8.88514	9.00079
ENSMUSG00000005973	65.6124	64.704	64.5739	69.5283	68.8367	68.7554
ENSMUSG00000005980	0.962091	0.924951	0.822278	0.790935	0.728139	0.693202
ENSMUSG00000005981	32.3577	34.4017	35.29	34.1913	35.5534	36.3046
ENSMUSG00000005982	29.885	30.0167	30.1322	30.1871	30.3405	29.9325
ENSMUSG00000005983	3.33804	2.4057	2.75253	2.28026	2.80543	2.11125
ENSMUSG00000005986	11.2739	9.71736	10.9383	9.75513	8.31003	9.32347
ENSMUSG00000005994	0	0.066732	0	0	0.187287	0
ENSMUSG00000006005	24.9124	24.9573	22.616	22.5864	19.3838	19.9799
ENSMUSG00000006010	11.2757	10.5535	9.78608	6.28722	6.10379	9.70158
ENSMUSG00000006014	0.07708	0.058752	0.090992	0.089031	0	0.018512
ENSMUSG00000006019	7.20934	7.45704	7.00486	6.73769	6.90098	5.69369
ENSMUSG00000006021	6.66173	7.31381	7.19222	7.28617	7.79315	7.50539
ENSMUSG00000006024	47.5677	48.9576	51.1959	53.5932	55.3285	53.545
ENSMUSG00000006050	22.4751	24.5824	26.6345	25.5299	29.3909	24.1493
ENSMUSG00000006056	0.079546	0.044892	0.04851	0.046844	0.024089	0.055823
ENSMUSG00000006057	91.0654	79.4414	104.809	95.9106	99.1965	99.3216
ENSMUSG00000006058	30.9596	31.0792	31.2005	36.341	37.6116	32.4307
ENSMUSG00000006095	55.237	53.4747	52.7971	57.87	59.9184	60.6377
ENSMUSG00000006127	18.6724	20.6124	21.6157	20.4163	19.6935	21.1476
ENSMUSG00000006134	24.5907	24.6535	24.1798	23.3534	20.9372	22.657
ENSMUSG00000006143	0.343927	0.2747	0.174129	0.210363	0.406559	0.335326
ENSMUSG00000006154	4.6665	5.57551	5.42129	4.00567	3.15475	3.21392
ENSMUSG00000006169	27.1815	27.0786	25.9591	25.5908	26.4811	28.3786
ENSMUSG00000006179	0.211038	0.099269	0.135326	0.165469	0.062522	0.031537
ENSMUSG00000006191	4.38141	4.51872	4.26613	4.30558	4.20152	4.82108
ENSMUSG00000006204	0.025829	0.08095	0.069091	0.153508	0.020206	0.045996
ENSMUSG00000006205	92.7156	90.7904	88.9373	96.1819	101.644	94.0519
ENSMUSG00000006215	9.82282	9.91839	9.606	9.11655	10.4119	9.31868
ENSMUSG00000006216	0.047546	0.025941	0.026705	0	0	0
ENSMUSG00000006218	0.561334	0.575473	0.585468	0.47249	0.674718	0.458493
ENSMUSG00000006219	12.1048	12.5574	11.7365	11.312	7.95505	13.5374
ENSMUSG00000006221	0.140065	0.053387	0.09956	0.07491	0.056743	0.096785
ENSMUSG00000006235	0.54849	0.324044	0.299012	0.901023	0.520798	0.707902
ENSMUSG00000006241	2.66128	3.06	2.97935	2.26157	2.50536	1.93126
ENSMUSG00000006262	6.12227	5.95239	5.49348	5.49376	5.22734	5.65338
ENSMUSG00000006269	0	0	0.010057	0	0	0
ENSMUSG00000006270	6.35294	5.90503	6.28535	6.42548	5.71849	6.73119
ENSMUSG00000006273	69.6092	71.1981	68.2105	74.1836	76.6554	72.9727
ENSMUSG00000006276	14.8418	13.8025	14.7145	14.7721	12.7181	12.8478
ENSMUSG00000006281	6.74699	6.41468	5.96771	5.56243	5.16359	5.63921
ENSMUSG00000006288	24.4526	25.5549	25.3061	23.2875	26.8288	23.7283
ENSMUSG00000006289	8.74254	7.94381	9.62187	10.302	11.1281	9.49197
ENSMUSG00000006299	116.378	112.679	115.515	121.592	128.857	116.01
ENSMUSG00000006301	33.0932	37.3613	14.3033	38.8672	20.226	15.5064
ENSMUSG00000006304	161.079	165.942	172.288	182.515	196.872	184.718
ENSMUSG00000006307	8.10674	8.9342	8.12353	6.9326	6.13288	7.20054
ENSMUSG00000006310	0.224627	0.214927	0.252867	0.346886	0.200062	0.12593
ENSMUSG00000006313	0.178462	0.347928	0.163093	0.172612	0.271093	0.479309
ENSMUSG00000006315	67.7803	64.9123	75.0432	79.4809	80.3126	79.8337
ENSMUSG00000006333	445.391	433.031	488.819	519.5	555.636	516.464
ENSMUSG00000006335	15.3176	14.8674	14.6037	15.6236	14.0596	17.0217
ENSMUSG00000006342	0.650321	0.691684	0.619626	0.704857	0.518135	0.826444
ENSMUSG00000006344	0.051387	0.03719	0.079273	0.111117	0.105568	0.059209
ENSMUSG00000006345	1.07059	0.612216	1.21838	0.894405	0.554547	1.2294
ENSMUSG00000006356	252.652	261.982	269.788	250.348	257.665	252.849
ENSMUSG00000006360	13.0409	11.9729	13.2981	11.8171	15.3027	12.4942
ENSMUSG00000006362	0.008814	0.021718	0.048625	0.027996	0.014154	0.055185
ENSMUSG00000006369	11.4045	10.7019	11.7776	10.5145	10.5691	11.9663
ENSMUSG00000006373	81.7228	80.6749	85.8652	91.1462	93.5951	93.8812
ENSMUSG00000006378	4.53497	4.63897	5.06911	4.76706	5.32654	4.43596
ENSMUSG00000006386	0.117	0.02552	0.033736	0.068255	0.117393	0.109854
ENSMUSG00000006389	0.080178	0.123079	0.017547	0.050571	0.026581	0.06284
ENSMUSG00000006390	35.6556	38.6634	37.6897	38.5595	42.7827	38.2367
ENSMUSG00000006392	19.5553	18.2969	21.6717	24.1611	21.6573	22.0894
ENSMUSG00000006395	10.8399	8.54512	10.41	9.764	9.99266	9.43217
ENSMUSG00000006398	41.3628	38.9541	40.5706	50.745	50.2749	47.6991
ENSMUSG00000006403	3.22612	3.08398	2.69074	3.2877	2.64482	3.01498
ENSMUSG00000006411	0.200318	0.1964	0.258764	0.268851	0.362621	0.522086
ENSMUSG00000006412	18.0795	19.3228	20.3824	21.8503	20.1439	18.7818
ENSMUSG00000006418	26.6113	28.3336	25.4443	27.677	26.7401	26.2304
ENSMUSG00000006423	16.1032	17.2155	16.9321	17.6669	15.5661	16.4215
ENSMUSG00000006435	0.616553	0.509561	0.677341	0.254118	0.49946	0.377716
ENSMUSG00000006442	34.3261	33.3144	33.4989	37.9503	40.7078	36.2242
ENSMUSG00000006445	17.7356	16.992	16.0476	16.6985	16.2516	15.9587
ENSMUSG00000006456	20.9488	20.0685	19.6582	19.7383	21.055	21.4829
ENSMUSG00000006457	0.237541	0.36981	0.388224	0.290781	0.364936	0.203024
ENSMUSG00000006463	11.9649	11.7095	11.938	12.0995	10.221	11.7174
ENSMUSG00000006464	8.77494	8.90753	8.96057	7.32289	7.24965	7.81001
ENSMUSG00000006469	0	0	0	0	0	0.020726
ENSMUSG00000006471	8.39733	9.48267	9.99597	9.42757	8.57514	8.98774
ENSMUSG00000006476	37.8669	39.2239	38.8723	37.948	39.6169	39.7605
ENSMUSG00000006488	0.061764	0.297655	0.316208	0.149713	0.27309	0.122486
ENSMUSG00000006494	5.27081	5.409	5.27691	5.32377	5.45288	5.40011
ENSMUSG00000006498	104.562	106.159	104.876	113.041	111.135	108.515
ENSMUSG00000006517	13.8468	11.8136	13.0612	12.2912	12.6697	12.2717
ENSMUSG00000006519	76.3381	66.7792	77.3754	82.0008	90.0605	84.3474
ENSMUSG00000006522	35.8823	37.2437	41.6829	38.5895	35.9725	36.1848
ENSMUSG00000006526	4.57197	4.99484	4.70427	4.86763	5.35858	4.51115
ENSMUSG00000006527	4.0563	2.77794	3.08491	2.74193	2.42778	2.88558
ENSMUSG00000006529	0	0.011805	0	0	0.014741	0.057123
ENSMUSG00000006538	0.074156	0	0.094788	0.029896	0.12837	0
ENSMUSG00000006542	0	0.012397	0.01386	0	0	0.047928
ENSMUSG00000006546	0	0	0	0	0.054782	0
ENSMUSG00000006567	7.06774	6.94694	6.99779	6.14371	5.69766	6.23592
ENSMUSG00000006570	0	0	0	0	0	0.148342
ENSMUSG00000006575	14.4187	12.2478	14.3529	13.027	13.265	13.4837
ENSMUSG00000006576	18.8707	18.3504	18.8616	18.16	18.4044	19.4706
ENSMUSG00000006585	10.4992	9.39273	9.10127	9.9564	10.6392	10.853
ENSMUSG00000006586	0.756773	0.728407	0.443751	0.524908	0.316966	0.481327
ENSMUSG00000006587	0.035695	0.022936	0.010162	0.023894	0	0
ENSMUSG00000006589	66.848	64.4202	70.8352	74.7907	80.0565	75.2616
ENSMUSG00000006599	12.9619	15.1715	14.202	15.163	14.7534	15.6662
ENSMUSG00000006611	15.8859	16.134	15.9345	17.0443	16.4187	16.1838
ENSMUSG00000006641	3.65745	2.69537	4.18161	4.0389	3.20214	3.39452
ENSMUSG00000006649	0	0	0.025583	0	0	0
ENSMUSG00000006651	41.3272	38.893	43.0917	41.6378	43.4092	43.9668
ENSMUSG00000006673	26.9182	28.9193	31.6428	36.9043	27.8392	30.9099
ENSMUSG00000006675	10.1232	10.3265	12.003	11.2755	12.0025	10.2727
ENSMUSG00000006676	56.6871	57.2789	59.0602	52.346	49.8464	53.1613
ENSMUSG00000006678	3.44713	3.27814	3.15863	3.71217	3.30814	3.31681
ENSMUSG00000006699	158.613	169.12	170.348	197.039	193.394	190.101
ENSMUSG00000006705	3.62	4.3112	4.09437	4.12641	4.42221	4.22239
ENSMUSG00000006711	0.732626	0.680307	0.612318	0.37868	0.441301	0.403831
ENSMUSG00000006715	9.95162	11.0768	13.7979	12.541	13.7677	13.3332
ENSMUSG00000006717	25.2192	26.6536	28.089	32.5238	30.1777	30.7143
ENSMUSG00000006720	0.505383	0.760805	0.951424	0.839598	0.779386	0.814168
ENSMUSG00000006724	0.015888	0.04594	0.027892	0.047858	0.019838	0
ENSMUSG00000006728	67.9332	69.8526	68.7656	76.7532	80.7003	80.915
ENSMUSG00000006731	6.98862	7.01476	6.60781	7.67632	7.53773	8.23878
ENSMUSG00000006732	5.19826	4.58244	4.89618	4.38773	4.93418	4.39324
ENSMUSG00000006736	64.8426	65.3032	66.1433	71.4575	81.1667	71.5685
ENSMUSG00000006740	44.5772	42.9407	41.1377	39.6192	35.2468	38.7417
ENSMUSG00000006763	3.02395	2.83721	2.78277	2.89225	2.99069	2.76023
ENSMUSG00000006764	0.156956	0.068779	0.215863	0.237851	0.05205	0.189925
ENSMUSG00000006782	151.025	158.829	170.602	160.195	168.811	158.111
ENSMUSG00000006784	3.82222	4.16552	5.42402	3.79085	3.55052	3.0513
ENSMUSG00000006800	70.1463	67.8882	65.2241	65.1772	63.6073	65.3502
ENSMUSG00000006818	16.3802	17.28	17.247	17.9127	18.9133	18.9119
ENSMUSG00000006850	6.49341	6.57099	7.64227	7.41871	6.76726	6.30807
ENSMUSG00000006906	8.41659	8.51839	8.23993	10.1735	10.7853	9.01986
ENSMUSG00000006920	7.74324	7.84806	7.58625	6.72789	6.70123	6.31106
ENSMUSG00000006930	5.31968	6.33541	5.73773	5.16682	5.70724	7.52492
ENSMUSG00000006931	30.4577	31.5811	30.9737	35.503	37.2805	37.5042
ENSMUSG00000006932	306.06	308.145	295.19	303.353	299.117	294.838
ENSMUSG00000006941	60.3778	63.2337	62.806	72.1293	71.872	73.4645
ENSMUSG00000006958	3.33706	2.97132	2.80288	2.23408	2.84143	2.63278
ENSMUSG00000006998	120.768	128.072	123.302	133.37	136.103	125.881
ENSMUSG00000007021	4.81715	4.13105	4.34432	4.53991	4.48743	3.97867
ENSMUSG00000007029	28.704	25.2543	28.8551	25.3904	26.8369	26.797
ENSMUSG00000007030	0.390204	0.343904	0.459533	0.48661	0.529875	0.651759
ENSMUSG00000007033	2.10706	2.44484	2.67154	2.36631	2.38705	2.5313
ENSMUSG00000007034	0.015219	0	0	0	0.017313	0
ENSMUSG00000007035	0.297905	0.637615	0.293998	0.34361	0.533469	0.348504
ENSMUSG00000007036	40.5646	40.1238	42.2428	43.7153	43.313	40.312
ENSMUSG00000007038	20.2444	20.4251	21.9539	21.4082	24.1279	22.1979
ENSMUSG00000007039	117.292	116.62	125.348	119.281	127.801	117.686
ENSMUSG00000007041	165.898	162.187	172.33	191.068	201.657	195.692
ENSMUSG00000007050	16.8282	17.5295	18.1354	18.3804	17.1547	17.6317
ENSMUSG00000007080	3.69023	3.56167	3.44892	4.84135	3.92811	4.22813
ENSMUSG00000007097	72.4472	74.5683	74.9773	67.7237	66.4441	69.0214
ENSMUSG00000007107	0.356537	0.405882	0.367749	0.392654	0.469638	0.336856
ENSMUSG00000007122	34.6433	35.0866	35.241	39.8095	39.048	37.5715
ENSMUSG00000007207	3.4841	3.06955	2.41027	2.81454	2.99881	2.5782
ENSMUSG00000007216	3.28309	2.79499	3.65349	2.95311	3.28267	3.12892
ENSMUSG00000007279	0	0.025573	0.019329	0.10632	0.02198	0
ENSMUSG00000007338	19.4681	16.5851	17.6706	19.8109	21.186	18.5598
ENSMUSG00000007379	1.07076	0.983889	0.770059	1.01568	0.99581	0.88347
ENSMUSG00000007411	38.8934	37.241	37.6229	36.158	36.5875	38.7209
ENSMUSG00000007415	46.0699	33.2753	47.7322	54.1025	57.3199	53.4135
ENSMUSG00000007440	0.889152	0.257311	0.443432	0.317046	0.422833	0.194706
ENSMUSG00000007458	81.4289	74.2281	85.5093	81.2873	82.7015	77.0801
ENSMUSG00000007476	19.8669	19.0388	19.2622	17.078	17.3175	17.3974
ENSMUSG00000007480	0	0	0.098515	0	0	0.038937
ENSMUSG00000007564	156.673	164.74	167.973	174.872	175.928	164.854
ENSMUSG00000007570	10.4709	10.7118	12.8403	10.1211	13.2222	9.52624
ENSMUSG00000007589	10.3333	11.7366	10.8291	10.5078	12.1574	12.2488
ENSMUSG00000007591	0.558038	0.558721	0.564449	0.407033	0.260844	0.41483
ENSMUSG00000007594	1.01072	0.81049	0.936086	0.980849	1.36354	1.08324
ENSMUSG00000007603	21.7598	21.3025	22.6619	20.7658	21.2428	20.2654
ENSMUSG00000007610	7.87259	7.28513	8.22534	6.31761	6.91573	7.90655
ENSMUSG00000007613	7.98379	7.62847	6.44055	6.76064	6.62298	6.47375
ENSMUSG00000007617	2.82481	2.97673	2.23962	2.57119	2.57983	2.95767
ENSMUSG00000007646	0.776082	0.780146	0.723741	0.872708	0.74805	0.78063
ENSMUSG00000007653	0.905241	1.09076	0.860906	0.910912	0.947421	1.09389
ENSMUSG00000007655	16.8919	16.3854	16.7485	18.4606	19.4951	15.5156
ENSMUSG00000007656	22.7948	14.1469	34.1276	27.6719	30.7803	31.833
ENSMUSG00000007659	94.1899	92.5305	93.2019	94.7709	96.9068	102.159
ENSMUSG00000007670	28.7829	26.1161	25.863	25.1885	23.2837	26.2662
ENSMUSG00000007682	0.452486	0.53598	0.422446	0.279261	0.314248	0.421893
ENSMUSG00000007721	102.525	96.7683	103.549	102.919	107.287	109.017
ENSMUSG00000007739	46.6053	46.3896	45.928	52.3278	52.6817	51.4767
ENSMUSG00000007777	19.4501	20.7699	20.624	20.8462	25.1448	19.2007
ENSMUSG00000007783	56.9942	54.2377	56.5194	50.8627	52.7175	52.9363
ENSMUSG00000007805	0.581332	0.225438	0.275361	0.275502	0.337902	0.143229
ENSMUSG00000007812	7.05755	6.249	5.93243	7.31967	7.9439	7.55173
ENSMUSG00000007815	168.34	168.904	174.431	193.054	193.196	182.533
ENSMUSG00000007817	37.7012	36.0678	33.7941	27.9228	25.0008	29.663
ENSMUSG00000007827	3.01818	2.62309	2.72791	2.21582	1.99539	2.42368
ENSMUSG00000007833	9.6917	9.17245	9.63936	10.1791	10.5302	8.86404
ENSMUSG00000007836	95.4307	91.6435	94.3676	97.4795	106.898	109.363
ENSMUSG00000007837	11.0552	11.2494	10.2351	10.2092	11.238	11.0544
ENSMUSG00000007850	80.4696	78.7323	81.4236	75.6845	76.2084	74.8684
ENSMUSG00000007867	28.7217	27.5454	30.6775	30.4078	35.628	30.2238
ENSMUSG00000007872	314.238	299.126	314.169	365.165	377.862	362.976
ENSMUSG00000007877	0	0.07689	0.016299	0.04005	0.029575	0.045776
ENSMUSG00000007880	19.1032	18.0702	16.4048	13.464	11.0649	13.3109
ENSMUSG00000007888	35.4189	32.4789	31.4084	47.4029	39.1693	45.7556
ENSMUSG00000007891	1505.26	1534.44	1602.76	1674.59	1726.8	1610.02
ENSMUSG00000007892	1100.2	1057.95	1177.88	1188.94	1288.85	1175.13
ENSMUSG00000007908	1.53146	1.72494	1.52488	1.81561	2.02078	2.24656
ENSMUSG00000007944	0.713241	0.735833	0.316272	0.323453	0.514394	0.294558
ENSMUSG00000007946	0	0.045303	0.024477	0	0	0.042179
ENSMUSG00000007950	56.9628	52.3179	57.8738	55.012	58.9677	57.6654
ENSMUSG00000007987	63.7491	68.9389	76.4243	70.8775	74.5735	72.7788
ENSMUSG00000007989	15.4595	16.0984	15.3723	13.3885	12.5962	13.3351
ENSMUSG00000008028	1.67699	1.23293	1.9408	1.90466	1.94854	2.57078
ENSMUSG00000008035	148.308	155.653	71.4915	66.5017	66.2636	66.9601
ENSMUSG00000008036	129	130.721	136.229	147.666	153.636	147.299
ENSMUSG00000008090	129.831	126.004	125.543	115.515	112.916	116.341
ENSMUSG00000008129	0.350215	0.523232	0.331039	0.573725	0.489714	0.635002
ENSMUSG00000008136	9.89253	8.33837	9.68598	9.42106	10.0264	8.60193
ENSMUSG00000008140	110.622	114.514	113.046	151.735	124.058	116.108
ENSMUSG00000008153	0.367074	0.334315	0.420592	0.28274	0.319845	0.312037
ENSMUSG00000008167	24.041	23.2623	23.0392	23.7871	25.0912	24.5944
ENSMUSG00000008193	0	0.025666	0.055469	0	0	0.015931
ENSMUSG00000008200	8.65265	8.41112	9.15322	7.75699	7.48654	7.62616
ENSMUSG00000008206	53.1414	53.942	57.3663	53.5033	51.5561	52.2082
ENSMUSG00000008226	5.04565	5.92907	5.88562	6.14409	7.08685	6.23164
ENSMUSG00000008301	20.1256	21.5514	23.0657	22.141	24.0595	23.3366
ENSMUSG00000008305	6.26918	6.73973	9.49469	6.62688	6.47627	7.28309
ENSMUSG00000008307	0.136972	0.111446	0.054715	0.148709	0.060843	0.085457
ENSMUSG00000008318	5.49457	5.54756	5.27068	5.14878	5.95551	6.79266
ENSMUSG00000008333	7.88396	8.72979	9.53341	10.0905	10.5751	9.93335
ENSMUSG00000008348	334.64	326.388	345.413	323.605	326.076	343.281
ENSMUSG00000008373	14.5592	15.6524	15.6641	16.6532	16.7785	18.1475
ENSMUSG00000008384	20.6827	21.9971	22.8667	24.5601	25.919	22.0949
ENSMUSG00000008393	55.2758	55.7288	60.5645	61.5387	64.3878	58.5039
ENSMUSG00000008398	17.8275	17.5732	17.5585	17.8035	18.8703	17.8888
ENSMUSG00000008429	27.2061	26.554	27.3128	26.2055	26.7609	28.4026
ENSMUSG00000008435	9.83743	9.0998	10.0323	8.1884	8.46855	8.64048
ENSMUSG00000008438	0.064906	0.02504	0.067646	0	0.054198	0
ENSMUSG00000008450	35.5767	34.5968	32.5469	38.2747	37.7679	39.8088
ENSMUSG00000008475	75.4808	78.3425	78.4514	89.2866	90.3839	85.6314
ENSMUSG00000008482	0.079507	0.030653	0.053659	0.111229	0.033173	0.038052
ENSMUSG00000008489	0.156088	0.138046	0.121692	0.094638	0.047594	0.264201
ENSMUSG00000008496	2.67957	2.20743	2.94174	1.91607	2.06076	2.17493
ENSMUSG00000008540	87.304	92.2039	97.1703	101.402	102.948	99.6778
ENSMUSG00000008575	13.2811	12.6987	11.0121	11.7275	8.84515	11.417
ENSMUSG00000008601	0.073279	0	0.072865	0.035122	0.090367	0.041854
ENSMUSG00000008604	20.6758	21.7392	19.8951	20.8652	19.2433	20.169
ENSMUSG00000008658	0.120242	0.159874	0.139507	0.050356	0.183966	0.186856
ENSMUSG00000008668	417.182	415.95	468.072	487.577	509.196	459.531
ENSMUSG00000008682	345.688	375.117	385.593	436.814	453.806	390.687
ENSMUSG00000008683	34.3101	52.294	37.6643	39.2813	55.8414	111.746
ENSMUSG00000008690	42.6267	40.7929	43.1223	45.3294	47.3799	43.6559
ENSMUSG00000008730	52.5235	33.0638	29.9238	26.2149	23.5776	26.9516
ENSMUSG00000008734	82.0825	84.8805	86.1636	77.6776	78.85	80.3061
ENSMUSG00000008763	10.6567	10.3893	9.66764	9.91225	9.69831	10.1391
ENSMUSG00000008813	0	0	0.114109	0	0	0
ENSMUSG00000008822	10.8245	9.56783	11.1731	13.8848	8.0909	11.7779
ENSMUSG00000008845	0.044548	0.038324	0.038005	0.052577	0.09896	0.047049
ENSMUSG00000008855	44.0118	43.3064	44.5446	40.3827	40.2872	41.7272
ENSMUSG00000008859	21.8253	21.8892	23.8536	23.698	24.5184	22.9548
ENSMUSG00000008892	68.2807	62.462	71.9436	80.2853	80.0667	79.4702
ENSMUSG00000008932	0.017886	0	0.013097	0.037879	0	0
ENSMUSG00000008958	22.0869	19.8973	21.0052	20.9694	23.5803	23.17
ENSMUSG00000008976	12.1771	11.4051	11.9616	12.4259	10.6412	11.4039
ENSMUSG00000008999	5.18589	4.80502	5.0752	4.15164	4.99254	5.12846
ENSMUSG00000009013	90.1986	86.646	91.7247	100.8	102.585	95.0418
ENSMUSG00000009030	8.56754	8.97185	9.22873	9.48838	11.1825	11.1828
ENSMUSG00000009035	49.5533	48.621	46.9149	50.4999	47.383	48.6343
ENSMUSG00000009070	0.030799	0.113419	0.022259	0.160638	0.0374	0.026009
ENSMUSG00000009073	34.4826	37.4381	33.4418	33.9831	33.4109	32.9674
ENSMUSG00000009075	0.440877	0.374771	0.509687	0.263043	0.467975	0.297625
ENSMUSG00000009076	17.9875	15.8073	19.1474	17.9039	20.7878	19.1793
ENSMUSG00000009079	99.647	102.047	105.2	99.7909	100.277	97.1138
ENSMUSG00000009090	29.6398	28.1741	29.0361	26.9168	27.1766	27.4301
ENSMUSG00000009092	0.647644	0.405433	0.781776	0.996065	0.567658	0.609291
ENSMUSG00000009097	0.211233	0.066384	0.113547	0.148991	0.154193	0.149643
ENSMUSG00000009108	0.073639	0.241735	0.353582	0.279606	0.276158	0.1072
ENSMUSG00000009112	9.47174	9.7227	10.1216	9.93809	10.3869	9.95475
ENSMUSG00000009114	0	0	0.032675	0	0	0
ENSMUSG00000009115	0	0.068405	0	0	0	0
ENSMUSG00000009145	0.292225	0.171187	0.170472	0.136577	0.191737	0.107966
ENSMUSG00000009207	3.40693	3.56701	3.05771	3.92659	3.64329	3.42238
ENSMUSG00000009210	0	0	0	0	0	0.023734
ENSMUSG00000009214	0.313059	0.450521	0.169325	0.477014	0.664746	0.71697
ENSMUSG00000009216	0.025558	0	0	0	0.046743	0.01529
ENSMUSG00000009246	5.38205	5.38675	6.06952	6.23168	6.16014	5.11143
ENSMUSG00000009248	0.257875	0.158265	0.072642	0.283865	0.230898	0.287502
ENSMUSG00000009281	15.5371	17.0427	20.0191	18.474	19.4916	17.8539
ENSMUSG00000009291	100.772	101.218	106.641	110.229	109.315	102.948
ENSMUSG00000009292	0.184206	0.154013	0.284973	0.204718	0.156909	0.165474
ENSMUSG00000009293	31.7504	32.3325	32.438	33.9794	36.8258	33.5364
ENSMUSG00000009350	0	0	0	0	0.004885	0.01044
ENSMUSG00000009356	1.5379	2.04848	2.45319	2.00545	1.73666	1.59194
ENSMUSG00000009376	7.13684	6.70405	5.63757	6.65056	6.34693	6.66396
ENSMUSG00000009378	0.71249	0.536809	0.528999	0.716922	0.719043	0.478653
ENSMUSG00000009394	9.38865	9.24885	9.24093	8.21533	7.08188	8.15804
ENSMUSG00000009406	10.4918	9.38178	10.5678	9.81677	9.81164	10.3492
ENSMUSG00000009418	4.29286	3.21538	2.12474	2.7079	1.91529	1.83862
ENSMUSG00000009470	21.7346	21.944	18.5978	18.8868	17.2691	19.6045
ENSMUSG00000009471	0	0	0	0	0.020643	0
ENSMUSG00000009535	7.94421	5.9789	7.37029	7.35222	6.42103	5.74227
ENSMUSG00000009545	0.088864	0.006234	0.054388	0.07473	0	0
ENSMUSG00000009549	119.16	122.087	125.95	130.104	141.809	131.777
ENSMUSG00000009551	0.134267	0.105864	0.064511	0.033929	0.032747	0.158229
ENSMUSG00000009555	42.8313	40.3535	43.6116	41.6453	42.9747	42.1826
ENSMUSG00000009563	28.5193	31.4457	32.1296	26.576	29.5691	26.6304
ENSMUSG00000009566	9.71292	8.30488	8.61315	9.74081	9.77939	9.34693
ENSMUSG00000009569	7.17993	6.4374	6.23357	5.99144	6.0886	5.37003
ENSMUSG00000009575	31.5381	28.7387	30.5051	25.7098	22.4401	28.0584
ENSMUSG00000009585	9.1156	9.80533	10.5902	11.028	11.0541	10.4007
ENSMUSG00000009588	0	0	0	0.046023	0	0
ENSMUSG00000009614	18.0222	18.6499	18.5456	18.2159	19.2488	18.3762
ENSMUSG00000009621	13.3377	12.1857	11.7456	12.0062	11.5167	11.2451
ENSMUSG00000009628	0.077231	0.083328	0.190713	0.216034	0.147499	0.089019
ENSMUSG00000009630	48.0856	44.3896	49.2058	49.7037	51.7401	48.3217
ENSMUSG00000009633	1.17709	1.14945	0.83469	1.04079	1.38555	1.28998
ENSMUSG00000009640	13.2163	13.7802	15.3695	13.2818	15.2461	15.0445
ENSMUSG00000009647	16.3798	17.133	16.4161	16.0424	16.2756	16.2618
ENSMUSG00000009654	1.70398	1.81305	1.7007	2.41484	1.49865	1.90397
ENSMUSG00000009670	0.023071	0.021199	0.012014	0	0.059247	0
ENSMUSG00000009681	16.6089	16.149	15.3429	13.4789	12.2481	14.6472
ENSMUSG00000009687	10.2653	11.4859	12.6604	13.223	12.7034	13.3496
ENSMUSG00000009731	1.77457	1.78786	1.4385	1.17171	1.24752	1.33075
ENSMUSG00000009733	6.67695	7.6889	6.90376	6.97639	5.88622	6.67533
ENSMUSG00000009734	0	0.006101	0.019448	0	0.00581	0
ENSMUSG00000009739	17.5222	19.5584	16.8243	13.394	14.5695	16.0115
ENSMUSG00000009741	23.506	25.5533	22.2385	20.5929	21.2533	22.35
ENSMUSG00000009772	52.6344	49.7492	49.6426	46.0302	47.5528	47.9827
ENSMUSG00000009828	5.27632	5.88635	5.85707	5.20216	5.27696	5.23349
ENSMUSG00000009863	70.7436	70.5525	76.1735	77.2634	85.7406	78.0936
ENSMUSG00000009876	2.37389	1.86716	2.5519	2.06668	1.69038	1.65173
ENSMUSG00000009894	79.4784	81.1794	82.3218	81.5099	82.5674	74.4238
ENSMUSG00000009900	0.03958	0.0132	0	0	0.028524	0.016387
ENSMUSG00000009905	6.6122	6.37425	6.27872	6.57732	6.30021	6.70059
ENSMUSG00000009907	12.6239	12.4764	12.5149	12.9507	13.5808	14.4258
ENSMUSG00000009927	218.401	218.318	233.756	252.247	287.835	269.767
ENSMUSG00000009941	0	0.04464	0.032257	0.015866	0	0.091258
ENSMUSG00000009995	12.302	11.3535	9.68929	9.42025	11.032	16.0848
ENSMUSG00000010021	0.20896	0.311748	0.42496	0.621026	0.310693	0.457162
ENSMUSG00000010025	21.0431	20.6963	22.7423	22.951	21.9505	22.966
ENSMUSG00000010044	3.02607	2.64156	3.08989	2.65554	2.62925	1.97952
ENSMUSG00000010045	36.0962	34.9605	35.524	36.6457	36.5348	36.2872
ENSMUSG00000010047	16.1377	16.7356	17.8478	13.939	15.2774	17.0302
ENSMUSG00000010048	6.12809	6.5532	7.45686	7.38427	7.79494	7.30073
ENSMUSG00000010051	6.54801	6.53967	4.49488	5.79229	5.90721	7.19296
ENSMUSG00000010054	23.2559	22.271	24.7096	24.9157	24.4797	24.8079
ENSMUSG00000010057	12.7672	13.1499	12.7557	11.0411	12.5432	11.5442
ENSMUSG00000010064	107.569	118.168	119.232	111.142	104.331	111.525
ENSMUSG00000010066	0.42666	0.383246	0.377064	0.381376	0.384436	0.362645
ENSMUSG00000010067	25.1897	24.8477	24.6825	26.0194	26.6382	26.1808
ENSMUSG00000010080	0.10761	0.16329	0.152969	0.17698	0.155752	0.161481
ENSMUSG00000010086	0.284234	0.320168	0.124379	0.059535	0.104781	0.191512
ENSMUSG00000010095	114.006	112.102	115.233	173.023	128.364	130.142
ENSMUSG00000010097	63.2191	64.7097	68.2187	68.8849	68.5856	70.3565
ENSMUSG00000010110	27.2704	26.0951	25.905	23.8639	26.9084	25.3039
ENSMUSG00000010122	0	0	0.014923	0	0	0
ENSMUSG00000010136	2.94886	2.94833	3.04093	3.46149	3.73257	3.29417
ENSMUSG00000010142	0.932984	0.673975	0.732679	0.847313	0.732889	0.818329
ENSMUSG00000010154	2.41838	2.44267	2.04551	2.19741	2.08487	1.97603
ENSMUSG00000010175	1.63836	1.63026	1.4576	1.04356	1.26617	1.07587
ENSMUSG00000010205	28.3858	27.121	27.2312	26.8904	25.0822	27.5853
ENSMUSG00000010277	59.245	61.8652	59.1431	60.9752	57.7079	61.872
ENSMUSG00000010290	11.418	11.0473	10.5509	10.3761	10.8155	9.99681
ENSMUSG00000010307	9.82613	10.1848	12.6553	11.739	12.3574	12.089
ENSMUSG00000010311	2.17645	1.75867	2.68385	1.96872	1.91849	2.02161
ENSMUSG00000010342	0	0.0529	0.032358	0.054948	0.033124	0
ENSMUSG00000010358	11.4926	13.2111	14.1083	12.5051	14.5696	13.4972
ENSMUSG00000010362	9.80681	12.8134	10.2232	12.4961	10.4745	10.3131
ENSMUSG00000010376	152.755	170.73	175.476	190.984	193.676	175.136
ENSMUSG00000010392	13.4053	14.7524	13.6806	13.4631	13.7312	14.1545
ENSMUSG00000010406	60.3227	53.7371	65.9176	67.9354	70.682	64.5154
ENSMUSG00000010453	25.9899	25.4218	24.292	22.274	21.8884	22.5264
ENSMUSG00000010461	0.628243	0.988203	0.736623	0.85675	0.63141	0.723082
ENSMUSG00000010476	0.045136	0.047703	0.026616	0.014821	0.06138	0.054066
ENSMUSG00000010505	0	0	0.014298	0.017988	0.014319	0.016426
ENSMUSG00000010517	8.9069	8.81073	9.74571	9.65447	9.68505	9.32204
ENSMUSG00000010529	3.84708	3.1223	3.84493	2.23392	2.92313	2.6318
ENSMUSG00000010538	1.72756	0.997274	1.44263	0.816442	2.06871	1.31072
ENSMUSG00000010554	4.00414	4.57072	4.06045	3.77015	3.40987	3.24646
ENSMUSG00000010592	0.051412	0	0	0	0	0
ENSMUSG00000010607	29.1511	33.2073	27.7738	33.4611	33.8039	35.0637
ENSMUSG00000010608	19.2484	18.2622	18.5903	16.7372	16.4523	16.1046
ENSMUSG00000010609	16.587	18.958	15.8938	14.903	16.4561	16.403
ENSMUSG00000010651	9.32531	9.00706	10.0688	8.64341	10.4815	8.36373
ENSMUSG00000010660	23.2459	25.445	25.8414	25.442	26.4051	25.0163
ENSMUSG00000010663	68.2469	72.2604	70.8329	68.4794	71.8217	71.5189
ENSMUSG00000010721	1.36834	1.3492	1.29846	1.53412	1.33812	1.38691
ENSMUSG00000010751	2.7803	2.30912	2.36973	1.91465	1.46524	2.40109
ENSMUSG00000010755	17.585	17.5029	17.6345	18.9892	17.7167	19.7151
ENSMUSG00000010797	0.311506	0.160492	0.389175	0.249577	0.236073	0.229399
ENSMUSG00000010803	0.051945	0.046646	0.062054	0.088924	0.041815	0.042947
ENSMUSG00000010825	0.096544	0.142301	0.173953	0.096155	0.137428	0.06735
ENSMUSG00000010830	14.8927	15.4189	14.9189	16.8971	17.1488	16.0923
ENSMUSG00000010841	0.056759	0.07493	0.123381	0.09912	0	0
ENSMUSG00000010911	13.6688	14.8219	15.378	16.6384	15.9997	15.2419
ENSMUSG00000010914	10.3879	10.2695	10.4845	10.788	11.9309	11.5076
ENSMUSG00000010936	16.0674	17.3825	15.847	15.9168	15.7576	16.9252
ENSMUSG00000011008	0.289731	0.232404	0.219193	0.160958	0.391113	0.641092
ENSMUSG00000011034	0	0.008847	0.009592	0	0	0.022038
ENSMUSG00000011096	101.289	78.1774	79.4762	100.443	61.3931	87.076
ENSMUSG00000011114	46.7047	45.5656	47.7264	49.8499	55.8468	50.2448
ENSMUSG00000011148	2.37392	2.14667	2.52557	2.60168	2.87849	3.20359
ENSMUSG00000011154	0.131047	0.290572	0.323494	0.258008	0.258328	0.233794
ENSMUSG00000011158	19.0437	17.2815	17.0861	15.1295	15.6065	15.8439
ENSMUSG00000011171	0.310976	0.405327	0.301438	0.63803	0.347518	0.262176
ENSMUSG00000011179	164.771	163.773	173.188	182	187.885	177.123
ENSMUSG00000011254	2.69836	2.71694	1.71605	3.31456	3.3271	1.85862
ENSMUSG00000011256	2.1399	2.42651	2.01954	2.17517	1.93032	1.95628
ENSMUSG00000011257	21.5908	19.1415	21.1066	22.916	23.1839	23.6598
ENSMUSG00000011263	0.03436	0.016559	0.08052	0.05175	0.01792	0
ENSMUSG00000011267	0.700577	1.07059	1.20801	0.707452	0.40894	0.628887
ENSMUSG00000011305	0.293914	0.331024	0.276385	0.266496	0.158287	0.156662
ENSMUSG00000011306	17.2433	17.3548	17.3407	16.1593	17.8338	17.4883
ENSMUSG00000011382	2.57459	2.32872	2.3072	2.38005	2.049	2.49726
ENSMUSG00000011427	2.65958	2.81278	3.05258	2.36004	2.77873	2.49046
ENSMUSG00000011486	0.030868	0	0	0	0	0
ENSMUSG00000011589	12.9044	13.0271	13.6477	13.4522	12.9699	14.259
ENSMUSG00000011632	0.062552	0.096546	0.139798	0	0.207575	0
ENSMUSG00000011658	33.9313	34.8277	41.58	39.0263	42.922	37.3648
ENSMUSG00000011751	0.454963	0.442976	0.374084	0.318907	0.25766	0.346446
ENSMUSG00000011752	190.612	195.571	200.453	202.083	223.633	218.246
ENSMUSG00000011831	18.0064	20.6768	16.6914	16.1909	14.8341	16.3113
ENSMUSG00000011832	18.4643	14.6808	14.2803	14.199	17.7114	17.8187
ENSMUSG00000011837	31.5784	30.4139	30.3734	30.8105	32.7805	31.1416
ENSMUSG00000011877	29.1779	28.4571	29.7279	26.6791	27.6196	29.916
ENSMUSG00000011884	45.4442	45.7463	45.5148	50.6067	51.2235	49.9279
ENSMUSG00000011958	43.3827	44.2933	48.0722	41.5001	44.0011	45.766
ENSMUSG00000011960	5.76677	5.41227	4.76553	4.41545	3.84574	4.3792
ENSMUSG00000012017	4.49037	4.22927	4.21143	3.83024	3.88456	4.44862
ENSMUSG00000012076	10.9745	11.1353	11.4416	11.2418	11.1767	10.5576
ENSMUSG00000012114	23.947	23.3572	23.8349	22.3263	22.0923	21.0527
ENSMUSG00000012117	16.0036	15.9456	15.0199	16.811	12.5367	12.6754
ENSMUSG00000012126	4.9822	4.85249	5.30837	5.22415	4.69076	4.21587
ENSMUSG00000012211	0.029845	0	0	0	0.030791	0.03571
ENSMUSG00000012282	0.043314	0	0.024161	0	0	0.07774
ENSMUSG00000012296	31.8606	31.3129	30.2385	29.8396	31.2419	31.8565
ENSMUSG00000012350	0.025327	0.062495	0.141089	0.143605	0.0882	0.060643
ENSMUSG00000012396	0.017102	0.185381	0.275291	0.068537	0.177441	0.140515
ENSMUSG00000012405	158.479	128.791	159.032	158.835	172.813	186.628
ENSMUSG00000012422	4.61082	4.47992	4.26619	5.46989	5.19141	4.67331
ENSMUSG00000012428	2.586	2.78333	3.53249	2.4666	2.4302	2.2566
ENSMUSG00000012429	6.96196	7.31424	7.94094	7.47747	8.73692	8.57854
ENSMUSG00000012443	7.81231	7.64509	7.24458	8.17897	7.6169	8.08487
ENSMUSG00000012483	11.5469	12.1948	15.0391	16.2653	15.3455	15.5821
ENSMUSG00000012519	1.04643	0.787271	1.52092	1.02734	1.56107	1.75541
ENSMUSG00000012520	0.293408	0.158831	0.342074	0.333652	0.102443	0.415374
ENSMUSG00000012535	21.6063	23.0103	22.5493	18.8542	21.7846	22.0476
ENSMUSG00000012609	6.12949	6.74466	6.42716	5.896	5.98069	6.09271
ENSMUSG00000012640	5.0398	4.42778	4.61029	4.70558	4.65852	3.99218
ENSMUSG00000012777	0	0	0.023594	0.025124	0	0
ENSMUSG00000012819	0.096107	0.080994	0.064917	0.072147	0.063946	0.084413
ENSMUSG00000012848	341.086	340.454	361.747	375.645	400.129	359.205
ENSMUSG00000012889	0.081416	0.034877	0	0	0	0.030658
ENSMUSG00000013033	21.6592	20.4418	14.2445	19.0099	15.1497	19.175
ENSMUSG00000013076	34.2345	33.3315	29.7358	25.4329	21.7256	25.2139
ENSMUSG00000013089	70.4522	71.5171	69.1482	73.1114	72.1984	72.7171
ENSMUSG00000013091	0.410426	0.163901	0.23188	0.120099	0.119846	0.080336
ENSMUSG00000013150	8.23775	8.14057	9.52802	8.06724	8.28843	7.95896
ENSMUSG00000013155	12.2257	11.6609	12.3147	12.1789	14.8115	14.1472
ENSMUSG00000013158	0.179395	0.307927	0.249805	0.452764	0.331027	0.253627
ENSMUSG00000013160	76.4732	72.655	77.5434	83.7598	84.6809	79.1249
ENSMUSG00000013236	72.1873	72.8027	75.9269	61.0516	57.942	67.714
ENSMUSG00000013275	38.4692	41.1623	42.2635	37.6002	37.681	38.2562
ENSMUSG00000013338	0	0.01142	0	0.012394	0	0
ENSMUSG00000013367	13.1243	13.8512	11.948	12.4919	12.0322	11.7248
ENSMUSG00000013415	1.00511	1.02115	0.982715	1.07584	0.996529	1.05465
ENSMUSG00000013418	0.089202	0	0.013057	0.032675	0	0.048191
ENSMUSG00000013419	15.6371	15.3436	15.9965	13.9262	14.7068	14.3812
ENSMUSG00000013465	30.1052	30.7416	31.6862	28.5594	29.6234	28.5695
ENSMUSG00000013483	0.047712	0.024816	0.009364	0	0.047891	0.007151
ENSMUSG00000013495	14.724	14.8186	14.2677	14.1439	13.3917	13.8215
ENSMUSG00000013523	0.257043	0.307861	0.272013	0.346946	0.259101	0.230683
ENSMUSG00000013539	21.5707	19.174	27.3568	27.3654	29.9973	24.4428
ENSMUSG00000013584	0.49617	0.453716	0.485429	0.585604	0.295936	0.751808
ENSMUSG00000013593	113.851	116.65	118.038	126.415	133.325	120.397
ENSMUSG00000013611	0	0.026271	0	0	0	0.016167
ENSMUSG00000013622	71.9865	65.6655	76.2798	86.5139	45.0616	83.7416
ENSMUSG00000013629	11.0469	11.2332	11.1672	9.18401	9.82967	9.84522
ENSMUSG00000013646	25.5325	26.0869	25.6857	23.1304	22.0041	25.2727
ENSMUSG00000013662	20.4506	21.0715	20.3853	23.4616	24.2159	22.8231
ENSMUSG00000013663	10.9329	9.97019	9.15185	10.1041	9.90673	11.1461
ENSMUSG00000013698	2000.18	2043.17	2080.44	2166.76	2206.67	2111.46
ENSMUSG00000013701	39.2198	41.7762	50.8451	45.2077	48.5272	48.9066
ENSMUSG00000013707	10.5457	8.86681	12.4547	10.5031	10.7538	9.99342
ENSMUSG00000013736	7.59862	9.76765	8.41818	10.259	10.2245	10.1578
ENSMUSG00000013766	0.505221	1.47038	1.29148	0.576356	0.698006	1.10804
ENSMUSG00000013787	69.9382	69.2562	68.8788	68.0759	61.152	62.8019
ENSMUSG00000013822	77.0372	82.4967	89.9988	88.4782	96.723	85.327
ENSMUSG00000013833	17.4703	18.4695	18.2787	16.9865	16.5025	17.8706
ENSMUSG00000013846	4.93003	5.13652	4.77223	3.96357	3.8404	4.02153
ENSMUSG00000013858	89.7783	84.5497	86.4178	85.4247	91.801	91.8255
ENSMUSG00000013878	5.66155	6.2473	7.10419	8.16025	5.95407	6.256
ENSMUSG00000013921	104.184	114.299	101.129	92.6382	93.1692	102.357
ENSMUSG00000013928	0.189285	0.196683	0.157173	0.270561	0.304854	0.381595
ENSMUSG00000013936	0	0.138484	0	0.200732	0.154116	0
ENSMUSG00000013973	21.3748	14.6789	16.7039	17.3358	16.8021	22.551
ENSMUSG00000013974	0	0	0	0.067079	0	0
ENSMUSG00000013997	12.8406	13.5584	13.8388	13.3884	14.7938	12.689
ENSMUSG00000014030	0	0.079321	0.062639	0	0	0
ENSMUSG00000014039	2.34076	2.42135	2.19244	2.3478	2.06936	1.83202
ENSMUSG00000014074	8.11285	8.33763	7.53786	7.71393	8.67081	9.01709
ENSMUSG00000014075	7.09956	7.8229	9.33171	8.76919	9.51487	8.86765
ENSMUSG00000014077	53.6983	54.5405	54.4769	56.3256	58.8581	57.4059
ENSMUSG00000014158	0.575988	0.504495	0.746003	0.816542	0.842087	1.02314
ENSMUSG00000014164	1.20797	1.11286	1.20491	0.955029	0.899919	0.683479
ENSMUSG00000014177	16.1163	16.0272	16.4599	16.8674	19.0646	17.6684
ENSMUSG00000014195	51.156	51.6527	50.5592	55.246	55.2227	54.3198
ENSMUSG00000014198	0.013671	0	0.021073	0	0	0.031038
ENSMUSG00000014226	22.82	23.5264	22.7098	26.5264	29.2913	26.5206
ENSMUSG00000014232	11.7536	10.186	10.9899	11.9315	12.5811	11.9179
ENSMUSG00000014243	8.59153	8.52201	8.23739	10.5211	9.59403	9.63339
ENSMUSG00000014245	4.08984	4.45247	4.4763	5.35164	5.22591	4.31216
ENSMUSG00000014294	122.551	111.864	130.254	125.837	134.801	119.978
ENSMUSG00000014301	23.8219	24.7731	24.0454	28.1644	28.0022	29.4117
ENSMUSG00000014303	22.0846	20.6444	22.9005	19.092	18.7994	19.821
ENSMUSG00000014313	169.779	163.802	180.276	200.87	220.685	222.812
ENSMUSG00000014329	15.6148	17.1825	15.913	15.1705	14.9939	15.4312
ENSMUSG00000014349	27.0945	25.4722	25.987	28.1356	27.3608	27.1578
ENSMUSG00000014353	6.2114	6.19288	6.17472	6.29051	5.66087	6.10428
ENSMUSG00000014355	18.906	19.7934	17.7544	17.9962	16.1349	16.7586
ENSMUSG00000014361	6.27569	6.7163	5.92891	5.48553	5.5808	5.4779
ENSMUSG00000014402	30.5261	31.3838	33.1178	32.437	33.279	31.9964
ENSMUSG00000014418	10.4737	10.7277	9.04206	9.09559	9.9142	8.87569
ENSMUSG00000014426	9.46947	9.66073	9.52827	8.74492	8.71954	9.0642
ENSMUSG00000014444	32.096	30.4211	28.9112	26.5153	25.4334	28.0735
ENSMUSG00000014453	0.017723	0.014628	0	0	0	0
ENSMUSG00000014470	25.3716	26.03	26.9708	26.493	28.0465	27.8317
ENSMUSG00000014496	13.1141	11.9101	12.0829	12.2698	11.7842	12.2881
ENSMUSG00000014498	24.166	24.6629	21.9963	18.2513	15.9913	18.5169
ENSMUSG00000014503	2.78538	3.00283	2.6252	2.5847	2.48517	2.60868
ENSMUSG00000014504	24.6256	22.9829	29.9213	30.9598	27.2049	28.8937
ENSMUSG00000014542	0	0.057633	0	0	0.015962	0
ENSMUSG00000014547	12.0225	11.6975	10.2539	10.1236	9.74769	9.39037
ENSMUSG00000014550	10.7526	10.9983	10.3844	10.8259	10.2297	9.42796
ENSMUSG00000014551	7.24193	4.52149	6.54488	7.18531	4.64796	4.75982
ENSMUSG00000014554	13.1433	12.5954	13.0396	13.8931	15.7902	14.9703
ENSMUSG00000014592	1.01405	0.837262	1.1791	1.1905	1.12228	1.36944
ENSMUSG00000014599	90.6298	89.7714	88.548	84.0994	79.4178	83.8097
ENSMUSG00000014601	24.9368	23.7395	21.6728	21.6625	22.9507	22.6516
ENSMUSG00000014602	80.3524	79.7896	71.6067	64.8411	59.5396	65.4818
ENSMUSG00000014603	0.07691	0.136138	0.237476	0.162079	0.082225	0.190732
ENSMUSG00000014606	49.0446	48.2391	52.8961	57.4777	61.6762	54.5446
ENSMUSG00000014633	12.2083	9.54448	11.6263	11.9429	16.17	11.9415
ENSMUSG00000014668	24.793	24.7934	23.3913	22.2307	23.3541	21.7476
ENSMUSG00000014704	0.811004	0.682812	0.565202	1.14691	0.804574	1.1674
ENSMUSG00000014725	0.025001	0.027874	0	0	0	0
ENSMUSG00000014747	0.058869	0.106351	0	0.103548	0.037243	0.209779
ENSMUSG00000014748	44.6219	43.6175	41.3599	44.9435	45.689	43.4354
ENSMUSG00000014763	9.42663	9.2657	9.62777	8.92232	9.04491	8.37797
ENSMUSG00000014767	2.9407	7.05969	3.33445	4.29771	4.25236	2.53801
ENSMUSG00000014769	94.082	98.1245	104.14	111.026	116.735	111.959
ENSMUSG00000014771	10.1175	10.2721	10.7764	11.572	11.0221	11.3163
ENSMUSG00000014773	0.584325	0.81231	1.10768	0.933041	0.844256	0.871364
ENSMUSG00000014776	1.35816	1.11384	1.15463	0.896968	0.924189	1.50665
ENSMUSG00000014778	15.5886	15.5205	15.0775	12.347	12.9642	13.2544
ENSMUSG00000014782	0.140479	0.140207	0.154651	0.066046	0.178875	0.216469
ENSMUSG00000014786	2.17104	2.03879	2.00293	1.62848	1.44324	1.66661
ENSMUSG00000014791	1.90259	2.19167	2.30302	2.01562	1.60555	1.93188
ENSMUSG00000014813	0.462826	0.255405	0.267641	0.298047	0.29663	0.25211
ENSMUSG00000014837	1.42261	1.04224	0.777163	1.41802	0.894067	0.929995
ENSMUSG00000014846	72.1412	78.4908	81.7719	119.066	78.7633	73.3327
ENSMUSG00000014850	2.71067	2.92392	3.09198	2.91779	2.79062	2.5094
ENSMUSG00000014852	0	0.006575	0.004783	0	0	0.034942
ENSMUSG00000014856	37.245	34.3925	39.3793	41.4336	42.3203	43.9609
ENSMUSG00000014859	21.0748	21.1094	20.9714	21.2109	19.7159	23.1024
ENSMUSG00000014867	79.8095	79.7604	79.6292	81.8373	83.0588	78.4931
ENSMUSG00000014873	13.405	12.565	13.2167	13.0559	13.3775	14.0824
ENSMUSG00000014905	20.6178	21.447	21.5774	25.3647	23.0155	23.0487
ENSMUSG00000014907	7.21188	7.42431	6.94644	7.50599	6.917	8.62655
ENSMUSG00000014932	6.30049	6.14333	6.35398	5.6566	5.76795	6.03301
ENSMUSG00000014956	29.5208	30.3018	30.8369	31.741	30.602	31.8923
ENSMUSG00000014959	84.9769	75.3075	90.0347	89.509	94.5727	101.126
ENSMUSG00000014980	14.2463	14.0271	15.3488	16.802	17.9367	16.5846
ENSMUSG00000015002	21.7783	20.0733	20.1623	19.2189	16.9497	17.5025
ENSMUSG00000015013	26.8761	27.506	31.4457	35.9714	39.7192	32.3562
ENSMUSG00000015016	7.56396	7.87967	8.21791	7.25173	7.5082	8.46131
ENSMUSG00000015023	23.3623	22.5356	22.5846	23.3036	23.0552	23.1414
ENSMUSG00000015027	8.33742	9.00658	8.13279	9.76205	8.49651	8.07013
ENSMUSG00000015053	0.75514	0.872719	0.672225	0.974394	0.845041	1.14675
ENSMUSG00000015083	2.02304	1.66559	2.23347	1.93916	2.316	2.31674
ENSMUSG00000015085	9.55206	11.6476	14.2936	10.9453	9.64453	11.4777
ENSMUSG00000015087	22.0214	23.3779	21.7818	22.991	22.3813	21.5709
ENSMUSG00000015090	11.2966	15.5779	13.5478	13.7035	16.4176	15.9604
ENSMUSG00000015092	163.061	156.28	172.405	179.251	193.792	185.767
ENSMUSG00000015093	0.822895	0.871503	1.1079	0.687825	0.603595	0.681692
ENSMUSG00000015094	123.709	126.604	134.273	138.456	133.43	132.646
ENSMUSG00000015095	30.5045	29.9157	31.8738	30.3071	32.0111	29.0492
ENSMUSG00000015112	3.16223	2.72883	2.48988	2.961	2.9507	3.57279
ENSMUSG00000015120	90.9194	96.1047	97.7645	84.3355	101.752	98.7276
ENSMUSG00000015126	14.8623	16.0842	18.2736	18.3049	20.4599	17.598
ENSMUSG00000015127	4.86147	4.47494	4.219	3.37013	3.82489	3.02763
ENSMUSG00000015133	25.3868	24.5868	22.5568	22.4018	20.5045	22.226
ENSMUSG00000015134	0.246116	0.275813	0.117985	0.210268	0.227602	0.165794
ENSMUSG00000015143	251.629	208.127	203.095	207.248	196.983	207.614
ENSMUSG00000015149	121.346	127.058	136.392	135.048	134.908	137.439
ENSMUSG00000015165	81.0737	80.9548	81.935	90.8202	91.8593	91.483
ENSMUSG00000015176	14.1732	13.3226	14.1824	15.3878	14.817	14.0491
ENSMUSG00000015189	6.31993	6.60772	6.13781	6.96444	5.72664	6.37425
ENSMUSG00000015202	6.09629	5.69075	5.93431	5.29986	5.22642	5.78487
ENSMUSG00000015214	7.50547	6.18059	7.11453	7.01982	6.06155	7.94246
ENSMUSG00000015217	13.946	13.2433	12.2661	17.0644	15.5583	16.2896
ENSMUSG00000015222	25.3222	25.8476	25.3564	24.9592	22.9232	22.3101
ENSMUSG00000015224	5.62906	6.39419	5.91941	6.76745	6.46215	6.57669
ENSMUSG00000015243	80.9568	83.18	78.1575	56.7009	50.9227	57.0446
ENSMUSG00000015247	11.3055	10.0717	11.2464	11.8246	13.2623	14.1827
ENSMUSG00000015289	32.369	34.1295	33.5156	38.4667	40.5762	36.1049
ENSMUSG00000015290	14.3875	13.6038	13.9385	15.0045	15.6627	14.693
ENSMUSG00000015291	67.2264	68.6289	70.663	66.8851	66.4308	65.2417
ENSMUSG00000015305	25.3733	24.8961	23.7399	20.3229	18.62	20.5108
ENSMUSG00000015312	35.3547	35.3229	35.4029	34.9183	36.1331	36.4863
ENSMUSG00000015314	0.090051	0.046658	0.053891	0.092871	0.077789	0.078474
ENSMUSG00000015316	0	0.037082	0	0.027398	0	0
ENSMUSG00000015335	14.555	14.3659	14.699	15.1506	15.9607	15.0156
ENSMUSG00000015337	10.4309	8.49997	9.20376	9.38867	10.8575	12.0821
ENSMUSG00000015340	9.38669	9.42746	9.83062	7.681	8.55949	8.39541
ENSMUSG00000015341	41.3018	41.398	43.3909	46.6985	46.6461	45.5248
ENSMUSG00000015342	0.637101	0.545973	0.699655	0.501489	0.806906	0.623076
ENSMUSG00000015354	1.74909	1.43129	1.52657	2.24695	2.58569	2.05499
ENSMUSG00000015355	3.78346	4.21107	4.68027	4.30847	4.41729	5.13011
ENSMUSG00000015357	13.7283	15.7005	15.6218	14.9177	14.2003	16.7892
ENSMUSG00000015363	23.1183	21.8671	22.0366	22.8036	21.6175	21.5773
ENSMUSG00000015365	0	0.017343	0	0	0	0
ENSMUSG00000015377	1.87243	2.02982	1.98985	1.86901	2.03278	2.44749
ENSMUSG00000015396	1.25598	1.44968	2.03624	1.4272	1.56623	1.60168
ENSMUSG00000015401	0.026097	0	0	0.050967	0	0
ENSMUSG00000015405	1.27329	1.1019	1.2895	1.10292	0.761725	1.30246
ENSMUSG00000015437	0.026578	0	0.055548	0	0	0
ENSMUSG00000015452	0.347818	0.79064	0.804703	0.63674	0.959978	0.57849
ENSMUSG00000015461	37.2967	35.9916	38.1846	36.8962	36.9329	40.1798
ENSMUSG00000015467	0.68123	0.534326	0.55538	0.382941	0.695842	0.50137
ENSMUSG00000015468	0.830077	0.811645	0.750509	0.688467	0.858958	0.7835
ENSMUSG00000015474	24.6889	24.0471	34.6444	30.8555	35.7863	24.6572
ENSMUSG00000015476	4.95998	4.65127	4.64303	3.53178	4.08902	4.75745
ENSMUSG00000015478	61.7616	54.6414	66.8731	60.8144	72.4988	67.0363
ENSMUSG00000015484	0.082796	0.035627	0.054682	0.00978	0.020321	0.011655
ENSMUSG00000015488	18.17	19.6387	18.5705	19.469	18.1621	17.8267
ENSMUSG00000015501	7.43262	4.65364	6.06363	3.81404	3.5637	6.46695
ENSMUSG00000015522	13.2948	13.0508	12.2638	12.7607	11.3203	10.6668
ENSMUSG00000015533	0.277334	0.420792	0.395811	0.300376	0.309881	0.346619
ENSMUSG00000015536	33.4835	26.0488	32.4516	26.958	30.6499	30.1788
ENSMUSG00000015542	9.61384	8.81813	9.29337	9.26162	10.035	10.7245
ENSMUSG00000015568	26.4799	27.7566	28.2477	23.6686	26.7233	25.3935
ENSMUSG00000015575	157.956	162.23	171.893	195.742	204.734	182.149
ENSMUSG00000015579	0.373836	0.165939	0.231135	0.434027	0.425205	0.088455
ENSMUSG00000015597	6.17159	4.99273	4.85513	5.04194	4.69191	5.32481
ENSMUSG00000015599	4.08054	3.93959	3.95737	2.62698	2.73741	3.21299
ENSMUSG00000015605	33.1796	31.4847	31.7507	31.3552	32.0341	32.8523
ENSMUSG00000015619	0.099464	0.011336	0.036382	0.059047	0.011287	0.028099
ENSMUSG00000015647	63.5999	59.4642	56.0407	38.8384	33.0149	38.5253
ENSMUSG00000015652	2.91512	2.68889	3.26273	3.42073	3.93165	3.12566
ENSMUSG00000015653	4.94352	4.74404	4.21813	4.4256	3.38659	5.51248
ENSMUSG00000015656	594.361	581.257	608.571	634.362	661.426	584.663
ENSMUSG00000015659	2.09111	2.52625	2.1959	2.15133	1.815	1.64609
ENSMUSG00000015668	36.6749	35.9736	34.4357	37.9416	42.0656	39.4717
ENSMUSG00000015671	79.8309	78.2382	82.727	96.3987	98.4306	82.9031
ENSMUSG00000015672	12.215	12.4488	13.1414	16.494	14.1564	14.7518
ENSMUSG00000015697	10.3895	9.73912	9.69831	9.65483	8.56375	9.90796
ENSMUSG00000015702	2.1395	1.88668	1.81413	1.89021	1.6745	1.46558
ENSMUSG00000015709	65.2185	62.7565	58.3882	59.0752	55.5114	57.3662
ENSMUSG00000015711	7.83639	9.30052	9.42311	9.121	9.13496	7.93276
ENSMUSG00000015714	93.127	93.208	94.345	101.656	103.703	98.4332
ENSMUSG00000015721	0	0	0	0	0.022487	0
ENSMUSG00000015733	55.0954	57.5811	59.3535	66.155	66.0991	67.1798
ENSMUSG00000015745	24.7788	29.7624	24.4136	31.6283	29.6857	30.1268
ENSMUSG00000015747	7.61363	7.25077	8.53782	8.93897	9.42677	9.23137
ENSMUSG00000015748	10.0675	10.1465	10.257	9.89366	9.09093	8.99355
ENSMUSG00000015749	39.2844	39.8223	30.1683	41.1139	32.2879	21.8928
ENSMUSG00000015750	46.7303	51.0971	50.6774	51.3721	53.1561	54.6513
ENSMUSG00000015755	20.4541	27.1646	26.4241	23.8084	18.3045	26.2826
ENSMUSG00000015757	6.07206	6.23216	6.34183	6.28059	6.72627	6.39474
ENSMUSG00000015759	41.6727	41.2155	42.5224	48.5058	48.5603	45.1621
ENSMUSG00000015766	1.11972	1.31864	1.35397	1.30131	1.47764	1.92527
ENSMUSG00000015776	24.2473	25.2055	25.3155	24.2829	26.4668	24.3526
ENSMUSG00000015790	20.8543	32.5372	29.6022	29.19	32.119	28.7436
ENSMUSG00000015804	11.9155	11.3298	12.3225	11.3295	13.5471	12.8789
ENSMUSG00000015806	39.5559	38.1704	41.4854	46.9796	45.9098	44.6284
ENSMUSG00000015812	0.645707	0.198964	0.294664	0	0.30257	0.174109
ENSMUSG00000015829	0.38044	0.252641	0.380956	0.388683	0.276371	0.347035
ENSMUSG00000015837	226.024	227.034	232.577	247.869	252.919	248.619
ENSMUSG00000015839	93.8889	97.7734	102.688	103.082	102.192	103.328
ENSMUSG00000015843	0.279297	0.088423	0.289015	0.254295	0.112793	0.134689
ENSMUSG00000015846	13.206	13.6754	13.1782	11.9131	12.4855	12.8504
ENSMUSG00000015850	15.8646	15.6964	15.7724	15.114	14.8432	15.0656
ENSMUSG00000015852	79.6516	80.0543	78.9579	85.2057	79.003	81.8521
ENSMUSG00000015854	0.517674	0.608628	0.909271	0.529163	0.825726	0.913999
ENSMUSG00000015869	47.728	48.9562	46.1707	47.2847	48.3778	47.1894
ENSMUSG00000015879	0.312103	0.244946	0.348366	0.253652	0.234895	0.270859
ENSMUSG00000015880	3.70708	4.31081	3.46856	4.12787	4.70551	4.41544
ENSMUSG00000015882	2.32468	2.17203	1.8584	2.20243	1.91977	1.90372
ENSMUSG00000015889	31.9513	29.6696	30.6639	36.3908	33.4187	32.1799
ENSMUSG00000015890	0.046857	0.074914	0.032535	0.014344	0.065168	0
ENSMUSG00000015932	197.291	199.763	207.04	229.796	234.177	226.955
ENSMUSG00000015937	71.431	74.1077	71.9378	71.3838	75.4489	76.095
ENSMUSG00000015942	4.65067	4.67966	4.39225	3.61615	4.17359	3.67997
ENSMUSG00000015943	15.6551	1.99892	17.7322	20.2496	3.14247	2.78202
ENSMUSG00000015944	14.616	14.4854	13.2758	12.5692	11.2588	12.7394
ENSMUSG00000015947	4.84417	4.93512	5.35459	4.75707	5.80742	4.58275
ENSMUSG00000015950	20.988	22.046	23.5305	21.2357	24.3108	20.9117
ENSMUSG00000015957	0.515276	0.427684	0.181298	0.511346	0.254189	0.644346
ENSMUSG00000015961	30.2322	31.7477	32.6568	34.4305	32.491	32.4847
ENSMUSG00000015962	0.123747	0.069285	0	0.168083	0.091507	0.371121
ENSMUSG00000015966	0.804876	1.24293	0.726555	1.14838	1.18711	1.13235
ENSMUSG00000015968	3.44507	3.30095	3.14617	2.63734	2.21652	2.61262
ENSMUSG00000015970	1.88519	2.20842	2.20152	1.89391	1.73274	1.81146
ENSMUSG00000015971	14.3231	14.857	16.8605	15.0189	15.037	14.4719
ENSMUSG00000015980	2.73488	2.70619	2.99916	2.46951	3.68332	2.61596
ENSMUSG00000015981	1.26405	0.947856	1.63415	1.84124	1.3473	1.96801
ENSMUSG00000015994	55.6252	59.8757	60.8793	60.909	62.4319	59.9093
ENSMUSG00000016018	15.0675	15.3679	14.8393	14.9381	14.6897	13.9454
ENSMUSG00000016024	28.2939	28.4992	34.4492	29.9073	31.1834	29.857
ENSMUSG00000016028	5.42053	5.07992	4.87958	3.5407	3.37626	3.94036
ENSMUSG00000016087	1.78301	2.22448	1.82218	1.93253	2.07627	1.88546
ENSMUSG00000016128	14.4887	15.8719	15.1575	9.49956	10.2883	13.005
ENSMUSG00000016150	0.02339	0.029114	0.042512	0.017491	0.02743	0.010387
ENSMUSG00000016179	0.193803	0.246619	0.261276	0.323995	0.158073	0.298819
ENSMUSG00000016181	2.51281	2.27192	2.66782	2.14222	2.58902	2.74479
ENSMUSG00000016194	0.742245	0.421749	0.885443	0.565729	0.900237	0.490856
ENSMUSG00000016200	0.680564	0.78037	0.693812	0.546945	0.546903	0.578865
ENSMUSG00000016206	2.6277	3.08368	3.24697	3.03516	3.14458	3.95107
ENSMUSG00000016239	5.20417	5.63873	5.07573	4.67512	4.87405	5.58904
ENSMUSG00000016252	213.939	207.434	233.836	249.395	267.793	229.369
ENSMUSG00000016253	26.433	25.8605	27.6197	25.8524	26.9819	25.736
ENSMUSG00000016255	0	0.075778	0.056022	0.027004	0	0.096539
ENSMUSG00000016256	193.177	200.204	209.915	200.538	215.332	206.614
ENSMUSG00000016257	30.2057	30.4141	29.9528	30.3566	34.1839	30.7736
ENSMUSG00000016262	4.78971	4.99456	4.33369	5.12894	4.91726	4.9067
ENSMUSG00000016308	16.4165	17.7046	16.5416	19.6757	21.4291	18.576
ENSMUSG00000016319	186.062	185.288	199.031	222.341	238.21	217.629
ENSMUSG00000016327	0	0	0	0	0.009295	0
ENSMUSG00000016344	43.2511	40.2558	44.7808	45.5243	52.4583	50.7739
ENSMUSG00000016346	0.008894	0	0.035037	0.012011	0	0
ENSMUSG00000016349	6.8534	5.24906	6.11839	6.84809	7.22901	7.02555
ENSMUSG00000016356	0.298772	0.434279	0.347585	0.312341	0.263052	0.146462
ENSMUSG00000016382	80.4989	84.7472	77.5908	93.1652	93.0327	62.3958
ENSMUSG00000016386	0.482006	0.461699	0.438262	0.71428	0.448346	0.852781
ENSMUSG00000016409	3.76721	4.18868	4.30041	3.77707	4.20224	4.1346
ENSMUSG00000016427	100.876	93.3583	105.908	107.796	119.369	107.791
ENSMUSG00000016458	0.097858	0.20946	0.210382	0.126434	0.152282	0.087756
ENSMUSG00000016477	5.61825	5.36124	5.85016	6.05482	4.69211	5.40135
ENSMUSG00000016481	16.7831	15.3461	14.3411	18.6945	15.9487	18.543
ENSMUSG00000016487	43.5266	43.758	39.7308	41.8152	42.1866	39.1171
ENSMUSG00000016493	0.206447	0.179057	0.082363	0.245558	0.347296	0.180832
ENSMUSG00000016494	11.9181	11.5198	12.9563	14.4157	14.5074	12.4084
ENSMUSG00000016495	15.4327	16.2563	13.7969	18.5178	18.3245	17.2939
ENSMUSG00000016496	0.739842	0.83518	0.911114	0.921606	0.788563	0.818696
ENSMUSG00000016503	21.5392	21.4284	20.2556	24.1351	23.3589	21.8804
ENSMUSG00000016510	4.02832	4.2208	4.02911	5.15489	5.35803	9.54194
ENSMUSG00000016520	6.0355	6.00833	5.68012	5.15009	4.56106	5.46524
ENSMUSG00000016524	0.066631	0	0.137639	0	0	0
ENSMUSG00000016526	5.07618	5.21336	4.42016	5.2885	4.9435	4.63698
ENSMUSG00000016528	45.4502	40.2163	45.2335	46.7461	49.8287	47.9979
ENSMUSG00000016534	99.8297	107.592	105.566	111.802	108.135	112.719
ENSMUSG00000016541	81.3437	81.5409	86.3015	84.0421	87.3452	86.2766
ENSMUSG00000016552	3.39043	3.63719	3.34601	2.99453	2.94995	3.54727
ENSMUSG00000016554	62.8282	60.9135	64.7786	69.4201	68.5836	65.527
ENSMUSG00000016559	141.697	144.974	95.5408	106.39	111.694	106.605
ENSMUSG00000016619	14.5241	13.4391	13.6285	14.8105	14.6029	14.2968
ENSMUSG00000016624	5.47375	5.27261	4.76016	3.97007	3.98103	4.3442
ENSMUSG00000016637	26.7574	26.5797	30.7353	30.8462	31.0836	29.5085
ENSMUSG00000016664	23.3963	22.6233	21.4012	22.2471	36.2284	35.074
ENSMUSG00000016756	0.025035	0.054105	0.004049	0	0.024088	0.07418
ENSMUSG00000016757	24.8189	23.8862	24.0845	24.5324	24.2483	24.8542
ENSMUSG00000016758	0.258171	0.228416	0.364737	0.596145	0.619036	0.619571
ENSMUSG00000016763	0.27578	0.221251	0.1583	0.131036	0.11881	0.164439
ENSMUSG00000016831	15.0783	15.941	15.876	15.4398	15.021	15.5589
ENSMUSG00000016833	14.9327	17.1292	17.5723	21.1987	20.1027	20.4878
ENSMUSG00000016918	23.2662	25.263	23.6329	21.248	21.4816	21.1752
ENSMUSG00000016921	58.1822	55.5417	49.5465	54.1289	49.6081	50.7424
ENSMUSG00000016933	25.8779	26.133	24.3461	23.4664	22.3637	23.4664
ENSMUSG00000016940	24.8348	23.4812	24.931	24.3907	24.7633	24.3651
ENSMUSG00000016942	0	0.011421	0	0	0.020715	0.014392
ENSMUSG00000016946	29.0383	29.8552	30.8439	29.3785	28.9933	26.7893
ENSMUSG00000016982	0	0.017402	0.02661	0	0	0.023053
ENSMUSG00000016984	1.72062	2.13554	1.83246	2.00099	2.12832	1.85913
ENSMUSG00000016995	1.14271	0.720946	1.1766	0.800152	0.88221	0.518179
ENSMUSG00000017002	0	0	0	0.0412	0.15568	0
ENSMUSG00000017009	133.029	135.589	135.352	138.309	135.998	137.423
ENSMUSG00000017057	1.52221	1.4971	1.46437	2.63047	2.14622	2.36554
ENSMUSG00000017119	34.0128	34.3115	33.8904	31.2699	30.9934	32.6358
ENSMUSG00000017132	7.45412	7.70106	7.5317	7.63286	4.05475	8.33433
ENSMUSG00000017144	26.6442	28.3836	28.9443	29.9783	29.8926	30.6984
ENSMUSG00000017146	2.96228	2.62472	2.65014	2.81625	2.39351	2.56449
ENSMUSG00000017165	0	0.078966	0	0	0.17149	0.096062
ENSMUSG00000017167	3.06212	3.09122	2.61135	2.34416	2.11381	2.39969
ENSMUSG00000017176	18.5469	19.0756	18.1918	20.52	18.9233	18.2251
ENSMUSG00000017188	45.945	48.616	50.132	51.0996	52.1925	49.0025
ENSMUSG00000017195	0	0	0	0.072226	0.050022	0.090128
ENSMUSG00000017204	0	0	0	0	0.028938	0.049792
ENSMUSG00000017210	22.2812	24.6389	24.4991	21.0019	22.8457	23.1101
ENSMUSG00000017221	71.3939	70.9633	71.2799	72.6706	73.6329	77.7296
ENSMUSG00000017264	20.8274	20.7516	22.4823	24.0622	24.3674	21.082
ENSMUSG00000017286	23.155	27.5566	28.4232	28.3697	30.8395	29.7462
ENSMUSG00000017288	22.9732	20.3502	21.3038	20.1834	23.416	19.4191
ENSMUSG00000017291	7.58898	7.30862	6.13685	5.29201	4.51889	5.50738
ENSMUSG00000017299	21.2684	19.8611	20.6887	20.5283	22.298	19.769
ENSMUSG00000017300	0	0	0	0.271193	0	0
ENSMUSG00000017307	8.40427	8.40627	11.4969	8.72932	10.4903	8.82855
ENSMUSG00000017309	0.027401	0.013316	0	0.032271	0.028822	0
ENSMUSG00000017314	7.63793	7.48979	8.14085	7.40452	7.7771	7.3922
ENSMUSG00000017344	0.668745	0.764657	0.700724	0.399916	0.492656	0.478084
ENSMUSG00000017376	5.65826	5.75185	5.24844	5.44065	5.06177	5.69331
ENSMUSG00000017386	27.3322	28.8957	29.9411	30.6062	29.4256	28.599
ENSMUSG00000017390	292.691	329.426	348.024	316.297	325.154	314.311
ENSMUSG00000017400	0.28703	0.392861	0.327473	0.221287	0.274884	0.302816
ENSMUSG00000017404	437.552	416.156	475.463	512.97	556.683	495.973
ENSMUSG00000017405	7.50838	7.21255	7.63407	7.57896	7.66335	7.71094
ENSMUSG00000017412	2.90871	2.75721	2.73076	2.43881	2.5031	2.52269
ENSMUSG00000017417	1.75096	2.13229	1.85262	2.15936	1.98456	1.93966
ENSMUSG00000017418	1.53444	1.60326	1.43999	1.33369	1.24313	1.55135
ENSMUSG00000017421	53.3019	54.9363	58.8052	56.5293	58.5379	51.4059
ENSMUSG00000017428	26.1883	24.4203	25.3311	25.7479	27.8447	25.6647
ENSMUSG00000017446	20.4444	22.0168	21.0482	21.0033	19.1824	20.4853
ENSMUSG00000017453	7.42464	7.68377	7.9917	8.4499	7.90807	8.17939
ENSMUSG00000017466	342.012	337.922	326.017	348.092	338.4	353.23
ENSMUSG00000017478	21.6879	22.0104	21.8958	20.9966	21.0281	20.9159
ENSMUSG00000017485	19.6423	19.7913	17.4968	17.3194	16.5132	19.0601
ENSMUSG00000017491	4.90834	5.38895	4.62851	5.163	4.91413	4.79893
ENSMUSG00000017493	10.3738	10.0249	10.6896	10.9248	12.0874	11.2174
ENSMUSG00000017499	2.27995	1.78068	1.77346	1.90959	2.0683	2.29974
ENSMUSG00000017548	7.98055	8.04733	7.65662	8.7988	8.75075	8.81273
ENSMUSG00000017550	1.18049	1.00527	0.981274	1.02303	0.870992	1.1203
ENSMUSG00000017561	10.7368	10.2524	11.2079	11.4238	10.271	10.8867
ENSMUSG00000017588	0	0.013255	0	0	0	0
ENSMUSG00000017607	0.015215	0	0	0.031593	0.03318	0
ENSMUSG00000017615	72.6392	71.3853	72.4982	73.6649	74.3019	71.627
ENSMUSG00000017631	20.1544	17.1355	16.523	15.9587	16.0004	17.2725
ENSMUSG00000017639	11.6662	14.5111	13.1217	10.796	10.8556	10.9524
ENSMUSG00000017652	0.075897	0.195168	0.239807	0.063363	0.111278	0.124955
ENSMUSG00000017664	20.4205	28.2945	25.0412	25.9869	25.1058	27.3831
ENSMUSG00000017667	4.19201	3.89742	3.66682	3.59472	3.19022	3.32304
ENSMUSG00000017670	58.7039	60.3528	57.2699	59.7516	56.5683	56.0685
ENSMUSG00000017677	42.3747	45.9329	43.8643	40.6894	41.015	42.7623
ENSMUSG00000017679	9.03906	7.74913	8.76148	8.72065	8.10094	9.48337
ENSMUSG00000017686	13.631	16.2365	13.4953	15.2425	13.5213	13.4333
ENSMUSG00000017688	0.064762	0	0	0.112579	0.061742	0.115558
ENSMUSG00000017692	1.37274	1.36959	1.35587	1.23913	1.09349	1.24125
ENSMUSG00000017697	3.35138	4.31779	3.41987	3.54733	4.00276	3.47075
ENSMUSG00000017707	105.646	109.006	111.935	113.265	114.965	110.592
ENSMUSG00000017713	2.3544	2.10804	2.89437	2.81835	2.66435	2.35839
ENSMUSG00000017715	32.4989	30.5644	29.4021	28.0047	32.6147	30.7884
ENSMUSG00000017716	18.1621	18.8434	18.1612	23.4384	21.9556	21.1711
ENSMUSG00000017718	1.28586	1.64596	1.10582	1.07354	1.11668	1.40034
ENSMUSG00000017720	0.211297	0.060933	0.061848	0.125188	0.026521	0.145157
ENSMUSG00000017721	76.7435	74.3007	76.7861	75.3289	73.8168	76.5909
ENSMUSG00000017723	1.17649	1.30924	0.731845	0.51659	0.73736	1.27153
ENSMUSG00000017724	7.80416	7.73581	4.78641	5.60132	5.81052	9.35129
ENSMUSG00000017734	83.6665	90.0541	95.1909	93.3182	100.727	91.3224
ENSMUSG00000017737	0.01191	0.022499	0.024808	0	0.072177	0.092056
ENSMUSG00000017740	0.469239	0.455966	0.516628	0.130223	0.117027	0.286256
ENSMUSG00000017747	12.0619	13.1442	12.9654	12.0862	12.3783	11.0998
ENSMUSG00000017754	121.835	123.406	129.125	116.566	122.562	114.55
ENSMUSG00000017756	10.4118	10.2512	9.99183	9.97205	8.49548	9.23147
ENSMUSG00000017760	174.161	190.302	177.35	198.921	215.413	168.376
ENSMUSG00000017764	5.7519	6.84607	6.18711	6.43979	6.38223	6.1709
ENSMUSG00000017765	75.5831	71.1423	70.9536	72.8319	67.8932	66.407
ENSMUSG00000017767	0.143684	0.13818	0.284743	0.141432	0.050181	0
ENSMUSG00000017774	51.8975	47.923	48.0204	51.3655	48.2296	52.8572
ENSMUSG00000017776	19.9058	42.5102	36.6811	37.4249	37.115	44.3882
ENSMUSG00000017778	134.131	122.09	136.555	165.892	170.306	156.812
ENSMUSG00000017781	59.3193	55.258	57.1152	62.0895	61.7173	60.5006
ENSMUSG00000017801	10.4441	10.7311	12.165	11.9755	11.0521	12.5248
ENSMUSG00000017802	11.0499	27.6314	11.5372	11.3387	28.8297	11.4564
ENSMUSG00000017817	5.8218	4.60268	4.60141	5.82665	4.68554	5.10837
ENSMUSG00000017830	1.80089	1.87232	2.154	1.63191	2.2592	2.10506
ENSMUSG00000017831	33.5863	35.219	35.8952	37.1352	37.8422	37.0844
ENSMUSG00000017832	0.484653	0.842313	0.622561	0.361812	0.149422	0.619159
ENSMUSG00000017837	20.37	21.9577	21.9435	22.3347	23.4692	21.9061
ENSMUSG00000017843	24.3054	26.8332	26.2045	26.0296	26.4321	26.0088
ENSMUSG00000017858	17.7582	18.4567	19.4526	23.659	20.7053	20.4627
ENSMUSG00000017861	4.32219	3.46331	3.34366	4.4819	3.58043	3.79198
ENSMUSG00000017868	0	0.029851	0	0	0	0
ENSMUSG00000017897	0.741856	0.974111	0.886124	0.74191	0.648744	0.786112
ENSMUSG00000017929	13.3335	14.2675	13.9829	13.1602	11.8985	11.9806
ENSMUSG00000017943	6.25621	7.41284	7.00619	5.13167	5.6494	6.1401
ENSMUSG00000017969	2.49796	1.687	2.10357	1.90611	2.37004	2.80455
ENSMUSG00000017978	0.910734	1.00995	0.917076	1.28347	0.750142	0.748282
ENSMUSG00000017999	16.1176	15.741	15.0294	16.1341	16.148	15.9346
ENSMUSG00000018001	9.73491	11.5017	11.7648	10.695	10.1203	10.2652
ENSMUSG00000018008	19.2862	19.5705	20.7855	18.1922	18.6583	17.4953
ENSMUSG00000018012	7.73845	6.69261	8.13018	6.81164	8.31228	6.07332
ENSMUSG00000018040	25.5751	24.5221	25.0482	27.0229	28.2584	26.9788
ENSMUSG00000018042	380.842	396.761	389.376	403.79	410.565	396.825
ENSMUSG00000018068	6.63202	6.32542	4.92439	6.41364	5.59938	5.50389
ENSMUSG00000018076	8.90798	8.80887	8.50749	7.09963	6.72319	7.29965
ENSMUSG00000018102	148.757	143.678	159.374	155.534	172.681	151.275
ENSMUSG00000018126	0.048917	0.108586	0.10921	0.100577	0.127564	0.107294
ENSMUSG00000018143	47.0358	47.988	46.2872	49.0231	45.0346	46.2392
ENSMUSG00000018160	3.4657	3.16809	3.90245	5.55181	3.9442	5.41259
ENSMUSG00000018166	0.24944	0.43857	0.233162	0.218804	0.323269	0.282647
ENSMUSG00000018167	17.3117	16.8652	18.8884	18.1717	19.1448	17.884
ENSMUSG00000018169	2.19108	2.04143	2.61351	2.10593	1.9942	2.04699
ENSMUSG00000018171	37.3129	39.0028	41.8152	46.8583	49.5568	47.4832
ENSMUSG00000018189	8.33484	8.56181	8.57108	10.757	10.6152	10.2261
ENSMUSG00000018196	7.44499	6.46971	4.68523	6.05313	5.35765	4.3146
ENSMUSG00000018199	6.82875	6.49664	6.08079	5.15568	4.71453	6.00723
ENSMUSG00000018209	11.3195	13.0633	11.4978	11.4169	11.558	11.4121
ENSMUSG00000018217	139.164	137.977	142.004	158.488	136.189	158.628
ENSMUSG00000018238	0.544951	0.243922	0.19439	0.417573	0.520182	0.516622
ENSMUSG00000018239	3.2117	2.89133	4.18689	4.15969	3.82213	3.54087
ENSMUSG00000018259	0	0.039359	0	0	0	0
ENSMUSG00000018286	127.147	127.296	141.336	138.193	146.766	136.128
ENSMUSG00000018287	39.8131	38.7925	40.63	45.2	47.3193	45.548
ENSMUSG00000018293	645.965	616.28	661.408	700.218	751.465	734.761
ENSMUSG00000018322	18.4748	15.4691	17.5772	16.8406	16.1205	17.0714
ENSMUSG00000018326	74.7471	74.6908	72.6779	75.2322	75.9969	75.4933
ENSMUSG00000018334	10.0399	9.76636	9.5378	8.12577	7.3729	8.60193
ENSMUSG00000018339	105.639	108.786	105.177	46.8305	123.897	53.5947
ENSMUSG00000018340	157.964	161.082	168.203	161.332	167.394	162.915
ENSMUSG00000018341	0.33686	0.374873	0.275494	0.245434	0.342953	0.197077
ENSMUSG00000018347	4.76692	4.45434	4.94854	4.30128	5.08767	5.02894
ENSMUSG00000018362	68.8423	68.6437	65.7901	76.4021	74.0803	72.6247
ENSMUSG00000018363	12.4863	12.6708	12.0707	11.6553	10.9589	11.2113
ENSMUSG00000018372	3.63667	3.89909	3.44357	3.95013	3.59022	2.85886
ENSMUSG00000018377	19.9064	20.2123	19.6138	17.7284	17.0539	17.696
ENSMUSG00000018378	24.6229	24.1639	25.1212	23.4726	22.4058	22.8943
ENSMUSG00000018379	27.5842	27.2485	26.6681	28.427	18.9923	42.0347
ENSMUSG00000018381	2.86708	2.72356	2.39106	2.89748	3.51149	3.17237
ENSMUSG00000018387	0.356591	0.360726	0.467413	0.389957	0.331747	0.345179
ENSMUSG00000018395	24.6658	22.2561	22.5876	23.9646	22.6777	23.2016
ENSMUSG00000018398	35.2296	45.8694	38.0699	33.5639	43.1769	46.2648
ENSMUSG00000018401	17.9503	19.1307	16.0594	15.9888	15.7038	15.8908
ENSMUSG00000018405	6.19517	5.10951	5.41593	5.65627	5.76297	5.47094
ENSMUSG00000018411	1.86151	1.84085	2.06871	2.09321	1.69011	2.02789
ENSMUSG00000018412	17.8956	19.6645	17.6155	16.7139	16.5482	15.3971
ENSMUSG00000018415	7.88244	7.65556	7.93852	8.1274	7.68272	8.11959
ENSMUSG00000018417	1.23322	1.30079	1.20069	1.65037	1.51256	1.45596
ENSMUSG00000018425	11.4957	13.2563	12.7147	12.3915	13.1442	11.7961
ENSMUSG00000018427	1.27358	1.13619	1.07893	1.0648	0.885283	0.816677
ENSMUSG00000018428	12.3358	12.3684	11.782	12.2258	12.0725	11.6106
ENSMUSG00000018433	7.65839	7.93409	7.77647	8.6613	9.92363	8.24889
ENSMUSG00000018442	13.627	15.3951	13.8684	19.0306	19.276	19.0666
ENSMUSG00000018446	41.887	43.6966	41.7391	47.2578	51.0537	48.7654
ENSMUSG00000018449	12.866	14.5361	13.6853	13.7815	16.7557	14.0674
ENSMUSG00000018459	3.43915	3.90001	3.22779	3.42799	3.84176	3.00493
ENSMUSG00000018470	0.570786	0.369104	0.479637	0.577085	0.504484	0.324922
ENSMUSG00000018474	40.186	39.3787	37.18	34.7859	30.5588	34.3986
ENSMUSG00000018476	8.20314	8.67257	7.41941	5.8041	5.38451	6.46392
ENSMUSG00000018479	0	0.074452	0	0	0.080522	0.046837
ENSMUSG00000018481	12.0454	11.7853	11.085	11.317	11.0893	10.7762
ENSMUSG00000018486	0.058559	0.056468	0.069736	0.020981	0.01746	0.024969
ENSMUSG00000018500	0.331952	0.335554	0.503195	0.142813	0.489844	0.296557
ENSMUSG00000018501	41.1068	40.3317	43.2749	34.2756	34.7533	35.7017
ENSMUSG00000018507	5.26116	4.50157	5.23239	4.85113	5.00473	4.84263
ENSMUSG00000018509	8.40224	7.38374	8.07528	9.83254	8.17314	9.68699
ENSMUSG00000018537	5.98334	10.276	9.88177	4.8913	9.88441	6.39566
ENSMUSG00000018541	7.86625	8.10814	8.26471	7.80858	8.09786	8.43799
ENSMUSG00000018543	0.248591	0.084466	0.115768	0	0.1076	0
ENSMUSG00000018547	14.9127	15.1597	14.7149	13.6733	13.0385	13.5845
ENSMUSG00000018548	17.4456	18.1731	16.5746	18.3295	17.2878	17.8881
ENSMUSG00000018554	0.617119	0.613787	0.438499	0.386341	0.403148	0.496293
ENSMUSG00000018559	47.7237	45.6227	50.4929	49.8805	52.9144	52.5042
ENSMUSG00000018565	29.6658	27.3596	29.028	29.9456	34.7972	30.9782
ENSMUSG00000018566	7.93489	7.96685	8.33225	8.53816	8.26521	8.03621
ENSMUSG00000018567	151.284	150.253	159.141	182.685	195.52	178.094
ENSMUSG00000018569	0	0	0.084482	0	0.027969	0
ENSMUSG00000018570	0.9619	1.2276	1.43378	1.39261	1.04862	1.22556
ENSMUSG00000018572	25.9866	23.0103	25.521	26.3838	26.6301	23.4932
ENSMUSG00000018574	60.4307	61.9214	62.3818	62.354	63.992	61.0292
ENSMUSG00000018581	0.26669	0.283704	0.200604	0.175581	0.142992	0.190873
ENSMUSG00000018583	22.0925	22.6302	21.5987	25.1433	24.2816	24.4966
ENSMUSG00000018585	121.075	118.174	132.463	136.191	150.146	141.569
ENSMUSG00000018589	0	0	0	0	0.012438	0
ENSMUSG00000018593	2528.31	2597.55	2529.2	2622.59	2644.26	2577.55
ENSMUSG00000018595	0.066706	0.036009	0.043018	0	0.060747	0.02274
ENSMUSG00000018599	9.34404	9.75792	9.97574	9.41793	10.1398	9.81503
ENSMUSG00000018604	0.146203	0.200111	0.168537	0.215212	0.191856	0.131138
ENSMUSG00000018620	0	0	0.012022	0	0	0.013811
ENSMUSG00000018634	0.053799	0.029532	0.032019	0	0.064134	0
ENSMUSG00000018648	17.2982	16.366	16.0758	17.1238	22.8003	20.2971
ENSMUSG00000018651	7.15455	6.1853	7.2224	6.46086	7.04017	6.00199
ENSMUSG00000018654	2.75526	2.69164	2.85038	2.18223	2.44097	2.64391
ENSMUSG00000018659	6.46858	8.49712	8.20991	9.00459	9.02224	8.37336
ENSMUSG00000018661	16.0865	16.3794	17.8546	17.2891	17.1091	17.0801
ENSMUSG00000018666	20.4748	21.2599	25.891	20.7694	27.1412	21.7558
ENSMUSG00000018669	29.0338	30.9828	30.573	29.4844	31.6593	30.5297
ENSMUSG00000018672	41.0775	42.6222	41.9049	44.887	52.5803	44.9163
ENSMUSG00000018677	62.6404	88.5661	59.7724	68.1982	74.7991	70.8525
ENSMUSG00000018678	8.54473	8.5245	8.33985	7.96215	7.49726	7.58185
ENSMUSG00000018697	5.87844	6.00746	6.85918	6.63721	6.94201	6.59355
ENSMUSG00000018698	0	0.009476	0.01024	0	0.040954	0.047056
ENSMUSG00000018707	68.1056	65.4027	57.08	42.7942	36.5724	42.7091
ENSMUSG00000018727	0.738213	0.475457	0.763025	0.686664	0.481814	0.71091
ENSMUSG00000018733	5.24223	5.81271	4.46439	4.76287	5.604	5.15529
ENSMUSG00000018736	25.9622	25.6326	25.2692	26.7925	27.7241	25.2547
ENSMUSG00000018740	4.09657	3.79136	4.36179	4.76533	4.09684	3.8709
ENSMUSG00000018750	7.99524	17.3178	8.36408	7.68122	6.28516	7.2687
ENSMUSG00000018752	4.45789	5.07983	5.23956	5.72766	6.65564	7.14892
ENSMUSG00000018761	37.7194	37.0351	37.0311	42.6549	46.5356	40.6362
ENSMUSG00000018765	38.0272	38.9751	39.2291	39.7391	40.3738	42.5186
ENSMUSG00000018770	231.127	219.482	244.873	269.909	289.429	272.092
ENSMUSG00000018774	50.5324	52.3574	53.2299	55.0892	66.2969	57.8236
ENSMUSG00000018776	0.116852	0.157528	0.194726	0.12906	0.158291	0.132326
ENSMUSG00000018796	4.20814	3.62655	3.77637	4.12878	3.7184	4.53342
ENSMUSG00000018800	1.43148	1.77977	1.44754	1.36714	1.52042	1.44538
ENSMUSG00000018809	3.12808	3.24581	2.99631	3.37649	3.00749	3.2964
ENSMUSG00000018819	16.3269	13.0926	12.9041	16.0379	16.5113	15.0301
ENSMUSG00000018820	17.4298	16.552	15.4686	15.71	15.8783	15.9706
ENSMUSG00000018821	19.4645	18.5339	21.1789	22.6733	24.9973	22.9085
ENSMUSG00000018822	0.277919	0.382684	0.332478	0.2685	0.249042	0.472923
ENSMUSG00000018830	0.810491	0.787277	0.688669	0.663344	0.525387	0.562659
ENSMUSG00000018841	4.96887	4.43441	4.44774	4.29808	4.86584	4.08577
ENSMUSG00000018844	0	0.079814	0.101987	0.022758	0.050208	0.010665
ENSMUSG00000018845	0.009107	0.026334	0	0.009144	0	0.010461
ENSMUSG00000018846	10.3804	11.4771	9.79884	9.57506	8.47983	9.74767
ENSMUSG00000018848	26.0918	23.7804	25.2306	25.5751	26.2286	27.7105
ENSMUSG00000018849	225.837	224.839	225.928	194.071	193.039	202.488
ENSMUSG00000018858	18.7923	17.954	19.027	22.8137	21.4428	21.1931
ENSMUSG00000018861	3.98542	4.17957	3.90537	3.61018	4.07655	3.37026
ENSMUSG00000018862	0	0	0	0	0	0.018462
ENSMUSG00000018865	2.34556	2.2297	1.97875	2.06936	1.70038	1.91569
ENSMUSG00000018882	11.983	14.2703	14.1455	15.0313	15.1447	14.9597
ENSMUSG00000018893	0.460872	0.296467	0.249142	0.37817	0.320962	0.467171
ENSMUSG00000018899	11.6793	11.5653	13.0627	11.8149	13.6047	11.488
ENSMUSG00000018900	7.7777	7.90232	7.17184	6.78053	7.19987	6.16404
ENSMUSG00000018906	6.75624	6.8494	6.61421	7.23742	5.90572	6.28097
ENSMUSG00000018909	7.46873	8.29445	6.72605	6.1964	6.28433	5.74259
ENSMUSG00000018914	0	0	0	0	0	0.012536
ENSMUSG00000018916	0	0	0	0	0.080364	0
ENSMUSG00000018919	0	0	0.1929	0.113901	0	0
ENSMUSG00000018920	12.9198	13.3073	14.5594	11.7706	14.7632	12.8922
ENSMUSG00000018921	13.3323	12.3772	10.5638	11.7625	11.9345	11.0918
ENSMUSG00000018923	14.683	13.8183	16.0369	16.2226	15.0572	15.0114
ENSMUSG00000018924	0	0.045387	0.032697	0	0	0
ENSMUSG00000018927	0.689482	0.9573	1.30721	1.34721	1.47928	1.24825
ENSMUSG00000018930	4.73202	6.76811	8.59589	6.02601	7.91383	6.14136
ENSMUSG00000018931	10.8668	11.2268	10.852	10.0022	10.8476	10.6907
ENSMUSG00000018932	18.873	17.911	18.5815	19.2589	18.8148	19.3891
ENSMUSG00000018965	140.237	141.712	140.363	152.544	154.418	148.933
ENSMUSG00000018974	17.047	17.5949	16.3527	15.7029	16.321	15.2893
ENSMUSG00000018983	1.40849	1.1305	1.39336	1.36758	1.46992	1.46076
ENSMUSG00000018986	0.130903	0.140352	0.058121	0.209	0.086588	0.112114
ENSMUSG00000018995	2.23573	2.03037	2.54517	2.82596	2.53668	2.78144
ENSMUSG00000018999	17.1203	17.5156	17.7439	18.6208	17.3338	17.9378
ENSMUSG00000019027	0.660884	0.729681	0.788534	0.67694	0.716753	0.691588
ENSMUSG00000019039	44.4191	48.0386	50.6043	44.4332	47.6881	47.0686
ENSMUSG00000019054	140.437	141.742	145.887	153.695	164.87	144.297
ENSMUSG00000019055	42.6824	40.5406	41.8952	41.1064	42.0222	43.116
ENSMUSG00000019066	5.75735	5.44043	6.35238	5.46996	5.9312	6.06635
ENSMUSG00000019080	5.14021	5.11667	5.15979	5.56669	5.96241	5.78578
ENSMUSG00000019082	12.7399	11.9641	11.5003	11.4179	11.3869	11.9869
ENSMUSG00000019087	104.565	108.741	106.161	113.993	115.64	109.28
ENSMUSG00000019088	7.65798	9.34766	6.35286	7.35116	8.16769	7.17612
ENSMUSG00000019102	0.074869	0.061341	0.021335	0.08725	0.169737	0.07779
ENSMUSG00000019122	1.60137	1.87874	1.89095	1.58147	2.2676	1.59489
ENSMUSG00000019124	101.537	101.559	97.7348	101.446	97.545	96.9718
ENSMUSG00000019132	47.822	46.5682	44.2633	46.6362	46.3325	48.6817
ENSMUSG00000019139	22.7176	23.145	24.3637	22.5051	22.6052	24.1349
ENSMUSG00000019143	9.31889	8.18086	9.62617	8.335	9.90159	9.81896
ENSMUSG00000019146	0	0	0	0.006845	0	0
ENSMUSG00000019158	67.2145	65.3596	69.0662	76.5477	79.8277	74.8554
ENSMUSG00000019173	85.2632	128.427	111.94	95.6607	119.433	87.8279
ENSMUSG00000019178	0.073977	0.264058	0.23749	0.710806	0.409391	0.111043
ENSMUSG00000019179	183.583	184.987	196.051	200.108	216.949	197.282
ENSMUSG00000019188	48.8273	42.7861	43.6654	56.2786	46.0714	53.8192
ENSMUSG00000019189	42.2225	43.3126	44.75	41.6616	42.4043	40.6314
ENSMUSG00000019194	22.9653	22.7762	22.9512	27.8114	25.1173	25.3619
ENSMUSG00000019210	114.092	109.572	112.788	128.447	132.517	126.926
ENSMUSG00000019214	4.43595	4.26667	3.33196	4.50446	4.0544	5.34573
ENSMUSG00000019230	0.046194	0.014764	0.030007	0.033863	0.054406	0.016993
ENSMUSG00000019232	1.30599	1.38472	1.19161	1.5141	1.63968	1.80499
ENSMUSG00000019235	0	0.083966	0.015542	0.053437	0.119231	0.072942
ENSMUSG00000019254	46.02	45.2547	46.949	43.6142	44.5194	43.3986
ENSMUSG00000019256	2.61673	2.59202	2.49103	2.50314	2.26466	2.51614
ENSMUSG00000019261	29.0979	28.6554	26.5296	23.8442	24.4689	25.1994
ENSMUSG00000019278	0.147755	0.176037	0.326063	0.507469	0.286622	0.424769
ENSMUSG00000019295	23.2707	24.2494	22.2432	23.4833	23.7784	22.6196
ENSMUSG00000019297	9.92546	10.3295	10.2654	11.9554	11.5964	10.5767
ENSMUSG00000019301	0.687644	0.362011	0.381381	0.289649	0.343693	0.134483
ENSMUSG00000019302	25.9786	27.2125	25.259	25.6843	23.634	26.3938
ENSMUSG00000019303	6.52947	5.87075	6.60761	6.7526	6.97481	6.3524
ENSMUSG00000019312	0	0.043756	0	0	0	0
ENSMUSG00000019320	0.792889	0.980893	1.3278	0.66423	0.747406	0.82542
ENSMUSG00000019326	0	0.049595	0	0.051463	0	0
ENSMUSG00000019338	22.2819	22.9356	21.667	16.9002	19.6287	19.7189
ENSMUSG00000019359	40.6836	41.8269	43.3394	40.4409	39.5528	38.9521
ENSMUSG00000019362	107.266	103.626	114.602	115.82	123.8	116.209
ENSMUSG00000019370	272.042	264.768	268.108	288.07	297.196	286.724
ENSMUSG00000019373	26.6749	27.2916	29.7061	31.1756	31.0581	29.2376
ENSMUSG00000019428	158.942	157.48	168.636	177.951	185.493	173.284
ENSMUSG00000019432	93.6506	65.3786	97.6593	115.049	75.1814	69.5602
ENSMUSG00000019433	56.6906	55.1992	57.9417	60.5121	60.6769	59.3131
ENSMUSG00000019437	11.8096	12.037	14.0725	13.4052	14.7014	14.888
ENSMUSG00000019461	23.793	18.4456	28.6058	25.8092	24.9436	30.0987
ENSMUSG00000019464	15.1797	14.9635	13.8196	12.0562	11.6921	11.8273
ENSMUSG00000019467	46.9495	45.4569	48.336	43.2503	45.7237	43.2419
ENSMUSG00000019470	23.0471	22.851	23.5385	21.7712	22.8026	23.279
ENSMUSG00000019471	78.9873	79.9113	82.703	81.1966	83.8047	80.7315
ENSMUSG00000019478	24.1725	22.3068	24.2642	24.876	23.9655	23.4182
ENSMUSG00000019487	18.9405	20.129	20.2874	19.3748	19.7571	21.3037
ENSMUSG00000019489	0.395199	0.259134	0.326011	0	0.326191	0.322228
ENSMUSG00000019494	55.2167	57.6599	58.8465	63.9917	62.8514	58.7073
ENSMUSG00000019505	535.003	551.493	596.298	586.808	640.968	610.412
ENSMUSG00000019518	8.40213	8.18586	8.79049	8.27306	7.88216	8.02309
ENSMUSG00000019528	33.3404	38.7564	36.8406	43.3303	40.6427	24.1022
ENSMUSG00000019539	99.1669	98.63	89.8518	98.2949	101.762	103.023
ENSMUSG00000019558	43.7815	36.9457	40.8207	45.909	37.9291	41.4477
ENSMUSG00000019564	1.33634	1.34302	1.60312	2.18326	1.07684	1.16877
ENSMUSG00000019577	10.1492	9.73558	9.23899	9.74497	8.55678	9.13495
ENSMUSG00000019578	27.8051	29.3483	29.9305	31.3568	36.6353	34.1126
ENSMUSG00000019579	39.7201	35.6033	38.8067	42.781	43.482	40.1782
ENSMUSG00000019590	5.55539	4.65449	5.29228	5.45649	5.88276	5.29288
ENSMUSG00000019647	9.14753	12.5173	10.9967	9.71263	7.95581	9.06781
ENSMUSG00000019659	31.6028	34.8402	35.7198	41.2895	42.2424	36.3307
ENSMUSG00000019689	29.2863	32.84	34.7858	35.1399	35.5903	30.9044
ENSMUSG00000019699	8.6235	8.55506	7.80325	8.27335	7.64405	7.6482
ENSMUSG00000019710	36.1607	33.4362	36.1971	38.362	38.2866	37.1659
ENSMUSG00000019715	12.0267	10.972	11.5941	11.1055	11.3331	11.8531
ENSMUSG00000019718	5.82153	6.11249	7.41278	6.57452	6.12682	6.3448
ENSMUSG00000019726	2.8808	2.70569	2.49602	1.95149	1.68539	2.12633
ENSMUSG00000019731	21.3313	20.2093	19.2074	19.5367	17.7323	19.8286
ENSMUSG00000019732	2.0095	2.31535	1.96655	2.13997	2.14077	1.87629
ENSMUSG00000019734	1.83923	1.42582	1.4561	1.57719	1.19202	0.834135
ENSMUSG00000019737	0.317199	0.438109	0.331347	0.338226	0.308693	0.634649
ENSMUSG00000019738	27.8209	27.7943	25.39	24.582	26.3219	27.5538
ENSMUSG00000019761	1.71273	1.81262	1.43423	1.62596	1.56291	1.54601
ENSMUSG00000019763	5.43122	5.16024	4.08179	4.93727	6.66537	5.01969
ENSMUSG00000019767	1.11235	1.3357	1.23064	1.03093	0.779238	0.984257
ENSMUSG00000019768	0.112396	0.148009	0.105739	0.086482	0.080417	0.237377
ENSMUSG00000019773	5.26983	4.61731	4.72822	5.61507	5.73216	6.99741
ENSMUSG00000019774	3.80189	4.30501	3.6431	4.056	3.99456	3.63392
ENSMUSG00000019775	1.7185	1.45958	1.79079	1.46466	1.30275	1.80544
ENSMUSG00000019777	32.37	32.1517	32.2017	36.1751	36.5438	37.3809
ENSMUSG00000019779	0.407594	0.524771	0.56897	0.444878	0.706176	0.463093
ENSMUSG00000019782	37.3384	34.6163	38.9672	42.6495	46.9001	42.4779
ENSMUSG00000019785	0.876722	0.966689	0.852768	0.931574	1.35164	0.974439
ENSMUSG00000019787	0.005454	0	0	0	0	0
ENSMUSG00000019789	1.21932	1.19767	1.20914	1.50848	1.24716	1.14028
ENSMUSG00000019790	4.01226	4.52219	3.63738	3.49875	2.88585	3.50219
ENSMUSG00000019791	6.94375	6.81239	5.78281	8.86073	7.88965	6.96121
ENSMUSG00000019792	1.44254	1.4924	1.72519	1.6022	1.6904	1.5902
ENSMUSG00000019794	11.4883	12.8747	12.7456	12.7043	13.6027	12.7141
ENSMUSG00000019795	39.8517	40.6632	42.3758	45.924	43.8189	44.5582
ENSMUSG00000019796	10.2366	8.08715	6.41133	6.38336	11.546	6.63281
[truncated: 17,778 more rows]
