# Supplementary material for: Pyridoxine induces glutathione synthesis via PKM2-mediated Nrf2 transactivation and confers neuroprotection
Source: Nat Commun. 2020 Feb 18;11:941. doi: 10.1038/s41467-020-14788-x (PMC7029000; doi:10.1038/s41467-020-14788-x)
Supplement: Supplementary file 5 — Supplementary Data 2 [file 41467_2020_14788_MOESM5_ESM.xlsx]

## Sheet: Significantly changing in abund
Protein	Protein Name	Gene Name	ProteinGroup	FastaHeaders	Proteins	Peptides	UniquePeptides	RazorUniquePeptides	Coverage	MolWeight	LFQ intensity Mock-1	LFQ intensity Mock-2	LFQ intensity Mock-3	average Mock	LFQ intensity Quinpirole-1	LFQ intensity Quinpirole-2	LFQ intensity Quinpirole-3	average Quinpirole	Mock/Quinpirole	t test p value
Q99104	Unconventional myosin-Va	Myo5a	Q99104;P21271;Q8CIF6	MYO5A_MOUSE Unconventional myosin-Va OS=Mus musculus OX=10090 GN=Myo5a PE=1 SV=2	3	27	27	27	14.2	215.54	78653000	82252000	210980000	1.23962e+08	2213500	2135400	2186000	2178300	56.9075	0.0488997
P0DP28	Calmodulin-3	Calm3	P0DP28;P0DP27;P0DP26;Q9D6P8;P20801	CALM3_MOUSE Calmodulin-3 OS=Mus musculus OX=10090 GN=Calm3 PE=1 SV=1;CALM2_MOUSE Calmodulin-2 OS=Mus musculus OX=10090 GN=Calm2 PE=1 SV=1;CALM1_MOUSE Calmodulin-1 OS=Mus musculus OX=10090 GN=Calm1 PE=1 SV=1	5	11	11	11	60.4	16.837	1544000000	1511000000	1852800000	1.63593e+09	224740000	281620000	364270000	290210000	5.63707	0.000316991
Q99MX0	Transketolase-like protein 1	Tktl1	Q99MX0	TKTL1_MOUSE Transketolase-like protein 1 OS=Mus musculus OX=10090 GN=Tktl1 PE=1 SV=2	1	1	1	1	1.7	65.244		6270900	6481000	6375950		1172900	1310700	1241800	5.13444	0.000598211
Q60598	Src substrate cortactin	Cttn	Q60598	SRC8_MOUSE Src substrate cortactin OS=Mus musculus OX=10090 GN=Cttn PE=1 SV=2	1	11	11	11	18.7	61.249	98690000	72327000	70188000	8.04017e+07	15799000	6324100	47687000	2.327e+07	3.45516	0.0211333
P45591	Cofilin-2	Cfl2	P45591	COF2_MOUSE Cofilin-2 OS=Mus musculus OX=10090 GN=Cfl2 PE=1 SV=1	1	4	2	2	28.3	18.709	24345000	21343000		22844000	7218100		11613000	9415550	2.4262	0.0371009
Q3UH68	LIM and calponin homology domains-containing protein 1	Limch1	Q3UH68	LIMC1_MOUSE LIM and calponin homology domains-containing protein 1 OS=Mus musculus OX=10090 GN=Limch1 PE=1 SV=2	1	6	6	6	6.5	118.19	20544000	16340000	15692000	1.75253e+07	5824300	7991700	8396500	7.40417e+06	2.36696	0.00414928
Q91WK0	Leucine-rich repeat flightless-interacting protein 2	Lrrfip2	Q91WK0;Q3UZ39	LRRF2_MOUSE Leucine-rich repeat flightless-interacting protein 2 OS=Mus musculus OX=10090 GN=Lrrfip2 PE=1 SV=1	2	10	10	10	27.2	47.147	46599000	46020000	52127000	4.82487e+07	10343000	20707000	34448000	2.18327e+07	2.20993	0.0218707
Q9QXS6	Drebrin	Dbn1	Q9QXS6	DREB_MOUSE Drebrin OS=Mus musculus OX=10090 GN=Dbn1 PE=1 SV=4	1	19	19	19	30.2	77.286	269550000	270320000	262520000	2.67463e+08	89066000	128120000	169290000	1.28825e+08	2.07617	0.00399925
Q7TPW1	Nexilin	Nexn	Q7TPW1	NEXN_MOUSE Nexilin OS=Mus musculus OX=10090 GN=Nexn PE=1 SV=3	1	7	7	7	10.5	72.107	26382000	21204000	29505000	25697000	7637400	12684000	17024000	1.24485e+07	2.06427	0.0218801
P03975	IgE-binding protein	Iap	P03975	IGEB_MOUSE IgE-binding protein OS=Mus musculus OX=10090 GN=Iap PE=2 SV=1	1	6	6	6	12	62.747	35614000	39856000	39480000	3.83167e+07	12041000	20709000	22942000	18564000	2.06403	0.00532267
Q91YR1	Twinfilin-1	Twf1	Q91YR1	TWF1_MOUSE Twinfilin-1 OS=Mus musculus OX=10090 GN=Twf1 PE=1 SV=2	1	3	3	3	10.6	40.079	9929200	8833900	7415300	8.72613e+06	2388900	4489400	5975800	4284700	2.03658	0.0249418
P15331	Peripherin	Prph	P15331	PERI_MOUSE Peripherin OS=Mus musculus OX=10090 GN=Prph PE=1 SV=2	1	16	13	13	33.1	54.267	76893000	70414000	69793000	7.23667e+07	22793000	34156000	50450000	3.57997e+07	2.02143	0.0118377
P08249	Malate dehydrogenase, mitochondrial	Mdh2	P08249	MDHM_MOUSE Malate dehydrogenase, mitochondrial OS=Mus musculus OX=10090 GN=Mdh2 PE=1 SV=3	1	4	4	4	15.7	35.611	6234700	6420300	3536100	5.39703e+06	9569900	13401000		11485450	0.469902	0.0471028
Q64523	Histone H2A type 2-C	Hist2h2ac	Q64523;Q6GSS7;Q64522	H2A2C_MOUSE Histone H2A type 2-C OS=Mus musculus OX=10090 GN=Hist2h2ac PE=1 SV=3;H2A2A_MOUSE Histone H2A type 2-A OS=Mus musculus OX=10090 GN=Hist2h2aa1 PE=1 SV=3;H2A2B_MOUSE Histone H2A type 2-B OS=Mus musculus OX=10090 GN=Hist2h2ab PE=1 SV=3	3	4	1	1	49.6	13.988	21382000	16847000	11673000	16634000	40925000	45307000	42105000	42779000	0.388836	0.00107607
C0HKE9	Histone H2A type 1-P	Hist1h2ap	C0HKE9;C0HKE8;C0HKE7;C0HKE6;C0HKE5;C0HKE4;C0HKE3;C0HKE2;C0HKE1;Q8CGP6;Q8R1M2;Q8CGP7;Q8CGP5;Q8BFU2;P27661	H2A1P_MOUSE Histone H2A type 1-P OS=Mus musculus OX=10090 GN=Hist1h2ap PE=1 SV=1;H2A1O_MOUSE Histone H2A type 1-O OS=Mus musculus OX=10090 GN=Hist1h2ao PE=1 SV=1;H2A1N_MOUSE Histone H2A type 1-N OS=Mus musculus OX=10090 GN=Hist1h2an PE=1 SV=1;H2A1I_MOUSE H	15	4	1	4	49.2	14.135	62289000	48470000	35616000	4.87917e+07	99789000	110920000	167010000	1.25906e+08	0.387524	0.0254318
Q61171	Peroxiredoxin-2	Prdx2	Q61171	PRDX2_MOUSE Peroxiredoxin-2 OS=Mus musculus OX=10090 GN=Prdx2 PE=1 SV=3	1	4	4	4	38.9	21.778	11282000	7298400	4465800	7.68207e+06		48969000	38500000	43734500	0.175652	0.00449678
P52480	Pyruvate kinase PKM	Pkm	P52480	KPYM_MOUSE Pyruvate kinase PKM OS=Mus musculus OX=10090 GN=Pkm PE=1 SV=4	1	38	37	38	71.4	57.844	373360000	155660000	145380000	224800000	26432000000	34288000000	38130000000	32950000000	0.006822	0.000684156
E9PZQ0	Ryanodine receptor 1	Ryr1	E9PZQ0	RYR1_MOUSE Ryanodine receptor 1 OS=Mus musculus OX=10090 GN=Ryr1 PE=1 SV=1	1	1	1	1	0.2	565.03	5655100	6911900	7002600	6523200		9963100	11872000	10917550	0.597497	0.0167377
P17751	Triosephosphate isomerase	Tpi1	P17751	TPIS_MOUSE Triosephosphate isomerase OS=Mus musculus OX=10090 GN=Tpi1 PE=1 SV=4	1	7	7	7	34.1	32.191	147470000	123820000	111210000	127500000	60060000	90825000	71095000	7.39933e+07	1.72313	0.0184234
P18760	Cofilin-1	Cfl1	P18760;Q9R0P5	COF1_MOUSE Cofilin-1 OS=Mus musculus OX=10090 GN=Cfl1 PE=1 SV=3	2	11	9	11	63.3	18.559	104300000	92827000	105210000	100779000	56861000	64176000	85119000	6.87187e+07	1.46654	0.0266371
P20152	Vimentin	Vim	P20152;P31001;P03995;P46660;P08551;P08553	VIME_MOUSE Vimentin OS=Mus musculus OX=10090 GN=Vim PE=1 SV=3	6	27	22	26	59.7	53.687	679770000	612220000	608810000	633600000	247770000	324170000	384910000	318950000	1.98652	0.00237307
P21619	Lamin-B2	Lmnb2	P21619	LMNB2_MOUSE Lamin-B2 OS=Mus musculus OX=10090 GN=Lmnb2 PE=1 SV=2	1	1	1	1	1.7	67.317	3987100	3640600	4005900	3.87787e+06		4480100	5098400	4789250	0.809702	0.0459771
P47757	F-actin-capping protein subunit beta	Capzb	P47757	CAPZB_MOUSE F-actin-capping protein subunit beta OS=Mus musculus OX=10090 GN=Capzb PE=1 SV=3	1	9	9	9	34.7	31.345	126170000	122730000	122740000	123880000	68228000	83355000	110540000	8.73743e+07	1.41781	0.0425352
P60710	Actin, cytoplasmic 1	Actb	P60710	ACTB_MOUSE Actin, cytoplasmic 1 OS=Mus musculus OX=10090 GN=Actb PE=1 SV=1	1	21	2	2	70.1	41.736	1216600000	974360000	1058900000	1.08329e+09	471350000	545210000	823310000	613290000	1.76635	0.021644
P61161	Actin-related protein 2	Actr2	P61161	ARP2_MOUSE Actin-related protein 2 OS=Mus musculus OX=10090 GN=Actr2 PE=1 SV=1	1	4	4	4	10.9	44.76	65313000	53946000	51742000	5.70003e+07	25168000	36199000	44191000	35186000	1.61997	0.0346606
P61982	14-3-3 protein gamma	Ywhag	P61982	1433G_MOUSE 14-3-3 protein gamma OS=Mus musculus OX=10090 GN=Ywhag PE=1 SV=2	1	6	3	3	27.9	28.302	6169700	6041500	6882100	6.36443e+06	5366300	5543600	4437000	5.11563e+06	1.24411	0.0443552
P62858	40S ribosomal protein S28	Rps28	P62858	RS28_MOUSE 40S ribosomal protein S28 OS=Mus musculus OX=10090 GN=Rps28 PE=1 SV=1	1	1	1	1	17.4	7.8409	14534000	11075000	15112000	1.35737e+07	7940900	6495200	10705000	8.38037e+06	1.6197	0.042261
P97500	Myelin transcription factor 1-like protein	Myt1l	P97500	MYT1L_MOUSE Myelin transcription factor 1-like protein OS=Mus musculus OX=10090 GN=Myt1l PE=1 SV=3	1	1	1	1	0.6	132.94	60827000	54673000	46462000	5.39873e+07	23325000	27568000	44359000	3.17507e+07	1.70035	0.0438573
Q61879	Myosin-10	Myh10	Q61879	MYH10_MOUSE Myosin-10 OS=Mus musculus OX=10090 GN=Myh10 PE=1 SV=2	1	81	65	69	43.4	228.99	1548800000	1466400000	1523200000	1512800000	586010000	858490000	1151600000	8.65367e+08	1.74816	0.017231
Q8JZQ9	Eukaryotic translation initiation factor 3 subunit B	Eif3b	Q8JZQ9	EIF3B_MOUSE Eukaryotic translation initiation factor 3 subunit B OS=Mus musculus OX=10090 GN=Eif3b PE=1 SV=1	1	5	5	5	6.2	91.369	6142000	6731800	6746200	6540000	3516700	4058400	4196300	3923800	1.66675	0.000808407
Q8VDD5	Myosin-9	Myh9	Q8VDD5	MYH9_MOUSE Myosin-9 OS=Mus musculus OX=10090 GN=Myh9 PE=1 SV=4	1	98	81	98	48.6	226.37	7374000000	6861400000	6750800000	6995400000	2602300000	3888400000	5229000000	3.90657e+09	1.79068	0.0168363
Q9CQR2	40S ribosomal protein S21	Rps21	Q9CQR2	RS21_MOUSE 40S ribosomal protein S21 OS=Mus musculus OX=10090 GN=Rps21 PE=1 SV=1	1	2	2	2	30.1	9.1413	8942600	8343100	11028000	9437900	5103300		6019100	5561200	1.6971	0.0391998
Q9CVB6	Actin-related protein 2/3 complex subunit 2	Arpc2	Q9CVB6	ARPC2_MOUSE Actin-related protein 2/3 complex subunit 2 OS=Mus musculus OX=10090 GN=Arpc2 PE=1 SV=3	1	8	8	8	28.7	34.357	31969000	39855000	38205000	3.66763e+07	17307000	21132000	23363000	2.06007e+07	1.78035	0.00572814
Q9ERG0	LIM domain and actin-binding protein 1	Lima1	Q9ERG0;Q4U4S6	LIMA1_MOUSE LIM domain and actin-binding protein 1 OS=Mus musculus OX=10090 GN=Lima1 PE=1 SV=3	2	25	25	25	37.5	84.059	1169200000	1156600000	1144000000	1156600000	399070000	657590000	966900000	674520000	1.7147	0.0426356
Q9JKK7	Tropomodulin-2	Tmod2	Q9JKK7	TMOD2_MOUSE Tropomodulin-2 OS=Mus musculus OX=10090 GN=Tmod2 PE=1 SV=2	1	2	2	2	5.4	39.51	5184100	5520600	5944000	5.54957e+06	2037600	3616400	3559700	3.07123e+06	1.80695	0.0115928
A2ARP1	Inositol hexakisphosphate and diphosphoinositol-pentakisphosphate kinase 1	Ppip5k1	A2ARP1	VIP1_MOUSE Inositol hexakisphosphate and diphosphoinositol-pentakisphosphate kinase 1 OS=Mus musculus OX=10090 GN=Ppip5k1 PE=1 SV=1	1	1	1	1	0.7	159.92	8727100	7612100	3802300	6.71383e+06	5937800	9709000	21317000	1.23213e+07	0.544898	0.313003
B2RQC6	CAD protein	Cad	B2RQC6	PYR1_MOUSE CAD protein OS=Mus musculus OX=10090 GN=Cad PE=1 SV=1	1	4	4	4	3.1	243.24	7915600	3217400		5566500	33361000	17290000	13933000	21528000	0.25857	0.137797
E9PVA8	eIF-2-alpha kinase activator GCN1	Gcn1	E9PVA8	GCN1_MOUSE eIF-2-alpha kinase activator GCN1 OS=Mus musculus OX=10090 GN=Gcn1 PE=1 SV=1	1	3	3	3	2.3	293.02	3013700	1896000		2454850	24876000	9910300	8362200	1.43828e+07	0.170679	0.178176
E9Q557	Desmoplakin	Dsp	E9Q557	DESP_MOUSE Desmoplakin OS=Mus musculus OX=10090 GN=Dsp PE=1 SV=1	1	11	11	11	4.1	332.91	3815700	24669000	4425500	1.09701e+07	6653900	26902000		16777950	0.653838	0.651749
O08795	Glucosidase 2 subunit beta	Prkcsh	O08795	GLU2B_MOUSE Glucosidase 2 subunit beta OS=Mus musculus OX=10090 GN=Prkcsh PE=1 SV=1	1	2	2	2	4.2	58.792	7539900	6350600	6953000	6.94783e+06	5448000	6036200	8796200	6.76013e+06	1.02777	0.871373
O08807	Peroxiredoxin-4	Prdx4	O08807	PRDX4_MOUSE Peroxiredoxin-4 OS=Mus musculus OX=10090 GN=Prdx4 PE=1 SV=1	1	3	3	3	16.8	31.052	16555000	13450000	13642000	14549000	16870000	12917000	12366000	14051000	1.03544	0.788711
O35381	Acidic leucine-rich nuclear phosphoprotein 32 family member A	Anp32a	O35381;Q64G17;Q9EST5	AN32A_MOUSE Acidic leucine-rich nuclear phosphoprotein 32 family member A OS=Mus musculus OX=10090 GN=Anp32a PE=1 SV=1;AN32C_MOUSE Putative acidic leucine-rich nuclear phosphoprotein 32 family member C OS=Mus musculus OX=10090 GN=Anp32c PE=2 SV=3;AN32B_MOU	3	2	2	2	7.7	28.537	4747200	6551200	5095200	5.46453e+06	2537500	4705800	4439000	3894100	1.40328	0.148272
O35658	Complement component 1 Q subcomponent-binding protein, mitochondrial	C1qbp	O35658	C1QBP_MOUSE Complement component 1 Q subcomponent-binding protein, mitochondrial OS=Mus musculus OX=10090 GN=C1qbp PE=1 SV=1	1	3	3	3	15.8	31.013	18116000	8846700	23181000	1.67146e+07	46547000	11347000	17006000	2.49667e+07	0.669475	0.519265
O35685	Nuclear migration protein nudC	Nudc	O35685	NUDC_MOUSE Nuclear migration protein nudC OS=Mus musculus OX=10090 GN=Nudc PE=1 SV=1	1	5	5	5	16.6	38.358	21901000	18772000	19463000	2.00453e+07	18475000	22005000	23228000	21236000	0.943932	0.525052
O35737	Heterogeneous nuclear ribonucleoprotein H	Hnrnph1	O35737;P70333	HNRH1_MOUSE Heterogeneous nuclear ribonucleoprotein H OS=Mus musculus OX=10090 GN=Hnrnph1 PE=1 SV=3;HNRH2_MOUSE Heterogeneous nuclear ribonucleoprotein H2 OS=Mus musculus OX=10090 GN=Hnrnph2 PE=1 SV=1	2	7	6	7	25.4	49.199	37392000	21135000	28288000	2.89383e+07	54385000	37997000	46752000	46378000	0.623967	0.059234
O35887	Calumenin	Calu	O35887	CALU_MOUSE Calumenin OS=Mus musculus OX=10090 GN=Calu PE=1 SV=1	1	8	8	8	28.6	37.063	33294000	27535000	25223000	28684000	18603000	24111000	34570000	2.57613e+07	1.11345	0.608175
O55143	Sarcoplasmic/endoplasmic reticulum calcium ATPase 2	Atp2a2	O55143;Q8R429	AT2A2_MOUSE Sarcoplasmic/endoplasmic reticulum calcium ATPase 2 OS=Mus musculus OX=10090 GN=Atp2a2 PE=1 SV=2;AT2A1_MOUSE Sarcoplasmic/endoplasmic reticulum calcium ATPase 1 OS=Mus musculus OX=10090 GN=Atp2a1 PE=1 SV=1	2	4	4	4	8.3	114.86	684260	546470		615365	119970000	7114400	6288700	44457700	0.013842	0.434706
O70133	ATP-dependent RNA helicase A	Dhx9	O70133	DHX9_MOUSE ATP-dependent RNA helicase A OS=Mus musculus OX=10090 GN=Dhx9 PE=1 SV=2	1	4	4	4	5.2	149.47	9617200	3641900	3847800	5702300	102680000	17750000	8018200	4.28161e+07	0.133181	0.285453
O70251	Elongation factor 1-beta	Eef1b	O70251	EF1B_MOUSE Elongation factor 1-beta OS=Mus musculus OX=10090 GN=Eef1b PE=1 SV=5	1	4	3	3	21.8	24.693	21241000	17154000	21315000	1.99033e+07	30050000	22874000	26366000	26430000	0.753058	0.0584984
O70456	14-3-3 protein sigma	Sfn	O70456	1433S_MOUSE 14-3-3 protein sigma OS=Mus musculus OX=10090 GN=Sfn PE=1 SV=2	1	3	1	1	10.1	27.706	12505000	12507000	12861000	1.26243e+07	7828300	14428000	13757000	1.20044e+07	1.05164	0.782573
O88271	Craniofacial development protein 1	Cfdp1	O88271	CFDP1_MOUSE Craniofacial development protein 1 OS=Mus musculus OX=10090 GN=Cfdp1 PE=1 SV=1	1	2	2	2	10.5	32.921	4769600		4065600	4417600	12239000	1813700		7026350	0.628719	0.667065
O88569	Heterogeneous nuclear ribonucleoproteins A2/B1	Hnrnpa2b1	O88569	ROA2_MOUSE Heterogeneous nuclear ribonucleoproteins A2/B1 OS=Mus musculus OX=10090 GN=Hnrnpa2b1 PE=1 SV=2	1	9	8	8	28	37.402	196570000	178900000	202440000	1.92637e+08	149980000	184040000	202430000	1.78817e+08	1.07729	0.45978
O88833	Cytochrome P450 4A10	Cyp4a10	O88833	CP4AA_MOUSE Cytochrome P450 4A10 OS=Mus musculus OX=10090 GN=Cyp4a10 PE=2 SV=2	1	1	1	1	2.2	58.33	84630000	75820000	59362000	7.32707e+07	38786000	75841000	91516000	6.87143e+07	1.06631	0.805256
O89086	RNA-binding protein 3	Rbm3	O89086	RBM3_MOUSE RNA-binding protein 3 OS=Mus musculus OX=10090 GN=Rbm3 PE=1 SV=1	1	4	4	4	39.2	16.604	24534000	21214000	25119000	2.36223e+07	15986000	21808000	35904000	24566000	0.961586	0.88335
P05064	Fructose-bisphosphate aldolase A	Aldoa	P05064	ALDOA_MOUSE Fructose-bisphosphate aldolase A OS=Mus musculus OX=10090 GN=Aldoa PE=1 SV=2	1	8	8	8	24.2	39.355	36706000	37204000	19603000	31171000	54632000	47008000	42871000	4.81703e+07	0.6471	0.0650376
P05202	Aspartate aminotransferase, mitochondrial	Got2	P05202	AATM_MOUSE Aspartate aminotransferase, mitochondrial OS=Mus musculus OX=10090 GN=Got2 PE=1 SV=1	1	6	6	6	17.9	47.411	8550200	9050800	9335300	8.97877e+06	16089000	10467000	11016000	12524000	0.716925	0.120859
P05213	Tubulin alpha-1B chain	Tuba1b	P05213;P68369;P68368;P05214;Q9JJZ2	TBA1B_MOUSE Tubulin alpha-1B chain OS=Mus musculus OX=10090 GN=Tuba1b PE=1 SV=2;TBA1A_MOUSE Tubulin alpha-1A chain OS=Mus musculus OX=10090 GN=Tuba1a PE=1 SV=1;TBA4A_MOUSE Tubulin alpha-4A chain OS=Mus musculus OX=10090 GN=Tuba4a PE=1 SV=1;TBA3_MOUSE Tubul	5	17	2	17	63.6	50.151	395810000	319810000	490220000	4.01947e+08	1581400000	455120000	433980000	823500000	0.488096	0.331926
P05977	Myosin light chain 1/3, skeletal muscle isoform	Myl1	P05977;P09542	MYL1_MOUSE Myosin light chain 1/3, skeletal muscle isoform OS=Mus musculus OX=10090 GN=Myl1 PE=1 SV=2;MYL3_MOUSE Myosin light chain 3 OS=Mus musculus OX=10090 GN=Myl3 PE=1 SV=4	2	2	2	2	8.5	20.594	607190000	490730000	564750000	5.54223e+08	228680000	454190000	576970000	4.19947e+08	1.31975	0.279806
P06151	L-lactate dehydrogenase A chain	Ldha	P06151;P00342	LDHA_MOUSE L-lactate dehydrogenase A chain OS=Mus musculus OX=10090 GN=Ldha PE=1 SV=3	2	9	9	9	31.9	36.498	101130000	98483000	85996000	95203000	61785000	82936000	96664000	8.04617e+07	1.18321	0.257256
P07356	Annexin A2	Anxa2	P07356	ANXA2_MOUSE Annexin A2 OS=Mus musculus OX=10090 GN=Anxa2 PE=1 SV=2	1	2	2	2	5.6	38.676	3090700	3532700	2607700	3.07703e+06	2163900	7908200	4207400	4.75983e+06	0.646458	0.378815
P07724	Serum albumin	Alb	P07724	ALBU_MOUSE Serum albumin OS=Mus musculus OX=10090 GN=Alb PE=1 SV=3	1	13	11	12	24.7	68.692	111490000	27582000		69536000	21848000	214120000	68596000	1.01521e+08	0.68494	0.719393
P07901	Heat shock protein HSP 90-alpha	Hsp90aa1	P07901	HS90A_MOUSE Heat shock protein HSP 90-alpha OS=Mus musculus OX=10090 GN=Hsp90aa1 PE=1 SV=4	1	23	13	13	39.7	84.787	123240000	135410000	123670000	127440000	131750000	149070000	185960000	1.55593e+08	0.819058	0.162661
P08113	Endoplasmin	Hsp90b1	P08113	ENPL_MOUSE Endoplasmin OS=Mus musculus OX=10090 GN=Hsp90b1 PE=1 SV=2	1	10	9	9	14.2	92.475	21942000	22911000	16238000	2.03637e+07	16370000	29077000	35777000	2.70747e+07	0.75213	0.330208
P08228	Superoxide dismutase [Cu-Zn]	Sod1	P08228	SODC_MOUSE Superoxide dismutase [Cu-Zn] OS=Mus musculus OX=10090 GN=Sod1 PE=1 SV=2	1	4	4	4	27.9	15.942	36625000	37244000	43403000	3.90907e+07	26911000	31235000	35560000	3.12353e+07	1.25149	0.0761794
P09103	Protein disulfide-isomerase	P4hb	P09103	PDIA1_MOUSE Protein disulfide-isomerase OS=Mus musculus OX=10090 GN=P4hb PE=1 SV=2	1	8	8	8	18.1	57.058	33331000	32316000	30791000	32146000	20028000	29448000	34984000	2.81533e+07	1.14182	0.418175
P09405	Nucleolin	Ncl	P09405	NUCL_MOUSE Nucleolin OS=Mus musculus OX=10090 GN=Ncl PE=1 SV=2	1	14	14	14	20.7	76.722	89952000	100780000	73617000	8.81163e+07	68499000	76786000	103220000	82835000	1.06376	0.707715
Q3THW5	Histone H2A.V	H2afv	Q3THW5;P0C0S6	H2AV_MOUSE Histone H2A.V OS=Mus musculus OX=10090 GN=H2afv PE=1 SV=3;H2AZ_MOUSE Histone H2A.Z OS=Mus musculus OX=10090 GN=H2afz PE=1 SV=2	2	3	1	1	35.2	13.509		1986100	945830	1465965	69438000	14772000		42105000	0.034817	0.275487
P62984	Ubiquitin-60S ribosomal protein L40	Uba52	P62984;P62983;P0CG49;P0CG50	RL40_MOUSE Ubiquitin-60S ribosomal protein L40 OS=Mus musculus OX=10090 GN=Uba52 PE=1 SV=2;RS27A_MOUSE Ubiquitin-40S ribosomal protein S27a OS=Mus musculus OX=10090 GN=Rps27a PE=1 SV=2;UBB_MOUSE Polyubiquitin-B OS=Mus musculus OX=10090 GN=Ubb PE=2 SV=1;UBC	4	3	3	3	26.6	14.728	90880000	102060000	73542000	8.88273e+07	100960000	84194000	104190000	96448000	0.920987	0.50261
P10085	Myoblast determination protein 1	Myod1	P10085	MYOD1_MOUSE Myoblast determination protein 1 OS=Mus musculus OX=10090 GN=Myod1 PE=1 SV=2	1	1	1	1	2.8	34.233	15821000	12277000	16403000	1.48337e+07	9223800	17422000	17184000	1.46099e+07	1.01531	0.943881
P10126	Elongation factor 1-alpha 1	Eef1a1	P10126	EF1A1_MOUSE Elongation factor 1-alpha 1 OS=Mus musculus OX=10090 GN=Eef1a1 PE=1 SV=3	1	12	6	12	46.8	50.113	923730000	749400000	813500000	8.28877e+08	1470700000	766940000	977360000	1.07167e+09	0.773446	0.321297
P10639	Thioredoxin	Txn	P10639	THIO_MOUSE Thioredoxin OS=Mus musculus OX=10090 GN=Txn PE=1 SV=3	1	2	2	2	21	11.675	42560000	42140000	40223000	41641000	22633000	36147000	47475000	3.54183e+07	1.17569	0.437158
Q8CGP2	Histone H2B type 1-P	Hist1h2bp	Q8CGP2;Q8CGP1;Q6ZWY9;Q64525;Q64478;Q64475;P10854;P10853;P70696	H2B1P_MOUSE Histone H2B type 1-P OS=Mus musculus OX=10090 GN=Hist1h2bp PE=1 SV=3;H2B1K_MOUSE Histone H2B type 1-K OS=Mus musculus OX=10090 GN=Hist1h2bk PE=1 SV=3;H2B1C_MOUSE Histone H2B type 1-C/E/G OS=Mus musculus OX=10090 GN=Hist1h2bc PE=1 SV=3;H2B2B_MOU	9	5	2	5	40.5	13.992	13431000		8478900	10954950	380260000	28015000	37644000	1.4864e+08	0.073701	0.425167
P11031	Activated RNA polymerase II transcriptional coactivator p15	Sub1	P11031	TCP4_MOUSE Activated RNA polymerase II transcriptional coactivator p15 OS=Mus musculus OX=10090 GN=Sub1 PE=1 SV=3	1	4	4	4	33.9	14.427	118830000	79392000	72381000	90201000	83995000	105410000	167020000	1.18808e+08	0.759214	0.37649
P11499	Heat shock protein HSP 90-beta	Hsp90ab1	P11499;REV__Q8BL66	HS90B_MOUSE Heat shock protein HSP 90-beta OS=Mus musculus OX=10090 GN=Hsp90ab1 PE=1 SV=3	2	30	19	30	50	83.28	583680000	586720000	557000000	575800000	399680000	521700000	662870000	5.28083e+08	1.09036	0.567217
P11983	T-complex protein 1 subunit alpha	Tcp1	P11983	TCPA_MOUSE T-complex protein 1 subunit alpha OS=Mus musculus OX=10090 GN=Tcp1 PE=1 SV=3	1	12	12	12	27.2	60.448	14950000	16642000	27888000	1.98267e+07	235190000	16074000	15703000	88989000	0.222799	0.398317
P14069	Protein S100-A6	S100a6	P14069	S10A6_MOUSE Protein S100-A6 OS=Mus musculus OX=10090 GN=S100a6 PE=1 SV=3	1	1	1	1	9	10.051	11387000	10159000	8746400	1.00975e+07	4595600	10403000	9203400	8.06733e+06	1.25165	0.351639
P14206	40S ribosomal protein SA	Rpsa	P14206	RSSA_MOUSE 40S ribosomal protein SA OS=Mus musculus OX=10090 GN=Rpsa PE=1 SV=4	1	5	5	5	23.4	32.838	45805000	35210000	45331000	4.21153e+07	70307000	44263000	26045000	4.68717e+07	0.898524	0.738708
P14211	Calreticulin	Calr	P14211	CALR_MOUSE Calreticulin OS=Mus musculus OX=10090 GN=Calr PE=1 SV=1	1	7	7	7	30	47.994	55652000	54376000	59535000	56521000	39779000	47489000	64099000	5.04557e+07	1.12021	0.455128
P14869	60S acidic ribosomal protein P0	Rplp0	P14869	RLA0_MOUSE 60S acidic ribosomal protein P0 OS=Mus musculus OX=10090 GN=Rplp0 PE=1 SV=3	1	5	5	5	21.8	34.216	26285000	21133000	18871000	2.20963e+07	99893000	23690000	15626000	46403000	0.476183	0.417872
P14873	Microtubule-associated protein 1B	Map1b	P14873	MAP1B_MOUSE Microtubule-associated protein 1B OS=Mus musculus OX=10090 GN=Map1b PE=1 SV=2	1	5	5	5	2.1	270.25	11556000	14673000	11164000	1.24643e+07	10966000	14361000	15234000	1.35203e+07	0.921895	0.570482
P15864	Histone H1.2	Hist1h1c	P15864;P43277	H12_MOUSE Histone H1.2 OS=Mus musculus OX=10090 GN=Hist1h1c PE=1 SV=2;H13_MOUSE Histone H1.3 OS=Mus musculus OX=10090 GN=Hist1h1d PE=1 SV=2	2	4	2	4	22.6	21.266	17415000	17970000	16093000	1.71593e+07	17902000	15772000	18482000	1.73853e+07	0.987001	0.831343
P16045	Galectin-1	Lgals1	P16045	LEG1_MOUSE Galectin-1 OS=Mus musculus OX=10090 GN=Lgals1 PE=1 SV=3	1	4	4	4	33.3	14.866	21758000	20643000	30693000	2.43647e+07	17058000	21775000	20002000	1.96117e+07	1.24236	0.242085
P16125	L-lactate dehydrogenase B chain	Ldhb	P16125	LDHB_MOUSE L-lactate dehydrogenase B chain OS=Mus musculus OX=10090 GN=Ldhb PE=1 SV=2	1	7	7	7	30.8	36.572	56810000	6465400	17428000	2.69011e+07	421450000	118620000	116970000	2.19013e+08	0.122829	0.133791
P16858	Glyceraldehyde-3-phosphate dehydrogenase	Gapdh	P16858	G3P_MOUSE Glyceraldehyde-3-phosphate dehydrogenase OS=Mus musculus OX=10090 GN=Gapdh PE=1 SV=2	1	5	5	5	20.7	35.81	73173000	88142000	70935000	7.74167e+07	49925000	63452000	67829000	60402000	1.28169	0.0896084
P17182	Alpha-enolase	Eno1	P17182;P17183;P21550	ENOA_MOUSE Alpha-enolase OS=Mus musculus OX=10090 GN=Eno1 PE=1 SV=3	3	9	9	9	28.8	47.14	84593000	39002000	63372000	6.23223e+07	1073300000	267940000	188320000	5.09853e+08	0.122236	0.188907
P17742	Peptidyl-prolyl cis-trans isomerase A	Ppia	P17742	PPIA_MOUSE Peptidyl-prolyl cis-trans isomerase A OS=Mus musculus OX=10090 GN=Ppia PE=1 SV=2	1	5	5	5	30.5	17.971	130320000	121330000	117820000	1.23157e+08	83613000	119910000	152480000	1.18668e+08	1.03783	0.835303
P17918	Proliferating cell nuclear antigen	Pcna	P17918	PCNA_MOUSE Proliferating cell nuclear antigen OS=Mus musculus OX=10090 GN=Pcna PE=1 SV=2	1	3	3	3	17.2	28.785	3583300	3208300	2934100	3241900	30469000		3278700	16873850	0.192126	0.271298
P19096	Fatty acid synthase	Fasn	P19096	FAS_MOUSE Fatty acid synthase OS=Mus musculus OX=10090 GN=Fasn PE=1 SV=2	1	3	3	3	1.4	272.43	3428500	2241900	2742900	2.80443e+06	26671000	3185000	6239400	12031800	0.233085	0.279364
P19157	Glutathione S-transferase P 1	Gstp1	P19157;P46425	GSTP1_MOUSE Glutathione S-transferase P 1 OS=Mus musculus OX=10090 GN=Gstp1 PE=1 SV=2;GSTP2_MOUSE Glutathione S-transferase P 2 OS=Mus musculus OX=10090 GN=Gstp2 PE=1 SV=2	2	2	2	2	12.9	23.609	4687500		3702400	4194950	7589500	17746000	21616000	15650500	0.268039	0.124573
P19253	60S ribosomal protein L13a	Rpl13a	P19253	RL13A_MOUSE 60S ribosomal protein L13a OS=Mus musculus OX=10090 GN=Rpl13a PE=1 SV=4	1	2	2	2	10.8	23.464	3427400	2777500	2714100	2973000	12733000	1835400		7284200	0.408144	0.367413
P20029	Endoplasmic reticulum chaperone BiP	Hspa5	P20029	BIP_MOUSE Endoplasmic reticulum chaperone BiP OS=Mus musculus OX=10090 GN=Hspa5 PE=1 SV=3	1	17	14	14	27.6	72.421	92751000	82566000	100430000	9.19157e+07	64244000	72604000	98310000	78386000	1.1726	0.30397
P20108	Thioredoxin-dependent peroxide reductase, mitochondrial	Prdx3	P20108	PRDX3_MOUSE Thioredoxin-dependent peroxide reductase, mitochondrial OS=Mus musculus OX=10090 GN=Prdx3 PE=1 SV=1	1	1	1	1	11.7	28.127	13220000	7830300	2573700	7.87467e+06	48188000	29148000	18972000	3.21027e+07	0.245296	0.0562009
P21107	Tropomyosin alpha-3 chain	Tpm3	P21107	TPM3_MOUSE Tropomyosin alpha-3 chain OS=Mus musculus OX=10090 GN=Tpm3 PE=1 SV=3	1	13	6	6	43.5	32.994	1080700000	968030000	942180000	996970000	413870000	684570000	1037700000	7.12047e+08	1.40015	0.199438
P23116	Eukaryotic translation initiation factor 3 subunit A	Eif3a	P23116	EIF3A_MOUSE Eukaryotic translation initiation factor 3 subunit A OS=Mus musculus OX=10090 GN=Eif3a PE=1 SV=5	1	5	5	5	4.2	161.93	6961700	5918400	4578200	5.81943e+06	4525700	4388700	5417400	4.77727e+06	1.21815	0.242959
P23198	Chromobox protein homolog 3	Cbx3	P23198	CBX3_MOUSE Chromobox protein homolog 3 OS=Mus musculus OX=10090 GN=Cbx3 PE=1 SV=2	1	5	3	5	30.1	20.855	19243000	31674000	19183000	2.33667e+07	74042000	14078000	21829000	3.66497e+07	0.637568	0.52878
P23506	Protein-L-isoaspartate(D-aspartate) O-methyltransferase	Pcmt1	P23506	PIMT_MOUSE Protein-L-isoaspartate(D-aspartate) O-methyltransferase OS=Mus musculus OX=10090 GN=Pcmt1 PE=1 SV=3	1	4	4	4	21.1	24.634	17191000	11429000	11760000	13460000	8631200	12860000	16859000	12783400	1.05293	0.833809
P24369	Peptidyl-prolyl cis-trans isomerase B	Ppib	P24369	PPIB_MOUSE Peptidyl-prolyl cis-trans isomerase B OS=Mus musculus OX=10090 GN=Ppib PE=1 SV=2	1	2	2	2	9.3	23.713	2372000	3294100		2833050	3701000	3401200		3551100	0.797795	0.276749
P25206	DNA replication licensing factor MCM3	Mcm3	P25206	MCM3_MOUSE DNA replication licensing factor MCM3 OS=Mus musculus OX=10090 GN=Mcm3 PE=1 SV=2	1	9	9	9	14.4	91.545	30947000	15822000	24975000	2.39147e+07	17252000	26269000	47202000	30241000	0.790803	0.557622
P26350	Prothymosin alpha	Ptma	P26350	PTMA_MOUSE Prothymosin alpha OS=Mus musculus OX=10090 GN=Ptma PE=1 SV=2	1	4	4	4	34.2	12.254	84668000	86979000	120760000	97469000	66549000	86805000	119620000	9.09913e+07	1.07119	0.754851
P26883	Peptidyl-prolyl cis-trans isomerase FKBP1A	Fkbp1a	P26883	FKB1A_MOUSE Peptidyl-prolyl cis-trans isomerase FKBP1A OS=Mus musculus OX=10090 GN=Fkbp1a PE=1 SV=2	1	2	2	2	25	11.922	6744200	6179400	5935200	6.28627e+06	3114300	6825300	6409600	5.44973e+06	1.1535	0.523491
P27773	Protein disulfide-isomerase A3	Pdia3	P27773	PDIA3_MOUSE Protein disulfide-isomerase A3 OS=Mus musculus OX=10090 GN=Pdia3 PE=1 SV=2	1	5	5	5	11.5	56.678	10998000	11391000	12722000	1.17037e+07	9086300	13433000	19573000	1.40308e+07	0.834143	0.492808
P28656	Nucleosome assembly protein 1-like 1	Nap1l1	P28656;Q78ZA7	NP1L1_MOUSE Nucleosome assembly protein 1-like 1 OS=Mus musculus OX=10090 GN=Nap1l1 PE=1 SV=2	2	3	3	3	11.5	45.345	21345000	16278000	39145000	2.55893e+07	22759000	23931000	22537000	2.30757e+07	1.10893	0.735792
P28667	MARCKS-related protein	Marcksl1	P28667	MRP_MOUSE MARCKS-related protein OS=Mus musculus OX=10090 GN=Marcksl1 PE=1 SV=2	1	1	1	1	6.5	20.165	7962200	9815000	9543200	9106800	4798600	7169400	8924700	6.96423e+06	1.30765	0.181896
P30416	Peptidyl-prolyl cis-trans isomerase FKBP4	Fkbp4	P30416	FKBP4_MOUSE Peptidyl-prolyl cis-trans isomerase FKBP4 OS=Mus musculus OX=10090 GN=Fkbp4 PE=1 SV=5	1	5	5	5	13.3	51.572		9779400	7811000	8795200	11017000		8912700	9964850	0.882622	0.502138
P31786	Acyl-CoA-binding protein	Dbi	P31786	ACBP_MOUSE Acyl-CoA-binding protein OS=Mus musculus OX=10090 GN=Dbi PE=1 SV=2	1	1	1	1	20.7	10	3339000	1560000	8092000	4.33033e+06	4342000	4548000	2017800	3.63593e+06	1.19098	0.75878
P34022	Ran-specific GTPase-activating protein	Ranbp1	P34022	RANG_MOUSE Ran-specific GTPase-activating protein OS=Mus musculus OX=10090 GN=Ranbp1 PE=1 SV=2	1	3	3	3	22.2	23.596	27306000	20895000	26641000	2.49473e+07	16143000	20914000	31339000	2.27987e+07	1.09424	0.685257
P61294	Ras-related protein Rab-6B	Rab6b	P61294;P35279;Q8BHD0	RAB6B_MOUSE Ras-related protein Rab-6B OS=Mus musculus OX=10090 GN=Rab6b PE=1 SV=1;RAB6A_MOUSE Ras-related protein Rab-6A OS=Mus musculus OX=10090 GN=Rab6a PE=1 SV=4;RB39A_MOUSE Ras-related protein Rab-39A OS=Mus musculus OX=10090 GN=Rab39a PE=1 SV=1	3	1	1	1	5.3	23.461	3105800	2352000	2216700	2.55817e+06	1583800	2611000	2730700	2308500	1.10815	0.614009
P35564	Calnexin	Canx	P35564	CALX_MOUSE Calnexin OS=Mus musculus OX=10090 GN=Canx PE=1 SV=1	1	9	9	9	17.6	67.277	61277000	57426000	45709000	54804000	40315000	50986000	69565000	53622000	1.02204	0.909301
P35700	Peroxiredoxin-1	Prdx1	P35700	PRDX1_MOUSE Peroxiredoxin-1 OS=Mus musculus OX=10090 GN=Prdx1 PE=1 SV=1	1	4	4	4	19.6	22.176	34573000	28283000	29113000	3.06563e+07	17236000	26863000	24072000	2.27237e+07	1.34909	0.0844794
P35979	60S ribosomal protein L12	Rpl12	P35979	RL12_MOUSE 60S ribosomal protein L12 OS=Mus musculus OX=10090 GN=Rpl12 PE=1 SV=2	1	2	2	2	18.8	17.804	694350	1527300	1624900	1.28218e+06	61102000	2343000	1584900	2.16766e+07	0.05915	0.359383
P38647	Stress-70 protein, mitochondrial	Hspa9	P38647	GRP75_MOUSE Stress-70 protein, mitochondrial OS=Mus musculus OX=10090 GN=Hspa9 PE=1 SV=3	1	15	15	15	25.9	73.46	50520000	46954000	50447000	49307000	31894000	45049000	42470000	3.98043e+07	1.23873	0.0860831
P40142	Transketolase	Tkt	P40142	TKT_MOUSE Transketolase OS=Mus musculus OX=10090 GN=Tkt PE=1 SV=1	1	4	4	4	14.4	67.63	13504000	14130000	13338000	1.36573e+07	23385000	12382000		17883500	0.763683	0.379718
P42932	T-complex protein 1 subunit theta	Cct8	P42932	TCPQ_MOUSE T-complex protein 1 subunit theta OS=Mus musculus OX=10090 GN=Cct8 PE=1 SV=3	1	9	9	9	18.2	59.555	26839000	25028000	24780000	25549000	15752000	17591000	26919000	2.00873e+07	1.2719	0.19542
P43275	Histone H1.1	Hist1h1a	P43275	H11_MOUSE Histone H1.1 OS=Mus musculus OX=10090 GN=Hist1h1a PE=1 SV=2	1	2	1	1	9.4	21.785	3279400	3773100		3526250	2233200	3060100	3622300	2.97187e+06	1.18654	0.389487
P43276	Histone H1.5	Hist1h1b	P43276	H15_MOUSE Histone H1.5 OS=Mus musculus OX=10090 GN=Hist1h1b PE=1 SV=2	1	2	2	2	10.3	22.576	1545900	2175700	1373000	1698200	2757200	1921700	1826900	2168600	0.783086	0.286931
P45376	Aldose reductase	Akr1b1	P45376	ALDR_MOUSE Aldose reductase OS=Mus musculus OX=10090 GN=Akr1b1 PE=1 SV=3	1	3	3	3	11.4	35.732	20063000	26916000	23023000	23334000	19806000	27166000	27319000	2.47637e+07	0.942268	0.675885
P47753	F-actin-capping protein subunit alpha-1	Capza1	P47753	CAZA1_MOUSE F-actin-capping protein subunit alpha-1 OS=Mus musculus OX=10090 GN=Capza1 PE=1 SV=4	1	6	5	6	25.9	32.939	26394000	34562000	39569000	3.35083e+07	17783000	21081000	35047000	24637000	1.36008	0.246318
P47754	F-actin-capping protein subunit alpha-2	Capza2	P47754	CAZA2_MOUSE F-actin-capping protein subunit alpha-2 OS=Mus musculus OX=10090 GN=Capza2 PE=1 SV=3	1	5	4	4	23.1	32.967	43290000	38941000	37172000	39801000	17463000	31843000	41801000	30369000	1.31058	0.265623
P47857	ATP-dependent 6-phosphofructokinase, muscle type	Pfkm	P47857	PFKAM_MOUSE ATP-dependent 6-phosphofructokinase, muscle type OS=Mus musculus OX=10090 GN=Pfkm PE=1 SV=3	1	1	1	1	1.4	85.268		18529000	6520200	12524600	14428000	34524000		24476000	0.511709	0.414644
P47963	60S ribosomal protein L13	Rpl13	P47963	RL13_MOUSE 60S ribosomal protein L13 OS=Mus musculus OX=10090 GN=Rpl13 PE=1 SV=3	1	1	1	1	5.2	24.305	3005200	2444000	2741300	2.73017e+06	2321900	3167100	3253200	2.91407e+06	0.936892	0.615763
Q9CXU9	Eukaryotic translation initiation factor 1b	Eif1b	Q9CXU9;P48024	EIF1B_MOUSE Eukaryotic translation initiation factor 1b OS=Mus musculus OX=10090 GN=Eif1b PE=1 SV=2;EIF1_MOUSE Eukaryotic translation initiation factor 1 OS=Mus musculus OX=10090 GN=Eif1 PE=1 SV=2	2	2	2	2	26.5	12.823	5996500	5546500	10304000	7.28233e+06		3361200	3010300	3185750	2.28591	0.12803
P48428	Tubulin-specific chaperone A	Tbca	P48428	TBCA_MOUSE Tubulin-specific chaperone A OS=Mus musculus OX=10090 GN=Tbca PE=1 SV=3	1	3	3	3	32.4	12.758	7522500	3787300	12263000	7857600		7590200	8817400	8203800	0.9578	0.920651
P48678	Prelamin-A/C	Lmna	P48678	LMNA_MOUSE Prelamin-A/C OS=Mus musculus OX=10090 GN=Lmna PE=1 SV=2	1	3	3	3	4.4	74.237	3079300	2741100	1605100	2.47517e+06	1594000	5781100		3687550	0.671223	0.51879
P48962	ADP/ATP translocase 1	Slc25a4	P48962;Q3V132	ADT1_MOUSE ADP/ATP translocase 1 OS=Mus musculus OX=10090 GN=Slc25a4 PE=1 SV=4	2	5	2	2	24.5	32.904	8918000	5207300	7871500	7.33227e+06	5356200	5593300	9073900	6.67447e+06	1.09855	0.707552
P49312	Heterogeneous nuclear ribonucleoprotein A1	Hnrnpa1	P49312	ROA1_MOUSE Heterogeneous nuclear ribonucleoprotein A1 OS=Mus musculus OX=10090 GN=Hnrnpa1 PE=1 SV=2	1	10	9	10	39.4	34.196	133800000	135310000	214990000	1.61367e+08	1859500000	228950000	321090000	803180000	0.20091	0.292175
P50580	Proliferation-associated protein 2G4	Pa2g4	P50580	PA2G4_MOUSE Proliferation-associated protein 2G4 OS=Mus musculus OX=10090 GN=Pa2g4 PE=1 SV=3	1	3	3	3	8.6	43.698	1239500	1368700	1216800	1275000	17728000	7917100	3333600	9.65957e+06	0.131993	0.11952
P51410	60S ribosomal protein L9	Rpl9	P51410	RL9_MOUSE 60S ribosomal protein L9 OS=Mus musculus OX=10090 GN=Rpl9 PE=2 SV=2	1	4	4	4	39.1	21.881	17193000	34344000	35235000	28924000	350700000	14629000	17271000	1.27533e+08	0.226796	0.427357
P51859	Hepatoma-derived growth factor	Hdgf	P51859	HDGF_MOUSE Hepatoma-derived growth factor OS=Mus musculus OX=10090 GN=Hdgf PE=1 SV=2	1	7	7	7	30.4	26.268	42118000	34954000	40653000	3.92417e+07	21689000	35620000	42418000	3.32423e+07	1.18047	0.406966
P51881	ADP/ATP translocase 2	Slc25a5	P51881	ADT2_MOUSE ADP/ATP translocase 2 OS=Mus musculus OX=10090 GN=Slc25a5 PE=1 SV=3	1	6	3	6	29.2	32.931	12390000	10209000	11486000	1.13617e+07	33679000	6995900	16180000	1.89516e+07	0.599509	0.388465
P53996	Cellular nucleic acid-binding protein	Cnbp	P53996	CNBP_MOUSE Cellular nucleic acid-binding protein OS=Mus musculus OX=10090 GN=Cnbp PE=1 SV=2	1	5	5	5	27.5	19.592	48430000	45632000	54626000	4.95627e+07	48663000	68049000	33409000	5.00403e+07	0.990454	0.965467
P54227	Stathmin	Stmn1	P54227	STMN1_MOUSE Stathmin OS=Mus musculus OX=10090 GN=Stmn1 PE=1 SV=2	1	4	4	4	27.5	17.274	28864000	15337000	22168000	22123000	12140000	11446000	2978200	8.85473e+06	2.49844	0.0533844
P54728	UV excision repair protein RAD23 homolog B	Rad23b	P54728;P54726	RD23B_MOUSE UV excision repair protein RAD23 homolog B OS=Mus musculus OX=10090 GN=Rad23b PE=1 SV=2	2	3	3	3	8.2	43.512	4535900	10996000	3283900	6.27193e+06	17372000	3480800	3159700	8.00417e+06	0.783584	0.758393
P54775	26S proteasome regulatory subunit 6B	Psmc4	P54775	PRS6B_MOUSE 26S proteasome regulatory subunit 6B OS=Mus musculus OX=10090 GN=Psmc4 PE=1 SV=2	1	5	5	5	20.3	47.408	2998400	1214700	3150800	2.45463e+06	93940000	1267500	4203900	3.31371e+07	0.074075	0.370207
P55821	Stathmin-2	Stmn2	P55821	STMN2_MOUSE Stathmin-2 OS=Mus musculus OX=10090 GN=Stmn2 PE=1 SV=1	1	1	1	1	5.6	20.828		17419000	12131000	14775000	9170600	15757000	8184100	1.10372e+07	1.33865	0.380839
P56212	cAMP-regulated phosphoprotein 19	Arpp19	P56212	ARP19_MOUSE cAMP-regulated phosphoprotein 19 OS=Mus musculus OX=10090 GN=Arpp19 PE=1 SV=2	1	3	3	3	35.7	12.293	4481500	3800400	3932700	4.07153e+06	2018100	3509100	3770400	3099200	1.31374	0.171402
P56480	ATP synthase subunit beta, mitochondrial	Atp5f1b	P56480	ATPB_MOUSE ATP synthase subunit beta, mitochondrial OS=Mus musculus OX=10090 GN=Atp5f1b PE=1 SV=2	1	15	15	15	44.6	56.3	45223000	32236000	41092000	39517000	344600000	39418000	58596000	147538000	0.267843	0.335507
P57776	Elongation factor 1-delta	Eef1d	P57776	EF1D_MOUSE Elongation factor 1-delta OS=Mus musculus OX=10090 GN=Eef1d PE=1 SV=3	1	7	6	7	34.2	31.293	70650000	59817000	61394000	6.39537e+07	36937000	55585000	65986000	52836000	1.21042	0.290926
P57780	Alpha-actinin-4	Actn4	P57780	ACTN4_MOUSE Alpha-actinin-4 OS=Mus musculus OX=10090 GN=Actn4 PE=1 SV=1	1	9	6	6	13	104.98	4659900	3077400	1373500	3.03693e+06	15135000	3331300	4571300	7679200	0.395475	0.295794
P58252	Elongation factor 2	Eef2	P58252	EF2_MOUSE Elongation factor 2 OS=Mus musculus OX=10090 GN=Eef2 PE=1 SV=2	1	22	21	22	35.1	95.313	195100000	189280000	183950000	1.89443e+08	139360000	206620000	212730000	1.86237e+08	1.01722	0.89901
P58735	Sulfate anion transporter 1	Slc26a1	P58735	S26A1_MOUSE Sulfate anion transporter 1 OS=Mus musculus OX=10090 GN=Slc26a1 PE=1 SV=1	1	1	1	1	1.7	75.787	7508400	7777800	7432800	7573000	6642700	9966200	11857000	9.48863e+06	0.798113	0.278136
P58771	Tropomyosin alpha-1 chain	Tpm1	P58771	TPM1_MOUSE Tropomyosin alpha-1 chain OS=Mus musculus OX=10090 GN=Tpm1 PE=1 SV=1	1	15	8	13	47.9	32.68	1706500000	1560700000	1638900000	1.63537e+09	810240000	1290200000	1582800000	1.22775e+09	1.33201	0.149821
P59999	Actin-related protein 2/3 complex subunit 4	Arpc4	P59999	ARPC4_MOUSE Actin-related protein 2/3 complex subunit 4 OS=Mus musculus OX=10090 GN=Arpc4 PE=1 SV=3	1	3	3	3	23.2	19.667	50296000	21706000	45109000	39037000	41355000	30914000	23951000	3.20733e+07	1.21712	0.530154
P60335	Poly(rC)-binding protein 1	Pcbp1	P60335;P57722	PCBP1_MOUSE Poly(rC)-binding protein 1 OS=Mus musculus OX=10090 GN=Pcbp1 PE=1 SV=1	2	8	6	8	39.6	37.497	32811000	20601000	17406000	23606000	136410000	23954000	23710000	61358000	0.384726	0.374657
P60843	Eukaryotic initiation factor 4A-I	Eif4a1	P60843	IF4A1_MOUSE Eukaryotic initiation factor 4A-I OS=Mus musculus OX=10090 GN=Eif4a1 PE=1 SV=1	1	11	6	11	39.4	46.153	18064000	16232000	23968000	1.94213e+07	248820000	34712000	20751000	1.01428e+08	0.19148	0.329021
P61087	Ubiquitin-conjugating enzyme E2 K	Ube2k	P61087	UBE2K_MOUSE Ubiquitin-conjugating enzyme E2 K OS=Mus musculus OX=10090 GN=Ube2k PE=1 SV=3	1	1	1	1	6	22.406	1288700	1307800		1298250	1964500	1467400	1301500	1577800	0.822823	0.356696
P84078	ADP-ribosylation factor 1	Arf1	P84078;P61205;P84084;Q8BSL7;P61750	ARF1_MOUSE ADP-ribosylation factor 1 OS=Mus musculus OX=10090 GN=Arf1 PE=1 SV=2;ARF3_MOUSE ADP-ribosylation factor 3 OS=Mus musculus OX=10090 GN=Arf3 PE=2 SV=2;ARF5_MOUSE ADP-ribosylation factor 5 OS=Mus musculus OX=10090 GN=Arf5 PE=1 SV=2;ARF2_MOUSE ADP-r	5	5	5	5	40.9	20.697	762480		2683100	1722790	298720000	8452500	6067600	1.04413e+08	0.0165	0.472933
P61957	Small ubiquitin-related modifier 2	Sumo2	P61957;Q9Z172	SUMO2_MOUSE Small ubiquitin-related modifier 2 OS=Mus musculus OX=10090 GN=Sumo2 PE=1 SV=1;SUMO3_MOUSE Small ubiquitin-related modifier 3 OS=Mus musculus OX=10090 GN=Sumo3 PE=1 SV=1	2	2	2	2	23.2	10.871	9653900	10098000	12617000	1.07896e+07	6161600	10231000	6697300	7.69663e+06	1.40186	0.121041
P61979	Heterogeneous nuclear ribonucleoprotein K	Hnrnpk	P61979	HNRPK_MOUSE Heterogeneous nuclear ribonucleoprotein K OS=Mus musculus OX=10090 GN=Hnrnpk PE=1 SV=1	1	7	7	7	20.5	50.976	4458500	5494600	16162000	8.70503e+06	174540000	18103000	16051000	6.95647e+07	0.125136	0.311844
P62077	Mitochondrial import inner membrane translocase subunit Tim8 B	Timm8b	P62077	TIM8B_MOUSE Mitochondrial import inner membrane translocase subunit Tim8 B OS=Mus musculus OX=10090 GN=Timm8b PE=1 SV=1	1	1	1	1	15.7	9.2864	2468700	1579700	2205300	2.08457e+06	2670000	2082800		2376400	0.877195	0.522896
P62141	Serine/threonine-protein phosphatase PP1-beta catalytic subunit	Ppp1cb	P62141	PP1B_MOUSE Serine/threonine-protein phosphatase PP1-beta catalytic subunit OS=Mus musculus OX=10090 GN=Ppp1cb PE=1 SV=3	1	4	2	4	16.2	37.186	13053000	10354000	9628800	1.10119e+07	17083000		11472000	14277500	0.771279	0.280455
P62245	40S ribosomal protein S15a	Rps15a	P62245	RS15A_MOUSE 40S ribosomal protein S15a OS=Mus musculus OX=10090 GN=Rps15a PE=1 SV=2	1	3	3	3	33.1	14.839	13012000	11220000		12116000	68203000	29398000	18583000	38728000	0.312849	0.264898
P62259	14-3-3 protein epsilon	Ywhae	P62259	1433E_MOUSE 14-3-3 protein epsilon OS=Mus musculus OX=10090 GN=Ywhae PE=1 SV=1	1	9	7	7	40.8	29.174	10824000	3355600	7869500	7349700	71227000	12169000	11846000	3.17473e+07	0.231506	0.286585
P62264	40S ribosomal protein S14	Rps14	P62264	RS14_MOUSE 40S ribosomal protein S14 OS=Mus musculus OX=10090 GN=Rps14 PE=1 SV=3	1	4	4	4	43	16.273	22573000	26327000	15658000	2.15193e+07	59285000	8642800	13301000	2.70763e+07	0.794767	0.752632
P62267	40S ribosomal protein S23	Rps23	P62267	RS23_MOUSE 40S ribosomal protein S23 OS=Mus musculus OX=10090 GN=Rps23 PE=1 SV=3	1	2	2	2	26.6	15.807	24355000		6160900	15257950	124160000	59321000	39487000	7.43227e+07	0.205293	0.177922
P62281	40S ribosomal protein S11	Rps11	P62281	RS11_MOUSE 40S ribosomal protein S11 OS=Mus musculus OX=10090 GN=Rps11 PE=1 SV=3	1	5	5	5	27.2	18.431	7453600	9418100	4073800	6.98183e+06	6294100	4977300	4910700	5.39403e+06	1.29436	0.383683
P62301	40S ribosomal protein S13	Rps13	P62301	RS13_MOUSE 40S ribosomal protein S13 OS=Mus musculus OX=10090 GN=Rps13 PE=1 SV=2	1	2	2	2	13.9	17.222	7803500	5253200	2926900	5.32787e+06	5262600	7269800	11338000	7956800	0.669599	0.312238
P62305	Small nuclear ribonucleoprotein E	Snrpe	P62305	RUXE_MOUSE Small nuclear ribonucleoprotein E OS=Mus musculus OX=10090 GN=Snrpe PE=1 SV=1	1	2	2	2	40.2	10.803	4538100		6236500	5387300	161890000	11121000		86505500	0.062277	0.394493
P62717	60S ribosomal protein L18a	Rpl18a	P62717	RL18A_MOUSE 60S ribosomal protein L18a OS=Mus musculus OX=10090 GN=Rpl18a PE=1 SV=1	1	2	2	2	12.5	20.732	6372300	5784700	5039400	5.73213e+06	22732000		2568600	12650300	0.453122	0.426033
P62754	40S ribosomal protein S6	Rps6	P62754	RS6_MOUSE 40S ribosomal protein S6 OS=Mus musculus OX=10090 GN=Rps6 PE=1 SV=1	1	3	3	3	17.7	28.68	10747000	2454200	8652300	7284500	45696000	27291000	8848600	2.72785e+07	0.267041	0.141192
P62806	Histone H4	Hist1h4a	P62806	H4_MOUSE Histone H4 OS=Mus musculus OX=10090 GN=Hist1h4a PE=1 SV=2	1	5	5	5	39.8	11.367	11492000	25576000	8437700	1.51686e+07	467210000	51116000	51652000	1.89993e+08	0.079838	0.276051
P62827	GTP-binding nuclear protein Ran	Ran	P62827;Q61820	RAN_MOUSE GTP-binding nuclear protein Ran OS=Mus musculus OX=10090 GN=Ran PE=1 SV=3;RANT_MOUSE GTP-binding nuclear protein Ran, testis-specific isoform OS=Mus musculus OX=10090 GN=Rasl2-9 PE=2 SV=1	2	6	6	6	31.9	24.423	32838000	34757000	27982000	31859000	22706000	30230000	35373000	2.94363e+07	1.0823	0.594494
P62852	40S ribosomal protein S25	Rps25	P62852	RS25_MOUSE 40S ribosomal protein S25 OS=Mus musculus OX=10090 GN=Rps25 PE=1 SV=1	1	1	1	1	8	13.742		2491400	2605400	2548400	817450	2769600	2849100	2.14538e+06	1.18785	0.67085
P62855	40S ribosomal protein S26	Rps26	P62855	RS26_MOUSE 40S ribosomal protein S26 OS=Mus musculus OX=10090 GN=Rps26 PE=1 SV=3	1	2	2	2	19.1	13.015	362170	5880600	1022800	2.42186e+06	130090000	902330	692860	4.38951e+07	0.055174	0.390737
P62908	40S ribosomal protein S3	Rps3	P62908	RS3_MOUSE 40S ribosomal protein S3 OS=Mus musculus OX=10090 GN=Rps3 PE=1 SV=1	1	9	9	9	48.1	26.674	42505000	31343000	34064000	3.59707e+07	39770000	37974000	38369000	3.87043e+07	0.929371	0.466957
P62918	60S ribosomal protein L8	Rpl8	P62918	RL8_MOUSE 60S ribosomal protein L8 OS=Mus musculus OX=10090 GN=Rpl8 PE=1 SV=2	1	2	2	2	12.1	28.024	6531200	5862700	3336300	5243400	52747000	19254000	16932000	2.96443e+07	0.176877	0.103486
P62960	Nuclease-sensitive element-binding protein 1	Ybx1	P62960;Q9Z2C8;Q9JKB3	YBOX1_MOUSE Nuclease-sensitive element-binding protein 1 OS=Mus musculus OX=10090 GN=Ybx1 PE=1 SV=3	3	6	6	6	34.8	35.73	23627000	30840000	30469000	28312000	27016000	22821000	26416000	2.54177e+07	1.11387	0.341874
P63017	Heat shock cognate 71 kDa protein	Hspa8	P63017;P17156	HSP7C_MOUSE Heat shock cognate 71 kDa protein OS=Mus musculus OX=10090 GN=Hspa8 PE=1 SV=1	2	20	15	20	39.3	70.87	350770000	331850000	323750000	3.35457e+08	220090000	318900000	393850000	3.10947e+08	1.07882	0.655608
P63038	60 kDa heat shock protein, mitochondrial	Hspd1	P63038	CH60_MOUSE 60 kDa heat shock protein, mitochondrial OS=Mus musculus OX=10090 GN=Hspd1 PE=1 SV=1	1	16	16	16	35.6	60.955	304830000	270520000	303730000	2.93027e+08	1157800000	295200000	388430000	613810000	0.47739	0.306007
P63101	14-3-3 protein zeta/delta	Ywhaz	P63101	1433Z_MOUSE 14-3-3 protein zeta/delta OS=Mus musculus OX=10090 GN=Ywhaz PE=1 SV=1	1	10	7	10	48.6	27.771	49196000	45615000	66998000	5.39363e+07	50538000	57934000	72616000	6.03627e+07	0.893538	0.526039
P63158	High mobility group protein B1	Hmgb1	P63158	HMGB1_MOUSE High mobility group protein B1 OS=Mus musculus OX=10090 GN=Hmgb1 PE=1 SV=2	1	2	2	2	10.2	24.893	25066000	6402100	7545700	13004600	10543000	4971400	22340000	1.26181e+07	1.03063	0.963411
P63242	Eukaryotic translation initiation factor 5A-1	Eif5a	P63242;Q8BGY2	IF5A1_MOUSE Eukaryotic translation initiation factor 5A-1 OS=Mus musculus OX=10090 GN=Eif5a PE=1 SV=2	2	7	7	7	71.4	16.832	39734000	25156000	21927000	28939000	1622900000	83499000	73090000	593163000	0.048788	0.334722
P63260	Actin, cytoplasmic 2	Actg1	P63260	ACTG_MOUSE Actin, cytoplasmic 2 OS=Mus musculus OX=10090 GN=Actg1 PE=1 SV=1	1	21	2	21	70.1	41.792	16183000000	13603000000	21117000000	1.69677e+10	8710600000	11870000000	13142000000	1.12409e+10	1.50946	0.0895999
P63323	40S ribosomal protein S12	Rps12	P63323	RS12_MOUSE 40S ribosomal protein S12 OS=Mus musculus OX=10090 GN=Rps12 PE=1 SV=2	1	4	4	4	44.7	14.525	7578000	2926700	5960100	5.48827e+06	634710000	47068000	21495000	2.34424e+08	0.023412	0.31678
P63325	40S ribosomal protein S10	Rps10	P63325	RS10_MOUSE 40S ribosomal protein S10 OS=Mus musculus OX=10090 GN=Rps10 PE=1 SV=1	1	2	2	2	12.7	18.916	1330400	2282700		1806550	42057000	1909900	1104900	1.50239e+07	0.120245	0.503981
P67778	Prohibitin	Phb	P67778	PHB_MOUSE Prohibitin OS=Mus musculus OX=10090 GN=Phb PE=1 SV=1	1	9	9	9	47.1	29.82	11127000	5791400	6367500	7.76197e+06	202430000	17961000	16816000	79069000	0.098167	0.312164
P68134	Actin, alpha skeletal muscle	Acta1	P68134;P68033;P63268;P62737	ACTS_MOUSE Actin, alpha skeletal muscle OS=Mus musculus OX=10090 GN=Acta1 PE=1 SV=1;ACTC_MOUSE Actin, alpha cardiac muscle 1 OS=Mus musculus OX=10090 GN=Actc1 PE=1 SV=1;ACTH_MOUSE Actin, gamma-enteric smooth muscle OS=Mus musculus OX=10090 GN=Actg2 PE=1 SV	4	11	1	1	29.4	42.051	173770000	126530000	712390000	3.37563e+08	261540000	317840000	89879000	2.23086e+08	1.51315	0.597739
P68040	Receptor of activated protein C kinase 1	Rack1	P68040	RACK1_MOUSE Receptor of activated protein C kinase 1 OS=Mus musculus OX=10090 GN=Rack1 PE=1 SV=3	1	10	10	10	48.9	35.076	35655000	24356000	21241000	27084000	163010000	31855000	41246000	7.87037e+07	0.344126	0.290996
P68254	14-3-3 protein theta	Ywhaq	P68254	1433T_MOUSE 14-3-3 protein theta OS=Mus musculus OX=10090 GN=Ywhaq PE=1 SV=1	1	8	5	5	37.1	27.778	14078000	16274000	14131000	1.48277e+07	9624400	16415000	17370000	14469800	1.02473	0.894903
P68433	Histone H3.1	Hist1h3a	P68433	H31_MOUSE Histone H3.1 OS=Mus musculus OX=10090 GN=Hist1h3a PE=1 SV=2	1	3	1	1	35.3	15.404	6147500	2786400	3925300	4286400	1774200000	47787000	22192000	6.14726e+08	0.006973	0.351797
P68510	14-3-3 protein eta	Ywhah	P68510	1433F_MOUSE 14-3-3 protein eta OS=Mus musculus OX=10090 GN=Ywhah PE=1 SV=2	1	4	2	2	16.7	28.211	3419500	3816700	3294800	3.51033e+06	2083600	4104200	4649900	3.61257e+06	0.971701	0.904034
P70168	Importin subunit beta-1	Kpnb1	P70168	IMB1_MOUSE Importin subunit beta-1 OS=Mus musculus OX=10090 GN=Kpnb1 PE=1 SV=2	1	4	4	4	8	97.183	2509700	2407300	5334000	3417000	281770000	9565700	5011700	9.87825e+07	0.034591	0.356183
P70296	Phosphatidylethanolamine-binding protein 1	Pebp1	P70296	PEBP1_MOUSE Phosphatidylethanolamine-binding protein 1 OS=Mus musculus OX=10090 GN=Pebp1 PE=1 SV=3	1	1	1	1	7.5	20.83	2046600	1123000		1584800	3435200	1913700	1117900	2155600	0.735201	0.587586
P70349	Histidine triad nucleotide-binding protein 1	Hint1	P70349	HINT1_MOUSE Histidine triad nucleotide-binding protein 1 OS=Mus musculus OX=10090 GN=Hint1 PE=1 SV=3	1	2	2	2	16.7	13.777	10196000	10993000	9901500	10363500	7690700	8665400	12325000	9.56037e+06	1.08401	0.608648
Q60817	Nascent polypeptide-associated complex subunit alpha	Naca	Q60817;P70670	NACA_MOUSE Nascent polypeptide-associated complex subunit alpha OS=Mus musculus OX=10090 GN=Naca PE=1 SV=1;NACAM_MOUSE Nascent polypeptide-associated complex subunit alpha, muscle-specific form OS=Mus musculus OX=10090 GN=Naca PE=1 SV=2	2	3	3	3	19.5	23.384	21206000	23030000	25102000	2.31127e+07	24550000	17508000	20791000	2.09497e+07	1.10325	0.404857
P80313	T-complex protein 1 subunit eta	Cct7	P80313	TCPH_MOUSE T-complex protein 1 subunit eta OS=Mus musculus OX=10090 GN=Cct7 PE=1 SV=1	1	7	7	7	23	59.652	65611000	60159000	84935000	70235000	255250000	87451000	148930000	163877000	0.428584	0.13198
P80314	T-complex protein 1 subunit beta	Cct2	P80314	TCPB_MOUSE T-complex protein 1 subunit beta OS=Mus musculus OX=10090 GN=Cct2 PE=1 SV=4	1	14	14	14	41.3	57.477	129130000	132290000	119440000	1.26953e+08	265770000	120710000	145490000	1.77323e+08	0.715943	0.325337
P80315	T-complex protein 1 subunit delta	Cct4	P80315	TCPD_MOUSE T-complex protein 1 subunit delta OS=Mus musculus OX=10090 GN=Cct4 PE=1 SV=3	1	8	8	8	23	58.066	33037000	8422500	5434900	1.56315e+07	345830000	14218000	22449000	127499000	0.122601	0.364879
P80316	T-complex protein 1 subunit epsilon	Cct5	P80316	TCPE_MOUSE T-complex protein 1 subunit epsilon OS=Mus musculus OX=10090 GN=Cct5 PE=1 SV=1	1	8	8	8	19	59.623	14996000	25146000	7536400	15892800	151080000	35506000	26943000	7.11763e+07	0.223288	0.242544
P80317	T-complex protein 1 subunit zeta	Cct6a	P80317;Q61390	TCPZ_MOUSE T-complex protein 1 subunit zeta OS=Mus musculus OX=10090 GN=Cct6a PE=1 SV=3	2	9	9	9	22.6	58.004	23319000	5427000	9312100	1.2686e+07	208970000	57404000	37544000	101306000	0.125225	0.178689
P80318	T-complex protein 1 subunit gamma	Cct3	P80318	TCPG_MOUSE T-complex protein 1 subunit gamma OS=Mus musculus OX=10090 GN=Cct3 PE=1 SV=1	1	8	8	8	17.1	60.629	15181000	20549000	20764000	1.88313e+07	26023000	16416000	25858000	2.27657e+07	0.827181	0.343254
P84099	60S ribosomal protein L19	Rpl19	P84099	RL19_MOUSE 60S ribosomal protein L19 OS=Mus musculus OX=10090 GN=Rpl19 PE=1 SV=1	1	1	1	1	4.6	23.466	4480100	4700000	2614200	3.93143e+06		4442400	3959800	4201100	0.93581	0.777595
P84104	Serine/arginine-rich splicing factor 3	Srsf3	P84104	SRSF3_MOUSE Serine/arginine-rich splicing factor 3 OS=Mus musculus OX=10090 GN=Srsf3 PE=1 SV=1	1	3	2	3	18.3	19.329	29513000	18591000	87919000	45341000	15259000	44178000	29910000	2.97823e+07	1.52241	0.537249
P84228	Histone H3.2	Hist1h3b	P84228	H32_MOUSE Histone H3.2 OS=Mus musculus OX=10090 GN=Hist1h3b PE=1 SV=2	1	3	1	3	35.3	15.388	28728000	10048000	15150000	1.79753e+07	2416900000	84823000	52209000	8.51311e+08	0.021115	0.34711
P97310	DNA replication licensing factor MCM2	Mcm2	P97310	MCM2_MOUSE DNA replication licensing factor MCM2 OS=Mus musculus OX=10090 GN=Mcm2 PE=1 SV=3	1	3	3	3	5.3	102.08		3896600	6647600	5272100	18425000	1935900		10180450	0.517865	0.616513
P97351	40S ribosomal protein S3a	Rps3a	P97351	RS3A_MOUSE 40S ribosomal protein S3a OS=Mus musculus OX=10090 GN=Rps3a PE=1 SV=3	1	1	1	1	6.4	29.885	41477000	11530000	12111000	21706000	319990000	142440000	83322000	1.81917e+08	0.119318	0.0894712
P97461	40S ribosomal protein S5	Rps5	P97461	RS5_MOUSE 40S ribosomal protein S5 OS=Mus musculus OX=10090 GN=Rps5 PE=1 SV=3	1	3	3	3	20.6	22.889	12114000	31064000	28905000	2.40277e+07	188250000	35024000	20864000	8.13793e+07	0.295255	0.347479
P99024	Tubulin beta-5 chain	Tubb5	P99024	TBB5_MOUSE Tubulin beta-5 chain OS=Mus musculus OX=10090 GN=Tubb5 PE=1 SV=1	1	15	3	15	50.5	49.67	201430000	148450000	150120000	1.66667e+08	704220000	122480000	161750000	3.29483e+08	0.505842	0.436476
P99027	60S acidic ribosomal protein P2	Rplp2	P99027	RLA2_MOUSE 60S acidic ribosomal protein P2 OS=Mus musculus OX=10090 GN=Rplp2 PE=1 SV=3	1	3	3	3	40.9	11.651	32019000	26565000	32316000	30300000	28676000	21736000	29924000	2.67787e+07	1.1315	0.327488
P99028	Cytochrome b-c1 complex subunit 6, mitochondrial	Uqcrh	P99028	QCR6_MOUSE Cytochrome b-c1 complex subunit 6, mitochondrial OS=Mus musculus OX=10090 GN=Uqcrh PE=1 SV=2	1	2	2	2	37.1	10.435	4713700	3717300	5691500	4707500		4175300	3318000	3746650	1.25646	0.316976
Q01853	Transitional endoplasmic reticulum ATPase	Vcp	Q01853	TERA_MOUSE Transitional endoplasmic reticulum ATPase OS=Mus musculus OX=10090 GN=Vcp PE=1 SV=4	1	10	10	10	20.2	89.321	7781300	15398000	33600000	1.89264e+07	177870000	24388000	2976700	6.84116e+07	0.276655	0.423802
Q02053	Ubiquitin-like modifier-activating enzyme 1	Uba1	Q02053	UBA1_MOUSE Ubiquitin-like modifier-activating enzyme 1 OS=Mus musculus OX=10090 GN=Uba1 PE=1 SV=1	1	7	5	7	12.2	117.81	14216000	9242600	6951500	10136700	345580000	47905000	34657000	142714000	0.071028	0.261648
Q02257	Junction plakoglobin	Jup	Q02257;Q02248	PLAK_MOUSE Junction plakoglobin OS=Mus musculus OX=10090 GN=Jup PE=1 SV=3	2	6	6	6	9	81.8	2290900	24238000	2175100	9568000	2051200	14217000	3247300	6.50517e+06	1.47083	0.730635
Q03265	ATP synthase subunit alpha, mitochondrial	Atp5f1a	Q03265	ATPA_MOUSE ATP synthase subunit alpha, mitochondrial OS=Mus musculus OX=10090 GN=Atp5f1a PE=1 SV=1	1	16	16	16	38.2	59.752	89028000	68046000	81326000	7.94667e+07	64876000	83465000	98304000	82215000	0.966571	0.822079
Q03958	Prefoldin subunit 6	Pfdn6	Q03958	PFD6_MOUSE Prefoldin subunit 6 OS=Mus musculus OX=10090 GN=Pfdn6 PE=1 SV=1	1	1	1	1	11	14.454	3161500	2688100	3531400	3127000	7497400	2205900	4202200	4.63517e+06	0.674625	0.388946
Q04447	Creatine kinase B-type	Ckb	Q04447	KCRB_MOUSE Creatine kinase B-type OS=Mus musculus OX=10090 GN=Ckb PE=1 SV=1	1	7	7	7	27	42.713	1263100	984250		1123675	1315400000	21496000	11442000	449446000	0.0025	0.481185
Q05816	Fatty acid-binding protein 5	Fabp5	Q05816	FABP5_MOUSE Fatty acid-binding protein 5 OS=Mus musculus OX=10090 GN=Fabp5 PE=1 SV=3	1	1	1	1	6.7	15.137	2615100	2668200	3687500	2.99027e+06	1531200	3587200		2559200	1.16844	0.660904
Q3THE2	Myosin regulatory light chain 12B	Myl12b	Q3THE2	ML12B_MOUSE Myosin regulatory light chain 12B OS=Mus musculus OX=10090 GN=Myl12b PE=1 SV=2	1	6	3	6	41.3	19.779	542990000	503860000	476720000	5.07857e+08	256950000	363600000	491530000	3.70693e+08	1.37002	0.123526
Q3TLH4	Protein PRRC2C	Prrc2c	Q3TLH4	PRC2C_MOUSE Protein PRRC2C OS=Mus musculus OX=10090 GN=Prrc2c PE=1 SV=3	1	2	2	2	0.7	310.89	3159700	2943800	2634600	2912700	990080	1952900	3029500	1.99083e+06	1.46306	0.204304
Q3UEB3	Poly(U)-binding-splicing factor PUF60	Puf60	Q3UEB3	PUF60_MOUSE Poly(U)-binding-splicing factor PUF60 OS=Mus musculus OX=10090 GN=Puf60 PE=1 SV=2	1	4	4	4	10.3	60.248	7816800	5281000	4275000	5.79093e+06	19937000	2528400	6627300	9.69757e+06	0.597153	0.506422
Q3UHX2	28 kDa heat- and acid-stable phosphoprotein	Pdap1	Q3UHX2	HAP28_MOUSE 28 kDa heat- and acid-stable phosphoprotein OS=Mus musculus OX=10090 GN=Pdap1 PE=1 SV=1	1	2	2	2	12.7	20.605	1818500	6451300	5392800	4554200	3228500	1842100	3418500	2829700	1.60943	0.310678
Q3UIA2	Rho GTPase-activating protein 17	Arhgap17	Q3UIA2;Q5SSM3	RHG17_MOUSE Rho GTPase-activating protein 17 OS=Mus musculus OX=10090 GN=Arhgap17 PE=1 SV=1	2	5	5	5	7.1	92.201	28283000	19444000	23622000	23783000	10327000	20499000	18682000	1.65027e+07	1.44116	0.145938
Q3UV17	Keratin, type II cytoskeletal 2 oral	Krt76	Q3UV17	K22O_MOUSE Keratin, type II cytoskeletal 2 oral OS=Mus musculus OX=10090 GN=Krt76 PE=1 SV=1	1	6	1	1	6.9	62.844	286010000	868950000	290220000	4.81727e+08	276580000	492120000	216860000	328520000	1.46635	0.507783
Q4VAA2	Protein CDV3	Cdv3	Q4VAA2	CDV3_MOUSE Protein CDV3 OS=Mus musculus OX=10090 GN=Cdv3 PE=1 SV=2	1	2	2	2	9.3	29.729	16046000	8195800	12456000	12232600	5871800	5091200	11951000	7638000	1.60154	0.217036
Q60605	Myosin light polypeptide 6	Myl6	Q60605	MYL6_MOUSE Myosin light polypeptide 6 OS=Mus musculus OX=10090 GN=Myl6 PE=1 SV=3	1	8	7	8	49.7	16.93	3081000000	2932300000	2976100000	2.99647e+09	1536000000	2057600000	2762900000	2.11883e+09	1.41421	0.0704483
Q60692	Proteasome subunit beta type-6	Psmb6	Q60692	PSB6_MOUSE Proteasome subunit beta type-6 OS=Mus musculus OX=10090 GN=Psmb6 PE=1 SV=3	1	3	3	3	25.2	25.378	6964900	7966500	7300600	7.41067e+06	4255700	6036500	7600500	5.96423e+06	1.24252	0.225406
Q60795	Nuclear factor erythroid 2-related factor 2	Nfe2l2	Q60795	NF2L2_MOUSE Nuclear factor erythroid 2-related factor 2 OS=Mus musculus OX=10090 GN=Nfe2l2 PE=1 SV=2	1	25	25	25	39.5	66.9	27317000000	23362000000	39337000000	3.00053e+10	25332000000	34553000000	40044000000	3.33097e+10	0.9008	0.635015
Q60876	Eukaryotic translation initiation factor 4E-binding protein 1	Eif4ebp1	Q60876	4EBP1_MOUSE Eukaryotic translation initiation factor 4E-binding protein 1 OS=Mus musculus OX=10090 GN=Eif4ebp1 PE=1 SV=3	1	1	1	1	10.3	12.325	3210200	4319300	2901300	3.47693e+06		1681100	3852800	2766950	1.25659	0.521876
Q60932	Voltage-dependent anion-selective channel protein 1	Vdac1	Q60932	VDAC1_MOUSE Voltage-dependent anion-selective channel protein 1 OS=Mus musculus OX=10090 GN=Vdac1 PE=1 SV=3	1	7	7	7	36.8	32.351	6039600	1866700		3953150	67089000	12501000	9876400	2.98221e+07	0.132558	0.36219
Q61207	Prosaposin	Psap	Q61207	SAP_MOUSE Prosaposin OS=Mus musculus OX=10090 GN=Psap PE=1 SV=2	1	2	2	2	3.6	61.422	4369600	3698600	3004400	3.69087e+06	2294200	3532200	3126700	2.98437e+06	1.23673	0.258456
Q61316	Heat shock 70 kDa protein 4	Hspa4	Q61316	HSP74_MOUSE Heat shock 70 kDa protein 4 OS=Mus musculus OX=10090 GN=Hspa4 PE=1 SV=1	1	6	5	6	9.3	94.132	5713600	1506600	12264000	6.49473e+06	88347000	7682600	11283000	3.57709e+07	0.181565	0.33115
Q7TSF0	Desmoglein-1-gamma	Dsg1c	Q7TSF0;Q61495;Q7TSF1	DSG1C_MOUSE Desmoglein-1-gamma OS=Mus musculus OX=10090 GN=Dsg1c PE=1 SV=1;DSG1A_MOUSE Desmoglein-1-alpha OS=Mus musculus OX=10090 GN=Dsg1a PE=2 SV=2;DSG1B_MOUSE Desmoglein-1-beta OS=Mus musculus OX=10090 GN=Dsg1b PE=1 SV=1	3	2	2	2	2	100.51	3330900	3955300	3193100	3493100	2234400	2858200		2546300	1.37183	0.0892318
Q61753	D-3-phosphoglycerate dehydrogenase	Phgdh	Q61753	SERA_MOUSE D-3-phosphoglycerate dehydrogenase OS=Mus musculus OX=10090 GN=Phgdh PE=1 SV=3	1	7	7	7	17.1	56.585	79672000	41638000	54947000	5.87523e+07	112060000	51856000	136320000	1.00079e+08	0.587062	0.20691
Q61937	Nucleophosmin	Npm1	Q61937	NPM_MOUSE Nucleophosmin OS=Mus musculus OX=10090 GN=Npm1 PE=1 SV=1	1	11	11	11	45.2	32.56	785730000	692950000	687030000	7.21903e+08	438450000	645520000	761940000	6.15303e+08	1.17325	0.345852
Q62093	Serine/arginine-rich splicing factor 2	Srsf2	Q62093	SRSF2_MOUSE Serine/arginine-rich splicing factor 2 OS=Mus musculus OX=10090 GN=Srsf2 PE=1 SV=4	1	3	3	3	14.5	25.476	13563000	13455000	12713000	1.32437e+07	9787600	10741000	16229000	1.22525e+07	1.08089	0.650135
Q62241	U1 small nuclear ribonucleoprotein C	Snrpc	Q62241	RU1C_MOUSE U1 small nuclear ribonucleoprotein C OS=Mus musculus OX=10090 GN=Snrpc PE=1 SV=1	1	1	1	1	5.7	17.364	3866900	4290300	4733900	4.29703e+06	2525400		3845500	3185450	1.34896	0.155384
Q68FD5	Clathrin heavy chain 1	Cltc	Q68FD5	CLH1_MOUSE Clathrin heavy chain 1 OS=Mus musculus OX=10090 GN=Cltc PE=1 SV=3	1	14	14	14	14.3	191.55	321360	124360	164070	203263	265900000	490810	421640	8.89375e+07	0.002285	0.372675
Q6IRU2	Tropomyosin alpha-4 chain	Tpm4	Q6IRU2	TPM4_MOUSE Tropomyosin alpha-4 chain OS=Mus musculus OX=10090 GN=Tpm4 PE=1 SV=3	1	17	13	17	58.1	28.467	917110000	930920000	1003000000	9.50343e+08	427090000	671160000	854920000	6.51057e+08	1.45969	0.0775443
Q6P4P1	Serine protease inhibitor A3A	Serpina3a	Q6P4P1	SPA3A_MOUSE Serine protease inhibitor A3A OS=Mus musculus OX=10090 GN=Serpina3a PE=1 SV=2	1	1	1	1	1.9	47.771	19089000	48094000	18631000	2.86047e+07	12388000	40228000	13335000	2.19837e+07	1.30118	0.645978
Q6P8I4	PEST proteolytic signal-containing nuclear protein	Pcnp	Q6P8I4	PCNP_MOUSE PEST proteolytic signal-containing nuclear protein OS=Mus musculus OX=10090 GN=Pcnp PE=1 SV=1	1	3	3	3	23.6	18.963	2537800	5649200	4259800	4.14893e+06	2711000	2478200	4007000	3065400	1.35347	0.347073
Q6URW6	Myosin-14	Myh14	Q6URW6	MYH14_MOUSE Myosin-14 OS=Mus musculus OX=10090 GN=Myh14 PE=1 SV=1	1	6	2	2	2.8	228.58	70299000	64737000	46752000	60596000	25754000	47739000	50527000	41340000	1.4658	0.142782
Q6ZWM4	U6 snRNA-associated Sm-like protein LSm8	Lsm8	Q6ZWM4	LSM8_MOUSE U6 snRNA-associated Sm-like protein LSm8 OS=Mus musculus OX=10090 GN=Lsm8 PE=1 SV=3	1	3	3	3	44.8	10.403	4766700	1966500	2128100	2.95377e+06	8282300	6083400	3601500	5.98907e+06	0.493193	0.135786
Q6ZWR6	Nesprin-1	Syne1	Q6ZWR6	SYNE1_MOUSE Nesprin-1 OS=Mus musculus OX=10090 GN=Syne1 PE=1 SV=2	1	1	1	1	0.1	1009.9		19682000	14862000	17272000	21659000	34470000		28064500	0.615439	0.255522
Q6ZWX6	Eukaryotic translation initiation factor 2 subunit 1	Eif2s1	Q6ZWX6	IF2A_MOUSE Eukaryotic translation initiation factor 2 subunit 1 OS=Mus musculus OX=10090 GN=Eif2s1 PE=1 SV=3	1	4	4	4	14	36.108	13088000	12759000	12069000	1.26387e+07	8046500	12697000	14550000	11764500	1.07431	0.678308
Q76MZ3	Serine/threonine-protein phosphatase 2A 65 kDa regulatory subunit A alpha isoform	Ppp2r1a	Q76MZ3;Q7TNP2	2AAA_MOUSE Serine/threonine-protein phosphatase 2A 65 kDa regulatory subunit A alpha isoform OS=Mus musculus OX=10090 GN=Ppp2r1a PE=1 SV=3	2	5	5	5	10.5	65.322	12057000	19513000		15785000	3567700	7036700		5302200	2.97707	0.125528
Q7TN83	Synaptotagmin-16	Syt16	Q7TN83	SYT16_MOUSE Synaptotagmin-16 OS=Mus musculus OX=10090 GN=Syt16 PE=1 SV=1	1	1	1	1	2.2	71.254	64978000	61865000	71698000	6.61803e+07	50295000	76436000	104020000	76917000	0.860412	0.533597
Q7TNC4	Putative RNA-binding protein Luc7-like 2	Luc7l2	Q7TNC4;Q9CYI4	LC7L2_MOUSE Putative RNA-binding protein Luc7-like 2 OS=Mus musculus OX=10090 GN=Luc7l2 PE=1 SV=1	2	3	3	3	10.2	46.582	3200100	3601500	3317600	3.37307e+06	8666600	3302300	2883000	4.95063e+06	0.68134	0.445418
Q7TPR4	Alpha-actinin-1	Actn1	Q7TPR4;Q9JI91;O88990	ACTN1_MOUSE Alpha-actinin-1 OS=Mus musculus OX=10090 GN=Actn1 PE=1 SV=1	3	10	7	10	13.2	103.07	19325000	16262000	19667000	18418000	15647000	15936000	17076000	1.62197e+07	1.13553	0.13273
Q8BFZ3	Beta-actin-like protein 2	Actbl2	Q8BFZ3	ACTBL_MOUSE Beta-actin-like protein 2 OS=Mus musculus OX=10090 GN=Actbl2 PE=1 SV=1	1	8	2	2	29	42.004		3492500	11915000	7703750	4702300	2884600		3793450	2.0308	0.459873
Q8BG05	Heterogeneous nuclear ribonucleoprotein A3	Hnrnpa3	Q8BG05	ROA3_MOUSE Heterogeneous nuclear ribonucleoprotein A3 OS=Mus musculus OX=10090 GN=Hnrnpa3 PE=1 SV=1	1	6	6	6	17.9	39.652	16922000	25098000	21325000	21115000	135890000	18294000	13666000	55950000	0.377391	0.433625
Q8BGD9	Eukaryotic translation initiation factor 4B	Eif4b	Q8BGD9	IF4B_MOUSE Eukaryotic translation initiation factor 4B OS=Mus musculus OX=10090 GN=Eif4b PE=1 SV=1	1	8	8	8	17	68.839	106620000	76612000	87740000	90324000	53343000	88486000	111240000	8.43563e+07	1.07074	0.768942
Q8BH97	Reticulocalbin-3	Rcn3	Q8BH97	RCN3_MOUSE Reticulocalbin-3 OS=Mus musculus OX=10090 GN=Rcn3 PE=1 SV=1	1	2	2	2	6.4	38.001		7076600	6608500	6842550	3063700	5285500	7141100	5.16343e+06	1.32519	0.353052
Q8BK67	Protein RCC2	Rcc2	Q8BK67	RCC2_MOUSE Protein RCC2 OS=Mus musculus OX=10090 GN=Rcc2 PE=1 SV=1	1	2	2	2	8.8	55.983	7779500	9172800	7606500	8.18627e+06	15912000	6127900	4172700	8.73753e+06	0.936908	0.88772
Q8BWW9	Serine/threonine-protein kinase N2	Pkn2	Q8BWW9	PKN2_MOUSE Serine/threonine-protein kinase N2 OS=Mus musculus OX=10090 GN=Pkn2 PE=1 SV=3	1	1	1	1	0.7	111.61	67615000	54484000	53378000	5.84923e+07	42829000	51718000	78175000	57574000	1.01595	0.940489
Q8BXB6	Solute carrier organic anion transporter family member 2B1	Slco2b1	Q8BXB6	SO2B1_MOUSE Solute carrier organic anion transporter family member 2B1 OS=Mus musculus OX=10090 GN=Slco2b1 PE=1 SV=1	1	1	1	1	1.2	74.53	478420000	510470000	492530000	4.93807e+08	394210000	612910000	701970000	5.69697e+08	0.866789	0.455336
Q8CDG5	CREB3 regulatory factor	Crebrf	Q8CDG5	CRERF_MOUSE CREB3 regulatory factor OS=Mus musculus OX=10090 GN=Crebrf PE=2 SV=1	1	1	1	1	1.4	72.597	20215000	27796000	23401000	23804000	14957000	26227000	7571300	1.62518e+07	1.4647	0.266443
Q8CGC7	Bifunctional glutamate/proline--tRNA ligase	Eprs	Q8CGC7	SYEP_MOUSE Bifunctional glutamate/proline--tRNA ligase OS=Mus musculus OX=10090 GN=Eprs PE=1 SV=4	1	3	3	3	3	170.08	1439600	1022600		1231100	58591000	5250400	4687600	22843000	0.053894	0.418091
Q8CIS0	Caspase recruitment domain-containing protein 11	Card11	Q8CIS0	CAR11_MOUSE Caspase recruitment domain-containing protein 11 OS=Mus musculus OX=10090 GN=Card11 PE=1 SV=2	1	1	1	1	1	134.04	36739000	47380000	48245000	4.41213e+07	16503000	51045000	56450000	4.13327e+07	1.06747	0.841214
Q8K4Z5	Splicing factor 3A subunit 1	Sf3a1	Q8K4Z5	SF3A1_MOUSE Splicing factor 3A subunit 1 OS=Mus musculus OX=10090 GN=Sf3a1 PE=1 SV=1	1	1	1	1	2.5	88.544	1741300		1750400	1745850	9543100	2307900	2731200	4.86073e+06	0.359174	0.379112
Q8QZY1	Eukaryotic translation initiation factor 3 subunit L	Eif3l	Q8QZY1	EIF3L_MOUSE Eukaryotic translation initiation factor 3 subunit L OS=Mus musculus OX=10090 GN=Eif3l PE=1 SV=1	1	2	2	2	4.4	66.612	4686300	3071800	3599200	3.78577e+06	2331600	2102700	4353900	2929400	1.29234	0.375133
Q8QZY9	Splicing factor 3B subunit 4	Sf3b4	Q8QZY9	SF3B4_MOUSE Splicing factor 3B subunit 4 OS=Mus musculus OX=10090 GN=Sf3b4 PE=1 SV=1	1	1	1	1	5.7	44.355	3603300	1759900	1923000	2.42873e+06	42722000	14379000	12253000	23118000	0.105058	0.103325
Q8VDN2	Sodium/potassium-transporting ATPase subunit alpha-1	Atp1a1	Q8VDN2;Q9WV27	AT1A1_MOUSE Sodium/potassium-transporting ATPase subunit alpha-1 OS=Mus musculus OX=10090 GN=Atp1a1 PE=1 SV=1	2	6	3	6	8.8	112.98	606700	2923800	5816200	3.11557e+06	87704000	1546900	748650	29999850	0.103853	0.404785
Q8VEK3	Heterogeneous nuclear ribonucleoprotein U	Hnrnpu	Q8VEK3	HNRPU_MOUSE Heterogeneous nuclear ribonucleoprotein U OS=Mus musculus OX=10090 GN=Hnrnpu PE=1 SV=1	1	7	7	7	12.1	87.917	15550000	2689200	5345500	7.86157e+06	311090000	67417000	41535000	140014000	0.056148	0.19899
Q91W53	Golgin subfamily A member 7	Golga7	Q91W53	GOGA7_MOUSE Golgin subfamily A member 7 OS=Mus musculus OX=10090 GN=Golga7 PE=1 SV=1	1	1	1	1	11.7	15.792	38603000	32329000	47308000	3.94133e+07	30327000	46523000	34235000	3.70283e+07	1.06441	0.733518
Q91WK2	Eukaryotic translation initiation factor 3 subunit H	Eif3h	Q91WK2	EIF3H_MOUSE Eukaryotic translation initiation factor 3 subunit H OS=Mus musculus OX=10090 GN=Eif3h PE=1 SV=1	1	2	2	2	12.2	39.832		12766000	11080000	11923000	22403000	9474600	6240700	12706100	0.938368	0.910423
Q91XV3	Brain acid soluble protein 1	Basp1	Q91XV3	BASP1_MOUSE Brain acid soluble protein 1 OS=Mus musculus OX=10090 GN=Basp1 PE=1 SV=3	1	2	2	2	12.4	22.086		8842200	4109000	6475600	2457100	3534300	2288900	2760100	2.34615	0.135946
Q91Y44	Bromodomain testis-specific protein	Brdt	Q91Y44	BRDT_MOUSE Bromodomain testis-specific protein OS=Mus musculus OX=10090 GN=Brdt PE=1 SV=3	1	1	1	1	1.5	107.25	1653200000	1708600000	1643300000	1.66837e+09	1379700000	1864000000	2513800000	1.91917e+09	0.869318	0.488564
Q922R8	Protein disulfide-isomerase A6	Pdia6	Q922R8	PDIA6_MOUSE Protein disulfide-isomerase A6 OS=Mus musculus OX=10090 GN=Pdia6 PE=1 SV=3	1	3	3	3	9.3	48.1	4524600		5504400	5014500	3458900	4261800	5745300	4.48867e+06	1.11715	0.614409
Q99JI6	Ras-related protein Rap-1b	Rap1b	Q99JI6;P62835	RAP1B_MOUSE Ras-related protein Rap-1b OS=Mus musculus OX=10090 GN=Rap1b PE=1 SV=2;RAP1A_MOUSE Ras-related protein Rap-1A OS=Mus musculus OX=10090 GN=Rap1a PE=1 SV=1	2	3	3	3	26.6	20.825	3458600	1514000	2453200	2.47527e+06	23104000	11617000	5646200	1.34557e+07	0.183956	0.10013
Q99JX4	Eukaryotic translation initiation factor 3 subunit M	Eif3m	Q99JX4	EIF3M_MOUSE Eukaryotic translation initiation factor 3 subunit M OS=Mus musculus OX=10090 GN=Eif3m PE=1 SV=1	1	3	3	3	17.4	42.516	2892100		4997500	3944800	67303000	4694900	3606900	25201600	0.15653	0.491376
Q99JY9	Actin-related protein 3	Actr3	Q99JY9;Q641P0	ARP3_MOUSE Actin-related protein 3 OS=Mus musculus OX=10090 GN=Actr3 PE=1 SV=3	2	6	6	6	19.1	47.357	30853000	37373000	34288000	3.41713e+07	15795000	32522000	27996000	2.54377e+07	1.34334	0.177177
Q99K48	Non-POU domain-containing octamer-binding protein	Nono	Q99K48	NONO_MOUSE Non-POU domain-containing octamer-binding protein OS=Mus musculus OX=10090 GN=Nono PE=1 SV=3	1	5	5	5	13.1	54.54	11584000	11622000	8400700	1.05356e+07	9279600	7964400	9355200	8866400	1.18826	0.223259
Q99LX0	Protein/nucleic acid deglycase DJ-1	Park7	Q99LX0	PARK7_MOUSE Protein/nucleic acid deglycase DJ-1 OS=Mus musculus OX=10090 GN=Park7 PE=1 SV=1	1	3	3	3	19.6	20.021	4486100	5703800	5953300	5.38107e+06	3658200	6009900	3478000	4.38203e+06	1.22798	0.344613
Q99MD9	Nuclear autoantigenic sperm protein	Nasp	Q99MD9	NASP_MOUSE Nuclear autoantigenic sperm protein OS=Mus musculus OX=10090 GN=Nasp PE=1 SV=2	1	3	3	3	6.1	83.953	6958300	2697000	7168600	5.60797e+06	16493000	5395200	4528700	8.80563e+06	0.636861	0.480815
Q99MN1	Lysine--tRNA ligase	Kars	Q99MN1	SYK_MOUSE Lysine--tRNA ligase OS=Mus musculus OX=10090 GN=Kars PE=1 SV=1	1	3	3	3	5	67.839	3934400	3443000	3919200	3.76553e+06		3318600	4486500	3902550	0.96489	0.794909
Q99PT1	Rho GDP-dissociation inhibitor 1	Arhgdia	Q99PT1	GDIR1_MOUSE Rho GDP-dissociation inhibitor 1 OS=Mus musculus OX=10090 GN=Arhgdia PE=1 SV=3	1	3	3	3	15.2	23.407	12409000	10468000	9939300	1.09388e+07	12621000	13174000	11648000	12481000	0.876434	0.152149
Q9CPR4	60S ribosomal protein L17	Rpl17	Q9CPR4	RL17_MOUSE 60S ribosomal protein L17 OS=Mus musculus OX=10090 GN=Rpl17 PE=1 SV=3	1	2	2	2	16.3	21.423	2174900	1259700		1717300	165800000	5962400	4010800	5.85911e+07	0.02931	0.471426
Q9CQV8	14-3-3 protein beta/alpha	Ywhab	Q9CQV8	1433B_MOUSE 14-3-3 protein beta/alpha OS=Mus musculus OX=10090 GN=Ywhab PE=1 SV=3	1	9	5	6	47.2	28.086	3711900	11444000	10977000	8.71097e+06	20890000	12475000	13431000	1.55987e+07	0.558443	0.132407
Q9CR57	60S ribosomal protein L14	Rpl14	Q9CR57	RL14_MOUSE 60S ribosomal protein L14 OS=Mus musculus OX=10090 GN=Rpl14 PE=1 SV=3	1	1	1	1	5.5	23.564	449750	304040	533440	429077	16180000	476880		8328440	0.051519	0.269935
Q9CX86	Heterogeneous nuclear ribonucleoprotein A0	Hnrnpa0	Q9CX86	ROA0_MOUSE Heterogeneous nuclear ribonucleoprotein A0 OS=Mus musculus OX=10090 GN=Hnrnpa0 PE=1 SV=1	1	4	4	4	25.2	30.53	16968000	7420600	6085700	10158100	106720000	55796000	18423000	60313000	0.168423	0.123996
Q9CXI5	Mesencephalic astrocyte-derived neurotrophic factor	Manf	Q9CXI5	MANF_MOUSE Mesencephalic astrocyte-derived neurotrophic factor OS=Mus musculus OX=10090 GN=Manf PE=1 SV=1	1	1	1	1	8.4	20.373	3001500	2352800	3915800	3.09003e+06		2461900	2694600	2578250	1.1985	0.450685
Q9CXW3	Calcyclin-binding protein	Cacybp	Q9CXW3	CYBP_MOUSE Calcyclin-binding protein OS=Mus musculus OX=10090 GN=Cacybp PE=1 SV=1	1	2	2	2	7.9	26.51	14588000	10746000	12258000	1.25307e+07	7782400	9879300	15966000	1.12092e+07	1.11789	0.649773
Q9CXW4	60S ribosomal protein L11	Rpl11	Q9CXW4	RL11_MOUSE 60S ribosomal protein L11 OS=Mus musculus OX=10090 GN=Rpl11 PE=1 SV=4	1	1	1	1	5.1	20.252	3009500	3206200		3107850	1764000	1620900	2657800	2.01423e+06	1.54294	0.0823479
Q9CY58	Plasminogen activator inhibitor 1 RNA-binding protein	Serbp1	Q9CY58	PAIRB_MOUSE Plasminogen activator inhibitor 1 RNA-binding protein OS=Mus musculus OX=10090 GN=Serbp1 PE=1 SV=2	1	5	5	5	17	44.714	57346000	20405000	32424000	36725000	20482000	25448000	33085000	2.63383e+07	1.39436	0.41674
Q9CZ30	Obg-like ATPase 1	Ola1	Q9CZ30	OLA1_MOUSE Obg-like ATPase 1 OS=Mus musculus OX=10090 GN=Ola1 PE=1 SV=1	1	3	3	3	11.6	44.729	7255200	6293900	7189200	6.91277e+06	27439000	4656100		16047550	0.430768	0.361266
Q9CZD3	Glycine--tRNA ligase	Gars	Q9CZD3	GARS_MOUSE Glycine--tRNA ligase OS=Mus musculus OX=10090 GN=Gars PE=1 SV=1	1	6	6	6	10.6	81.877	9418000	18357000	11489000	13088000	30545000	9790300	27610000	2.26484e+07	0.577877	0.245161
Q9CZM2	60S ribosomal protein L15	Rpl15	Q9CZM2	RL15_MOUSE 60S ribosomal protein L15 OS=Mus musculus OX=10090 GN=Rpl15 PE=1 SV=4	1	2	2	2	11.3	24.146	7111400	5989500	1570400	4.89043e+06	460440		638440	549440	8.90076	0.141068
Q9CZN7	Serine hydroxymethyltransferase, mitochondrial	Shmt2	Q9CZN7	GLYM_MOUSE Serine hydroxymethyltransferase, mitochondrial OS=Mus musculus OX=10090 GN=Shmt2 PE=1 SV=1	1	4	4	4	9.5	55.758	21064000	25975000	17026000	21355000	52842000	15720000	10786000	2.64493e+07	0.807393	0.725513
Q9CZU6	Citrate synthase, mitochondrial	Cs	Q9CZU6	CISY_MOUSE Citrate synthase, mitochondrial OS=Mus musculus OX=10090 GN=Cs PE=1 SV=1	1	2	2	2	6.9	51.736		3748800	4199300	3974050	3579100	3465600	4697800	3.91417e+06	1.0153	0.917892
Q9CZX8	40S ribosomal protein S19	Rps19	Q9CZX8	RS19_MOUSE 40S ribosomal protein S19 OS=Mus musculus OX=10090 GN=Rps19 PE=1 SV=3	1	3	3	3	22.1	16.085	3780000	4299300	4391900	4.15707e+06	3718700	4773400	4497600	4329900	0.960084	0.663701
Q9D0E1	Heterogeneous nuclear ribonucleoprotein M	Hnrnpm	Q9D0E1	HNRPM_MOUSE Heterogeneous nuclear ribonucleoprotein M OS=Mus musculus OX=10090 GN=Hnrnpm PE=1 SV=3	1	6	6	6	12.9	77.648	8209000	8384000	5046100	7.21303e+06	213870000	35382000	10709000	8.66537e+07	0.08324	0.282424
Q9D3D9	ATP synthase subunit delta, mitochondrial	Atp5f1d	Q9D3D9	ATPD_MOUSE ATP synthase subunit delta, mitochondrial OS=Mus musculus OX=10090 GN=Atp5f1d PE=1 SV=1	1	2	2	2	13.7	17.6	9813000	9615200	9094300	9507500	6002000	9771600	8721200	8.16493e+06	1.16443	0.30547
Q9D6G9	CKLF-like MARVEL transmembrane domain-containing protein 5	Cmtm5	Q9D6G9	CKLF5_MOUSE CKLF-like MARVEL transmembrane domain-containing protein 5 OS=Mus musculus OX=10090 GN=Cmtm5 PE=1 SV=1	1	1	1	1	5.8	17.389	15393000	8922200		12157600	7721200	11905000	16194000	1.19401e+07	1.01822	0.95978
Q9D8E6	60S ribosomal protein L4	Rpl4	Q9D8E6	RL4_MOUSE 60S ribosomal protein L4 OS=Mus musculus OX=10090 GN=Rpl4 PE=1 SV=3	1	5	5	5	18.4	47.153	4801000	4679400	5403000	4.96113e+06		4259500	4472200	4365850	1.13635	0.140998
Q9D8N0	Elongation factor 1-gamma	Eef1g	Q9D8N0	EF1G_MOUSE Elongation factor 1-gamma OS=Mus musculus OX=10090 GN=Eef1g PE=1 SV=3	1	8	8	8	35.9	50.06	28965000	18106000	19788000	2.22863e+07	264030000	38552000	43508000	1.15363e+08	0.193184	0.27923
Q9D8Y0	EF-hand domain-containing protein D2	Efhd2	Q9D8Y0	EFHD2_MOUSE EF-hand domain-containing protein D2 OS=Mus musculus OX=10090 GN=Efhd2 PE=1 SV=1	1	4	4	4	20	26.791	7264600	10881000	12971000	10372200	7529500	8777700	14398000	1.02351e+07	1.0134	0.961798
Q9DB15	39S ribosomal protein L12, mitochondrial	Mrpl12	Q9DB15	RM12_MOUSE 39S ribosomal protein L12, mitochondrial OS=Mus musculus OX=10090 GN=Mrpl12 PE=1 SV=2	1	2	2	2	11.4	21.708	7075300	7855900	7853500	7594900	4628700	8537100	8253400	7.13973e+06	1.06375	0.741009
Q9DBE9	pre-rRNA processing protein FTSJ3	Ftsj3	Q9DBE9	SPB1_MOUSE pre-rRNA processing protein FTSJ3 OS=Mus musculus OX=10090 GN=Ftsj3 PE=1 SV=1	1	2	2	2	3.8	95.531	22723000	50204000	43084000	3.86703e+07	49648000	58019000	28608000	45425000	0.851301	0.603983
Q9DBJ1	Phosphoglycerate mutase 1	Pgam1	Q9DBJ1;O70250	PGAM1_MOUSE Phosphoglycerate mutase 1 OS=Mus musculus OX=10090 GN=Pgam1 PE=1 SV=3;PGAM2_MOUSE Phosphoglycerate mutase 2 OS=Mus musculus OX=10090 GN=Pgam2 PE=1 SV=3	2	2	2	2	14.6	28.832	4088200	15476000	18749000	1.27711e+07	65520000	6581700	6557600	2.62198e+07	0.487078	0.540957
Q9DBR7	Protein phosphatase 1 regulatory subunit 12A	Ppp1r12a	Q9DBR7	MYPT1_MOUSE Protein phosphatase 1 regulatory subunit 12A OS=Mus musculus OX=10090 GN=Ppp1r12a PE=1 SV=2	1	2	2	2	2.3	114.99	7037800	6612200	3553800	5734600	2464000	2784200		2624100	2.18536	0.116474
Q9DBZ5	Eukaryotic translation initiation factor 3 subunit K	Eif3k	Q9DBZ5	EIF3K_MOUSE Eukaryotic translation initiation factor 3 subunit K OS=Mus musculus OX=10090 GN=Eif3k PE=1 SV=1	1	3	3	3	17.9	25.086	6901500	7191600	5872600	6.65523e+06	4283700	5627700	5404100	5.10517e+06	1.30363	0.0548799
Q9DCD0	6-phosphogluconate dehydrogenase, decarboxylating	Pgd	Q9DCD0	6PGD_MOUSE 6-phosphogluconate dehydrogenase, decarboxylating OS=Mus musculus OX=10090 GN=Pgd PE=1 SV=3	1	2	2	2	5.6	53.247	1806200	2655800	2073300	2.17843e+06	5038800	2504300	2984800	3509300	0.62076	0.178526
Q9DCH4	Eukaryotic translation initiation factor 3 subunit F	Eif3f	Q9DCH4	EIF3F_MOUSE Eukaryotic translation initiation factor 3 subunit F OS=Mus musculus OX=10090 GN=Eif3f PE=1 SV=2	1	2	2	2	7.2	37.984	3238500	5004500	3927100	4056700	6492100	4638900	6332600	5821200	0.696884	0.087764
Q9DCL9	Multifunctional protein ADE2	Paics	Q9DCL9	PUR6_MOUSE Multifunctional protein ADE2 OS=Mus musculus OX=10090 GN=Paics PE=1 SV=4	1	5	5	5	13.9	47.006	1837500	2835100	1749800	2140800	31463000		4183700	17823350	0.120112	0.220951
Q9EQU5	Protein SET	Set	Q9EQU5	SET_MOUSE Protein SET OS=Mus musculus OX=10090 GN=Set PE=1 SV=1	1	6	6	6	33.9	33.377	79496000	70855000	65386000	7.19123e+07	49433000	66511000	84409000	6.67843e+07	1.07678	0.662563
Q9JHD2	Histone acetyltransferase KAT2A	Kat2a	Q9JHD2	KAT2A_MOUSE Histone acetyltransferase KAT2A OS=Mus musculus OX=10090 GN=Kat2a PE=1 SV=2	1	1	1	1	1.8	93.393	69268000	88907000	78337000	7.88373e+07		83317000	107810000	95563500	0.824973	0.248322
Q9JHJ0	Tropomodulin-3	Tmod3	Q9JHJ0	TMOD3_MOUSE Tropomodulin-3 OS=Mus musculus OX=10090 GN=Tmod3 PE=1 SV=1	1	7	7	7	23	39.502	85527000	51487000	62149000	6.63877e+07	31878000	57926000	52227000	4.73437e+07	1.40225	0.210694
Q9JHU4	Cytoplasmic dynein 1 heavy chain 1	Dync1h1	Q9JHU4	DYHC1_MOUSE Cytoplasmic dynein 1 heavy chain 1 OS=Mus musculus OX=10090 GN=Dync1h1 PE=1 SV=2	1	7	7	7	2.7	532.04	7181000	2646300	2602500	4.14327e+06	122380000	16197000	12071000	50216000	0.082509	0.271311
Q9JIF0	Protein arginine N-methyltransferase 1	Prmt1	Q9JIF0;Q6PAK3	ANM1_MOUSE Protein arginine N-methyltransferase 1 OS=Mus musculus OX=10090 GN=Prmt1 PE=1 SV=1	2	5	5	5	16.2	42.435	8518000	6818600	5933900	7.09017e+06	11612000	5700200	6846300	8.05283e+06	0.880456	0.649445
Q9JLJ2	4-trimethylaminobutyraldehyde dehydrogenase	Aldh9a1	Q9JLJ2	AL9A1_MOUSE 4-trimethylaminobutyraldehyde dehydrogenase OS=Mus musculus OX=10090 GN=Aldh9a1 PE=1 SV=1	1	3	3	3	7.3	53.514	11737000	6768300	6230300	8245200	4564500	5092200	9236700	6297800	1.30922	0.443443
Q9JLV1	BAG family molecular chaperone regulator 3	Bag3	Q9JLV1	BAG3_MOUSE BAG family molecular chaperone regulator 3 OS=Mus musculus OX=10090 GN=Bag3 PE=1 SV=2	1	2	2	2	4	61.859	4856000		4291700	4573850	2561400	7082900	4097800	4580700	0.998505	0.997083
Q9JM76	Actin-related protein 2/3 complex subunit 3	Arpc3	Q9JM76	ARPC3_MOUSE Actin-related protein 2/3 complex subunit 3 OS=Mus musculus OX=10090 GN=Arpc3 PE=1 SV=3	1	4	4	4	17.4	20.524	26812000	27662000	37634000	3.07027e+07	25892000	21070000	32878000	2.66133e+07	1.15366	0.449246
Q9JMH6	Thioredoxin reductase 1, cytoplasmic	Txnrd1	Q9JMH6	TRXR1_MOUSE Thioredoxin reductase 1, cytoplasmic OS=Mus musculus OX=10090 GN=Txnrd1 PE=1 SV=3	1	2	2	2	5.5	67.083	1662500	1660300	2109700	1.81083e+06		2106900	2297100	2202000	0.822358	0.153146
Q9QUI0	Transforming protein RhoA	Rhoa	Q9QUI0;Q62159;P62746	RHOA_MOUSE Transforming protein RhoA OS=Mus musculus OX=10090 GN=Rhoa PE=1 SV=1;RHOC_MOUSE Rho-related GTP-binding protein RhoC OS=Mus musculus OX=10090 GN=Rhoc PE=1 SV=2;RHOB_MOUSE Rho-related GTP-binding protein RhoB OS=Mus musculus OX=10090 GN=Rhob PE=1	3	2	2	2	21.2	21.782	3586500	2812500		3199500	82363000	2812600		42587800	0.075127	0.42643
Q9QUM9	Proteasome subunit alpha type-6	Psma6	Q9QUM9	PSA6_MOUSE Proteasome subunit alpha type-6 OS=Mus musculus OX=10090 GN=Psma6 PE=1 SV=1	1	2	2	2	7.3	27.372	6376000	1609800		3992900	158820000	37610000	17571000	7.13337e+07	0.055975	0.322502
Q9QZD9	Eukaryotic translation initiation factor 3 subunit I	Eif3i	Q9QZD9	EIF3I_MOUSE Eukaryotic translation initiation factor 3 subunit I OS=Mus musculus OX=10090 GN=Eif3i PE=1 SV=1	1	6	6	6	22.5	36.46	16634000	11745000	14406000	1.42617e+07	10044000	14083000	11938000	1.20217e+07	1.18633	0.288681
Q9QZM0	Ubiquilin-2	Ubqln2	Q9QZM0;Q8R317;Q99NB8	UBQL2_MOUSE Ubiquilin-2 OS=Mus musculus OX=10090 GN=Ubqln2 PE=1 SV=2;UBQL1_MOUSE Ubiquilin-1 OS=Mus musculus OX=10090 GN=Ubqln1 PE=1 SV=1;UBQL4_MOUSE Ubiquilin-4 OS=Mus musculus OX=10090 GN=Ubqln4 PE=1 SV=1	3	2	2	2	5.6	67.35	11054000	5190200	6284600	7509600	86697000	24764000	24104000	4.51883e+07	0.166184	0.144783
Q9R0P9	Ubiquitin carboxyl-terminal hydrolase isozyme L1	Uchl1	Q9R0P9	UCHL1_MOUSE Ubiquitin carboxyl-terminal hydrolase isozyme L1 OS=Mus musculus OX=10090 GN=Uchl1 PE=1 SV=1	1	3	3	3	16.1	24.838	22097000	19545000	18954000	2.01987e+07	13676000	19667000	24957000	1.94333e+07	1.03938	0.832856
Q9R0Q6	Actin-related protein 2/3 complex subunit 1A	Arpc1a	Q9R0Q6	ARC1A_MOUSE Actin-related protein 2/3 complex subunit 1A OS=Mus musculus OX=10090 GN=Arpc1a PE=1 SV=1	1	3	2	2	14.3	41.626	2786100		3537100	3161600		3149100	5033200	4091150	0.77279	0.456113
Q9WTP6	Adenylate kinase 2, mitochondrial	Ak2	Q9WTP6	KAD2_MOUSE Adenylate kinase 2, mitochondrial OS=Mus musculus OX=10090 GN=Ak2 PE=1 SV=5	1	1	1	1	5.4	26.468	1723700	1131800		1427750	79673000	8595400	1968600	30079000	0.047467	0.437963
Q9WUK2	Eukaryotic translation initiation factor 4H	Eif4h	Q9WUK2	IF4H_MOUSE Eukaryotic translation initiation factor 4H OS=Mus musculus OX=10090 GN=Eif4h PE=1 SV=3	1	4	4	4	17.3	27.341	29510000	21783000	24958000	25417000	14929000	20431000	22537000	19299000	1.31701	0.127528
Q9WV32	Actin-related protein 2/3 complex subunit 1B	Arpc1b	Q9WV32	ARC1B_MOUSE Actin-related protein 2/3 complex subunit 1B OS=Mus musculus OX=10090 GN=Arpc1b PE=1 SV=4	1	4	3	4	16.4	41.063	3687800	14841000	28387000	15638600	19938000	11906000	11191000	14345000	1.09018	0.874284
Q9WVA4	Transgelin-2	Tagln2	Q9WVA4	TAGL2_MOUSE Transgelin-2 OS=Mus musculus OX=10090 GN=Tagln2 PE=1 SV=4	1	3	3	3	19.6	22.395	21042000	14706000	13477000	1.64083e+07	9716900		16887000	13301950	1.23353	0.497631
Q9Z1N5	Spliceosome RNA helicase Ddx39b	Ddx39b	Q9Z1N5	DX39B_MOUSE Spliceosome RNA helicase Ddx39b OS=Mus musculus OX=10090 GN=Ddx39b PE=1 SV=1	1	6	4	6	18.9	49.035	15771000	13230000	13510000	1.41703e+07	10161000	14740000		12450500	1.13813	0.452586
Q9Z1Z2	Serine-threonine kinase receptor-associated protein	Strap	Q9Z1Z2	STRAP_MOUSE Serine-threonine kinase receptor-associated protein OS=Mus musculus OX=10090 GN=Strap PE=1 SV=2	1	2	2	2	8.3	38.442	1913600	1420500		1667050	6920800	2068700		4494750	0.370888	0.365943
Q9Z2U1	Proteasome subunit alpha type-5	Psma5	Q9Z2U1	PSA5_MOUSE Proteasome subunit alpha type-5 OS=Mus musculus OX=10090 GN=Psma5 PE=1 SV=1	1	6	6	6	34.4	26.411	3142700	7900300	10841000	7.29467e+06	65247000	18408000	7936000	3.05303e+07	0.238932	0.26092
Q9Z2X1	Heterogeneous nuclear ribonucleoprotein F	Hnrnpf	Q9Z2X1	HNRPF_MOUSE Heterogeneous nuclear ribonucleoprotein F OS=Mus musculus OX=10090 GN=Hnrnpf PE=1 SV=3	1	5	4	4	21.7	45.729	3979400	3114000	4942300	4011900	125260000	4503100	5481600	4.50816e+07	0.088992	0.363577

## Sheet: Consistent presenceabsence expr
Protein	Protein Name	Gene Name	ProteinGroup	FastaHeaders	Proteins	Peptides	UniquePeptides	RazorUniquePeptides	Coverage	MolWeight	LFQ intensity Mock-1	LFQ intensity Mock-2	LFQ intensity Mock-3	LFQ intensity Quinpirole-1	LFQ intensity Quinpirole-2	LFQ intensity Quinpirole-3
P62869	Elongin-B	Elob	P62869	ELOB_MOUSE Elongin-B OS=Mus musculus OX=10090 GN=Elob PE=1 SV=1	1	1	1	1	11	13.17	1253200	1875100	1626100
P63087	Serine/threonine-protein phosphatase PP1-gamma catalytic subunit	Ppp1cc	P63087;P62137	PP1G_MOUSE Serine/threonine-protein phosphatase PP1-gamma catalytic subunit OS=Mus musculus OX=10090 GN=Ppp1cc PE=1 SV=1;PP1A_MOUSE Serine/threonine-protein phosphatase PP1-alpha catalytic subunit OS=Mus musculus OX=10090 GN=Ppp1ca PE=1 SV=1	2	4	2	2	16.7	36.983	1369400	1681200	777510
Q9D898	Actin-related protein 2/3 complex subunit 5-like protein	Arpc5l	Q9D898	ARP5L_MOUSE Actin-related protein 2/3 complex subunit 5-like protein OS=Mus musculus OX=10090 GN=Arpc5l PE=1 SV=1	1	1	1	1	8.5	16.98	1529400		1377600
Q6NZJ6	Eukaryotic translation initiation factor 4 gamma 1	Eif4g1	Q6NZJ6	IF4G1_MOUSE Eukaryotic translation initiation factor 4 gamma 1 OS=Mus musculus OX=10090 GN=Eif4g1 PE=1 SV=1	1	2	2	2	1.3	176.07	1733900	1354600	1605300
Q9JHS9	Spliceosome-associated protein CWC15 homolog	Cwc15	Q9JHS9	CWC15_MOUSE Spliceosome-associated protein CWC15 homolog OS=Mus musculus OX=10090 GN=Cwc15 PE=1 SV=1	1	1	1	1	4.8	26.624	1803800	1609200
Q6PDM2	Serine/arginine-rich splicing factor 1	Srsf1	Q6PDM2	SRSF1_MOUSE Serine/arginine-rich splicing factor 1 OS=Mus musculus OX=10090 GN=Srsf1 PE=1 SV=3	1	1	1	1	3.6	27.744	2787200		1978200
Q9D4K4	FANCD2 opposite strand protein	Fancd2os	Q9D4K4	FACOS_MOUSE FANCD2 opposite strand protein OS=Mus musculus OX=10090 GN=Fancd2os PE=2 SV=1	1	1	1	1	5.1	20.254	4589200	673900
Q9WTI7	Unconventional myosin-Ic	Myo1c	Q9WTI7	MYO1C_MOUSE Unconventional myosin-Ic OS=Mus musculus OX=10090 GN=Myo1c PE=1 SV=2	1	8	8	8	8.7	121.94	15483000	20261000	16082000
P46735	Unconventional myosin-Ib	Myo1b	P46735	MYO1B_MOUSE Unconventional myosin-Ib OS=Mus musculus OX=10090 GN=Myo1b PE=1 SV=3	1	9	9	9	8	128.56	21283000	17579000	18590000
P97434	Myosin phosphatase Rho-interacting protein	Mprip	P97434	MPRIP_MOUSE Myosin phosphatase Rho-interacting protein OS=Mus musculus OX=10090 GN=Mprip PE=1 SV=2	1	1	1	1	1.2	116.41		1869400	2683200
Q9QXL2	Kinesin-like protein KIF21A	Kif21a	Q9QXL2	KI21A_MOUSE Kinesin-like protein KIF21A OS=Mus musculus OX=10090 GN=Kif21a PE=1 SV=2	1	1	1	1	0.4	186.53		2009500	2178100
Q91WQ3	Tyrosine--tRNA ligase, cytoplasmic	Yars	Q91WQ3	SYYC_MOUSE Tyrosine--tRNA ligase, cytoplasmic OS=Mus musculus OX=10090 GN=Yars PE=1 SV=3	1	2	2	2	5.5	59.105		2230800	1379300
O08709	Peroxiredoxin-6	Prdx6	O08709	PRDX6_MOUSE Peroxiredoxin-6 OS=Mus musculus OX=10090 GN=Prdx6 PE=1 SV=3	1	1	1	1	7.6	24.87				142510000	3376900
O08756	3-hydroxyacyl-CoA dehydrogenase type-2	Hsd17b10	O08756	HCD2_MOUSE 3-hydroxyacyl-CoA dehydrogenase type-2 OS=Mus musculus OX=10090 GN=Hsd17b10 PE=1 SV=4	1	1	1	1	9.6	27.418				68913000	4916900	3972200
O08810	116 kDa U5 small nuclear ribonucleoprotein component	Eftud2	O08810	U5S1_MOUSE 116 kDa U5 small nuclear ribonucleoprotein component OS=Mus musculus OX=10090 GN=Eftud2 PE=1 SV=1	1	6	5	5	10.8	109.36				88720000	3897300	3099700
O35286	Pre-mRNA-splicing factor ATP-dependent RNA helicase DHX15	Dhx15	O35286	DHX15_MOUSE Pre-mRNA-splicing factor ATP-dependent RNA helicase DHX15 OS=Mus musculus OX=10090 GN=Dhx15 PE=1 SV=2	1	2	2	2	5.9	91.006				40850000	3022500	2566800
O35343	Importin subunit alpha-3	Kpna4	O35343;O35344	IMA3_MOUSE Importin subunit alpha-3 OS=Mus musculus OX=10090 GN=Kpna4 PE=1 SV=1;IMA4_MOUSE Importin subunit alpha-4 OS=Mus musculus OX=10090 GN=Kpna3 PE=1 SV=1	2	2	2	2	9	57.922				50462000	4027200
O35841	Apoptosis inhibitor 5	Api5	O35841	API5_MOUSE Apoptosis inhibitor 5 OS=Mus musculus OX=10090 GN=Api5 PE=1 SV=2	1	2	2	2	6.2	56.784				27994000	4247500
O88685	26S proteasome regulatory subunit 6A	Psmc3	O88685	PRS6A_MOUSE 26S proteasome regulatory subunit 6A OS=Mus musculus OX=10090 GN=Psmc3 PE=1 SV=2	1	2	2	2	7.2	49.548				4868500	2828000
P84244	Histone H3.3	H3f3a	P84244;P02301	H33_MOUSE Histone H3.3 OS=Mus musculus OX=10090 GN=H3f3a PE=1 SV=2;H3C_MOUSE Histone H3.3C OS=Mus musculus OX=10090 GN=H3f3c PE=3 SV=3	2	3	1	1	35.3	15.328				340230000	5062300	4507200
P05132	cAMP-dependent protein kinase catalytic subunit alpha	Prkaca	P05132	KAPCA_MOUSE cAMP-dependent protein kinase catalytic subunit alpha OS=Mus musculus OX=10090 GN=Prkaca PE=1 SV=3	1	1	1	1	6.8	40.57				44775000	6334700
P07742	Ribonucleoside-diphosphate reductase large subunit	Rrm1	P07742	RIR1_MOUSE Ribonucleoside-diphosphate reductase large subunit OS=Mus musculus OX=10090 GN=Rrm1 PE=1 SV=2	1	1	1	1	3.5	90.209				22053000	3917900
P11440	Cyclin-dependent kinase 1	Cdk1	P11440	CDK1_MOUSE Cyclin-dependent kinase 1 OS=Mus musculus OX=10090 GN=Cdk1 PE=1 SV=3	1	2	2	2	10.1	34.106				31297000		4470400
P14733	Lamin-B1	Lmnb1	P14733	LMNB1_MOUSE Lamin-B1 OS=Mus musculus OX=10090 GN=Lmnb1 PE=1 SV=3	1	2	2	2	4.6	66.785				19191000	1465300
P24547	Inosine-5-monophosphate dehydrogenase 2	Impdh2	P24547	IMDH2_MOUSE Inosine-5-monophosphate dehydrogenase 2 OS=Mus musculus OX=10090 GN=Impdh2 PE=1 SV=2	1	3	3	3	11.5	55.814				191830000	20026000	12037000
P26516	26S proteasome non-ATPase regulatory subunit 7	Psmd7	P26516	PSMD7_MOUSE 26S proteasome non-ATPase regulatory subunit 7 OS=Mus musculus OX=10090 GN=Psmd7 PE=1 SV=2	1	2	2	2	15	36.539				59085000	7143400
P27659	60S ribosomal protein L3	Rpl3	P27659	RL3_MOUSE 60S ribosomal protein L3 OS=Mus musculus OX=10090 GN=Rpl3 PE=1 SV=3	1	2	2	2	9.9	46.109				150190000	3661700
P28474	Alcohol dehydrogenase class-3	Adh5	P28474	ADHX_MOUSE Alcohol dehydrogenase class-3 OS=Mus musculus OX=10090 GN=Adh5 PE=1 SV=3	1	2	2	2	17.1	39.547				45632000	15558000	15984000
P35278	Ras-related protein Rab-5C	Rab5c	P35278	RAB5C_MOUSE Ras-related protein Rab-5C OS=Mus musculus OX=10090 GN=Rab5c PE=1 SV=2	1	2	2	2	17.6	23.412				45819000	7961300	6587700
P46978	Dolichyl-diphosphooligosaccharide--protein glycosyltransferase subunit STT3A	Stt3a	P46978	STT3A_MOUSE Dolichyl-diphosphooligosaccharide--protein glycosyltransferase subunit STT3A OS=Mus musculus OX=10090 GN=Stt3a PE=1 SV=1	1	1	1	1	2.7	80.597				6530500	2431800
P47791	Glutathione reductase, mitochondrial	Gsr	P47791	GSHR_MOUSE Glutathione reductase, mitochondrial OS=Mus musculus OX=10090 GN=Gsr PE=1 SV=3	1	1	1	1	4.6	53.662				25594000	5835200
P47955	60S acidic ribosomal protein P1	Rplp1	P47955	RLA1_MOUSE 60S acidic ribosomal protein P1 OS=Mus musculus OX=10090 GN=Rplp1 PE=1 SV=1	1	2	2	2	28.1	11.475				728460000	41318000	17064000
P47962	60S ribosomal protein L5	Rpl5	P47962	RL5_MOUSE 60S ribosomal protein L5 OS=Mus musculus OX=10090 GN=Rpl5 PE=1 SV=3	1	2	2	2	11.8	34.4				115000000	1933500
P53657	Pyruvate kinase PKLR	Pklr	P53657	KPYR_MOUSE Pyruvate kinase PKLR OS=Mus musculus OX=10090 GN=Pklr PE=1 SV=1	1	2	1	1	3.1	62.308				18297000	26492000	30201000
P53986	Monocarboxylate transporter 1	Slc16a1	P53986	MOT1_MOUSE Monocarboxylate transporter 1 OS=Mus musculus OX=10090 GN=Slc16a1 PE=1 SV=1	1	1	1	1	5.1	53.267				23871000	5329400
P56959	RNA-binding protein FUS	Fus	P56959	FUS_MOUSE RNA-binding protein FUS OS=Mus musculus OX=10090 GN=Fus PE=1 SV=1	1	2	2	2	9.3	52.673				227380000	33963000	15900000
P61971	Nuclear transport factor 2	Nutf2	P61971	NTF2_MOUSE Nuclear transport factor 2 OS=Mus musculus OX=10090 GN=Nutf2 PE=1 SV=1	1	1	1	1	18.1	14.478				84992000	14220000	14219000
P62192	26S proteasome regulatory subunit 4	Psmc1	P62192	PRS4_MOUSE 26S proteasome regulatory subunit 4 OS=Mus musculus OX=10090 GN=Psmc1 PE=1 SV=1	1	3	3	3	13	49.184				61025000	3345900	2790500
P62242	40S ribosomal protein S8	Rps8	P62242	RS8_MOUSE 40S ribosomal protein S8 OS=Mus musculus OX=10090 GN=Rps8 PE=1 SV=2	1	4	4	4	24	24.205				43872000	397840	273100
P62702	40S ribosomal protein S4, X isoform	Rps4x	P62702	RS4X_MOUSE 40S ribosomal protein S4, X isoform OS=Mus musculus OX=10090 GN=Rps4x PE=1 SV=2	1	3	3	3	15.2	29.597				23873000	1028900
P63330	Serine/threonine-protein phosphatase 2A catalytic subunit alpha isoform	Ppp2ca	P63330;P62715;P97470	PP2AA_MOUSE Serine/threonine-protein phosphatase 2A catalytic subunit alpha isoform OS=Mus musculus OX=10090 GN=Ppp2ca PE=1 SV=1;PP2AB_MOUSE Serine/threonine-protein phosphatase 2A catalytic subunit beta isoform OS=Mus musculus OX=10090 GN=Ppp2cb PE=1 SV=1	3	3	3	3	19.4	35.608				74792000	26075000
P62814	V-type proton ATPase subunit B, brain isoform	Atp6v1b2	P62814	VATB2_MOUSE V-type proton ATPase subunit B, brain isoform OS=Mus musculus OX=10090 GN=Atp6v1b2 PE=1 SV=1	1	2	2	2	7	56.55				16414000	2918500
P62843	40S ribosomal protein S15	Rps15	P62843	RS15_MOUSE 40S ribosomal protein S15 OS=Mus musculus OX=10090 GN=Rps15 PE=1 SV=2	1	1	1	1	18.6	17.04				112520000	13439000	6508000
P62880	Guanine nucleotide-binding protein G(I)/G(S)/G(T) subunit beta-2	Gnb2	P62880;P62874	GBB2_MOUSE Guanine nucleotide-binding protein G(I)/G(S)/G(T) subunit beta-2 OS=Mus musculus OX=10090 GN=Gnb2 PE=1 SV=3;GBB1_MOUSE Guanine nucleotide-binding protein G(I)/G(S)/G(T) subunit beta-1 OS=Mus musculus OX=10090 GN=Gnb1 PE=1 SV=3	2	2	2	2	12.1	37.331				102510000	3407200	3091300
P63028	Translationally-controlled tumor protein	Tpt1	P63028	TCTP_MOUSE Translationally-controlled tumor protein OS=Mus musculus OX=10090 GN=Tpt1 PE=1 SV=1	1	1	1	1	7.6	19.462				13176000	1633900
P68037	Ubiquitin-conjugating enzyme E2 L3	Ube2l3	P68037	UB2L3_MOUSE Ubiquitin-conjugating enzyme E2 L3 OS=Mus musculus OX=10090 GN=Ube2l3 PE=1 SV=1	1	1	1	1	16.2	17.861				97997000	6078200	4516800
P68372	Tubulin beta-4B chain	Tubb4b	P68372;Q9D6F9	TBB4B_MOUSE Tubulin beta-4B chain OS=Mus musculus OX=10090 GN=Tubb4b PE=1 SV=1;TBB4A_MOUSE Tubulin beta-4A chain OS=Mus musculus OX=10090 GN=Tubb4a PE=1 SV=3	2	12	1	1	40.4	49.83				79180000	4142200
P70195	Proteasome subunit beta type-7	Psmb7	P70195	PSB7_MOUSE Proteasome subunit beta type-7 OS=Mus musculus OX=10090 GN=Psmb7 PE=1 SV=1	1	1	1	1	7.2	29.891				28452000	7774800	4437500
P97496	SWI/SNF complex subunit SMARCC1	Smarcc1	P97496	SMRC1_MOUSE SWI/SNF complex subunit SMARCC1 OS=Mus musculus OX=10090 GN=Smarcc1 PE=1 SV=2	1	1	1	1	1.8	122.89				21093000	5682600
P97822	Acidic leucine-rich nuclear phosphoprotein 32 family member E	Anp32e	P97822	AN32E_MOUSE Acidic leucine-rich nuclear phosphoprotein 32 family member E OS=Mus musculus OX=10090 GN=Anp32e PE=1 SV=2	1	3	3	3	20	29.622				139340000	20630000	8409000
Q3TXS7	26S proteasome non-ATPase regulatory subunit 1	Psmd1	Q3TXS7	PSMD1_MOUSE 26S proteasome non-ATPase regulatory subunit 1 OS=Mus musculus OX=10090 GN=Psmd1 PE=1 SV=1	1	6	6	6	10.2	105.73				61054000	2887500
Q3U7R1	Extended synaptotagmin-1	Esyt1	Q3U7R1	ESYT1_MOUSE Extended synaptotagmin-1 OS=Mus musculus OX=10090 GN=Esyt1 PE=1 SV=2	1	1	1	1	1.8	121.55				21084000	2764000
Q60668	Heterogeneous nuclear ribonucleoprotein D0	Hnrnpd	Q60668	HNRPD_MOUSE Heterogeneous nuclear ribonucleoprotein D0 OS=Mus musculus OX=10090 GN=Hnrnpd PE=1 SV=2	1	1	1	1	5.4	38.354				215770000	7512100
Q60931	Voltage-dependent anion-selective channel protein 3	Vdac3	Q60931	VDAC3_MOUSE Voltage-dependent anion-selective channel protein 3 OS=Mus musculus OX=10090 GN=Vdac3 PE=1 SV=1	1	1	1	1	5.7	30.752				7195000	1030000
Q60973	Histone-binding protein RBBP7	Rbbp7	Q60973	RBBP7_MOUSE Histone-binding protein RBBP7 OS=Mus musculus OX=10090 GN=Rbbp7 PE=1 SV=1	1	5	5	5	30.1	47.789				114450000	7790900	4239000
Q61024	Asparagine synthetase [glutamine-hydrolyzing]	Asns	Q61024	ASNS_MOUSE Asparagine synthetase [glutamine-hydrolyzing] OS=Mus musculus OX=10090 GN=Asns PE=1 SV=3	1	4	4	4	10.5	64.282				30959000		8488200
Q61553	Fascin	Fscn1	Q61553	FSCN1_MOUSE Fascin OS=Mus musculus OX=10090 GN=Fscn1 PE=1 SV=4	1	2	2	2	8.5	54.507				44473000	3828800
Q61655	ATP-dependent RNA helicase DDX19A	Ddx19a	Q61655	DD19A_MOUSE ATP-dependent RNA helicase DDX19A OS=Mus musculus OX=10090 GN=Ddx19a PE=1 SV=2	1	4	4	4	15.7	53.932				73110000	5532500	1892900
Q64152	Transcription factor BTF3	Btf3	Q64152	BTF3_MOUSE Transcription factor BTF3 OS=Mus musculus OX=10090 GN=Btf3 PE=1 SV=3	1	1	1	1	13.7	22.031				178660000	10835000	5281200
Q9D2U9	Histone H2B type 3-A	Hist3h2ba	Q9D2U9;Q8CGP0;Q64524	H2B3A_MOUSE Histone H2B type 3-A OS=Mus musculus OX=10090 GN=Hist3h2ba PE=1 SV=3;H2B3B_MOUSE Histone H2B type 3-B OS=Mus musculus OX=10090 GN=Hist3h2bb PE=1 SV=3;H2B2E_MOUSE Histone H2B type 2-E OS=Mus musculus OX=10090 GN=Hist2h2be PE=1 SV=3	3	4	1	1	34.9	13.994				9465200	269040
Q6P1F6	Serine/threonine-protein phosphatase 2A 55 kDa regulatory subunit B alpha isoform	Ppp2r2a	Q6P1F6	2ABA_MOUSE Serine/threonine-protein phosphatase 2A 55 kDa regulatory subunit B alpha isoform OS=Mus musculus OX=10090 GN=Ppp2r2a PE=1 SV=1	1	2	2	2	10.7	51.691				33061000	10877000	17995000
Q6P4T2	U5 small nuclear ribonucleoprotein 200 kDa helicase	Snrnp200	Q6P4T2	U520_MOUSE U5 small nuclear ribonucleoprotein 200 kDa helicase OS=Mus musculus OX=10090 GN=Snrnp200 PE=1 SV=1	1	6	6	6	4.4	244.54				44668000	2159600	2567500
Q78PY7	Staphylococcal nuclease domain-containing protein 1	Snd1	Q78PY7	SND1_MOUSE Staphylococcal nuclease domain-containing protein 1 OS=Mus musculus OX=10090 GN=Snd1 PE=1 SV=1	1	6	6	6	10.9	102.09				102440000	2921300	4668400
Q7TMK9	Heterogeneous nuclear ribonucleoprotein Q	Syncrip	Q7TMK9	HNRPQ_MOUSE Heterogeneous nuclear ribonucleoprotein Q OS=Mus musculus OX=10090 GN=Syncrip PE=1 SV=2	1	4	4	4	8.8	69.632				48387000	4627200
Q8BG32	26S proteasome non-ATPase regulatory subunit 11	Psmd11	Q8BG32	PSD11_MOUSE 26S proteasome non-ATPase regulatory subunit 11 OS=Mus musculus OX=10090 GN=Psmd11 PE=1 SV=3	1	4	4	4	16.6	47.436				38215000	4250500	4847600
Q8BKC5	Importin-5	Ipo5	Q8BKC5	IPO5_MOUSE Importin-5 OS=Mus musculus OX=10090 GN=Ipo5 PE=1 SV=3	1	6	6	6	10.8	123.59				136480000	6007600
Q8BMA6	Signal recognition particle subunit SRP68	Srp68	Q8BMA6	SRP68_MOUSE Signal recognition particle subunit SRP68 OS=Mus musculus OX=10090 GN=Srp68 PE=1 SV=2	1	2	2	2	6.1	70.573				32723000	2476000
Q8BMJ3	Eukaryotic translation initiation factor 1A, X-chromosomal	Eif1ax	Q8BMJ3	IF1AX_MOUSE Eukaryotic translation initiation factor 1A, X-chromosomal OS=Mus musculus OX=10090 GN=Eif1ax PE=2 SV=3	1	1	1	1	9.7	16.46				13987000	4039200	3897200
Q8BU30	Isoleucine--tRNA ligase, cytoplasmic	Iars	Q8BU30	SYIC_MOUSE Isoleucine--tRNA ligase, cytoplasmic OS=Mus musculus OX=10090 GN=Iars PE=1 SV=2	1	1	1	1	0.9	144.27				6290800	2871400
Q8C172	Ceramide synthase 6	Cers6	Q8C172	CERS6_MOUSE Ceramide synthase 6 OS=Mus musculus OX=10090 GN=Cers6 PE=1 SV=1	1	1	1	1	5.2	44.812				7408400		1228200
Q8CCF0	U4/U6 small nuclear ribonucleoprotein Prp31	Prpf31	Q8CCF0	PRP31_MOUSE U4/U6 small nuclear ribonucleoprotein Prp31 OS=Mus musculus OX=10090 GN=Prpf31 PE=1 SV=3	1	1	1	1	4.2	55.429				25117000	3251900
Q8CCS6	Polyadenylate-binding protein 2	Pabpn1	Q8CCS6	PABP2_MOUSE Polyadenylate-binding protein 2 OS=Mus musculus OX=10090 GN=Pabpn1 PE=1 SV=3	1	3	3	3	17.9	32.296				20597000	3646700
Q9WUB3	Glycogen phosphorylase, muscle form	Pygm	Q9WUB3;Q8CI94	PYGM_MOUSE Glycogen phosphorylase, muscle form OS=Mus musculus OX=10090 GN=Pygm PE=1 SV=3;PYGB_MOUSE Glycogen phosphorylase, brain form OS=Mus musculus OX=10090 GN=Pygb PE=1 SV=3	2	1	1	1	1.8	97.285				15328000	2615900	2600300
Q8R0A0	General transcription factor IIF subunit 2	Gtf2f2	Q8R0A0	T2FB_MOUSE General transcription factor IIF subunit 2 OS=Mus musculus OX=10090 GN=Gtf2f2 PE=1 SV=1	1	1	1	1	9.6	28.381				15212000	1378900
Q91V64	Isochorismatase domain-containing protein 1	Isoc1	Q91V64	ISOC1_MOUSE Isochorismatase domain-containing protein 1 OS=Mus musculus OX=10090 GN=Isoc1 PE=1 SV=1	1	1	1	1	7.7	32.032				13018000	3067800
Q91V92	ATP-citrate synthase	Acly	Q91V92	ACLY_MOUSE ATP-citrate synthase OS=Mus musculus OX=10090 GN=Acly PE=1 SV=1	1	6	6	6	8.2	119.73				46801000	1683600
Q91VC3	Eukaryotic initiation factor 4A-III	Eif4a3	Q91VC3	IF4A3_MOUSE Eukaryotic initiation factor 4A-III OS=Mus musculus OX=10090 GN=Eif4a3 PE=1 SV=3	1	2	2	2	9	46.839				37518000	5290700	4965600
Q91WJ8	Far upstream element-binding protein 1	Fubp1	Q91WJ8	FUBP1_MOUSE Far upstream element-binding protein 1 OS=Mus musculus OX=10090 GN=Fubp1 PE=1 SV=1	1	1	1	1	2	68.539				2857100		1590800
Q91YQ5	Dolichyl-diphosphooligosaccharide--protein glycosyltransferase subunit 1	Rpn1	Q91YQ5	RPN1_MOUSE Dolichyl-diphosphooligosaccharide--protein glycosyltransferase subunit 1 OS=Mus musculus OX=10090 GN=Rpn1 PE=1 SV=1	1	3	3	3	5.8	68.527				58166000	3361500
Q921I1	Serotransferrin	Tf	Q921I1;Q9DBD0	TRFE_MOUSE Serotransferrin OS=Mus musculus OX=10090 GN=Tf PE=1 SV=1;ICA_MOUSE Inhibitor of carbonic anhydrase OS=Mus musculus OX=10090 GN=Ica PE=1 SV=1	2	2	2	2	2.4	76.723					8308400	2301400
Q921M3	Splicing factor 3B subunit 3	Sf3b3	Q921M3	SF3B3_MOUSE Splicing factor 3B subunit 3 OS=Mus musculus OX=10090 GN=Sf3b3 PE=1 SV=1	1	7	7	7	11.6	135.55					7240800	4700300
Q922B2	Aspartate--tRNA ligase, cytoplasmic	Dars	Q922B2	SYDC_MOUSE Aspartate--tRNA ligase, cytoplasmic OS=Mus musculus OX=10090 GN=Dars PE=1 SV=2	1	5	5	5	14	57.147				41068000	3541500	1358500
Q922F4	Tubulin beta-6 chain	Tubb6	Q922F4	TBB6_MOUSE Tubulin beta-6 chain OS=Mus musculus OX=10090 GN=Tubb6 PE=1 SV=1	1	6	1	1	16.1	50.09				135730000	4240800
Q99KP6	Pre-mRNA-processing factor 19	Prpf19	Q99KP6	PRP19_MOUSE Pre-mRNA-processing factor 19 OS=Mus musculus OX=10090 GN=Prpf19 PE=1 SV=1	1	3	3	3	15.5	55.238				155100000	13436000	15715000
Q99LC8	Translation initiation factor eIF-2B subunit alpha	Eif2b1	Q99LC8	EI2BA_MOUSE Translation initiation factor eIF-2B subunit alpha OS=Mus musculus OX=10090 GN=Eif2b1 PE=1 SV=1	1	1	1	1	6.6	33.816				17136000	2249900
Q99LI8	Hepatocyte growth factor-regulated tyrosine kinase substrate	Hgs	Q99LI8	HGS_MOUSE Hepatocyte growth factor-regulated tyrosine kinase substrate OS=Mus musculus OX=10090 GN=Hgs PE=1 SV=2	1	1	1	1	3.4	86.014				13534000	2621400
Q99NB9	Splicing factor 3B subunit 1	Sf3b1	Q99NB9	SF3B1_MOUSE Splicing factor 3B subunit 1 OS=Mus musculus OX=10090 GN=Sf3b1 PE=1 SV=1	1	2	2	2	3.8	145.81				41177000	3815800	2296800
Q9CQI7	U2 small nuclear ribonucleoprotein B	Snrpb2	Q9CQI7	RU2B_MOUSE U2 small nuclear ribonucleoprotein B OS=Mus musculus OX=10090 GN=Snrpb2 PE=1 SV=1	1	1	1	1	8	25.323				4955000	1237200
Q9CS42	Ribose-phosphate pyrophosphokinase 2	Prps2	Q9CS42	PRPS2_MOUSE Ribose-phosphate pyrophosphokinase 2 OS=Mus musculus OX=10090 GN=Prps2 PE=1 SV=4	1	4	2	4	21.4	34.786				42032000	2921500
Q9D0R8	Protein LSM12 homolog	Lsm12	Q9D0R8	LSM12_MOUSE Protein LSM12 homolog OS=Mus musculus OX=10090 GN=Lsm12 PE=1 SV=1	1	1	1	1	12.3	21.701				9622900	4940700	4755100
Q9D1G1	Ras-related protein Rab-1B	Rab1b	Q9D1G1;P62821	RAB1B_MOUSE Ras-related protein Rab-1B OS=Mus musculus OX=10090 GN=Rab1b PE=1 SV=1;RAB1A_MOUSE Ras-related protein Rab-1A OS=Mus musculus OX=10090 GN=Rab1A PE=1 SV=3	2	2	2	2	17.9	22.187				13036000	7600700	5087600
Q9D8W5	26S proteasome non-ATPase regulatory subunit 12	Psmd12	Q9D8W5	PSD12_MOUSE 26S proteasome non-ATPase regulatory subunit 12 OS=Mus musculus OX=10090 GN=Psmd12 PE=1 SV=4	1	3	3	3	11.8	52.895				70467000	7507100
Q9EQ09	Oxidized low-density lipoprotein receptor 1	Olr1	Q9EQ09	OLR1_MOUSE Oxidized low-density lipoprotein receptor 1 OS=Mus musculus OX=10090 GN=Olr1 PE=2 SV=2	1	1	1	1	3	41.643				5654400	10206000	12796000
Q9ERK4	Exportin-2	Cse1l	Q9ERK4	XPO2_MOUSE Exportin-2 OS=Mus musculus OX=10090 GN=Cse1l PE=1 SV=1	1	6	6	6	10	110.45				91351000	17013000
Q9JIF7	Coatomer subunit beta	Copb1	Q9JIF7	COPB_MOUSE Coatomer subunit beta OS=Mus musculus OX=10090 GN=Copb1 PE=1 SV=1	1	2	2	2	3.8	107.06				31349000	1977500
Q9QY36	N-alpha-acetyltransferase 10	Naa10	Q9QY36	NAA10_MOUSE N-alpha-acetyltransferase 10 OS=Mus musculus OX=10090 GN=Naa10 PE=1 SV=1	1	1	1	1	6.4	26.519				3619300		1675700
Q9R1T2	SUMO-activating enzyme subunit 1	Sae1	Q9R1T2	SAE1_MOUSE SUMO-activating enzyme subunit 1 OS=Mus musculus OX=10090 GN=Sae1 PE=1 SV=1	1	1	1	1	7.4	38.62				25752000	3106100
Q9WUD1	STIP1 homology and U box-containing protein 1	Stub1	Q9WUD1	CHIP_MOUSE STIP1 homology and U box-containing protein 1 OS=Mus musculus OX=10090 GN=Stub1 PE=1 SV=1	1	1	1	1	7.9	34.909				53186000	6641300
Q9Z204	Heterogeneous nuclear ribonucleoproteins C1/C2	Hnrnpc	Q9Z204	HNRPC_MOUSE Heterogeneous nuclear ribonucleoproteins C1/C2 OS=Mus musculus OX=10090 GN=Hnrnpc PE=1 SV=1	1	3	3	3	12.5	34.384				200850000	5224200	2729900
