# Supplementary material for: Pyridoxine induces glutathione synthesis via PKM2-mediated Nrf2 transactivation and confers neuroprotection
Source: Nat Commun. 2020 Feb 18;11:941. doi: 10.1038/s41467-020-14788-x (PMC7029000; doi:10.1038/s41467-020-14788-x)
Supplement: Supplementary file 6 — Supplementary Data 3 [file 41467_2020_14788_MOESM6_ESM.xlsx]

## Sheet: Ratio
Mock	Capillary #25 (hMock)	Capillary #25 (hMock)	1	Capillary #28 (1h)	Capillary #28 (1h)	2	Capillary #28 (1h)	Capillary #28 (1h)	3	Capillary #28 (1h)	Capillary #28 (1h)	4	Capillary #28 (1h)	Capillary #28 (1h)	5	Capillary #28 (1h)	Capillary #28 (1h)	6	Capillary #28 (1h)	Capillary #28 (1h)	7	Capillary #28 (1h)	Capillary #28 (1h)	8	Capillary #28 (1h)	Capillary #28 (1h)	9	Capillary #28 (1h)	Capillary #28 (1h)	10	Capillary #28 (1h)	Capillary #28 (1h)	11	Capillary #28 (1h)	Capillary #28 (1h)	12	Capillary #28 (1h)	Capillary #28 (1h)	13	Capillary #28 (1h)	Capillary #28 (1h)	14	Capillary #28 (1h)	Capillary #28 (1h)	15	Capillary #28 (1h)	Capillary #28 (1h)	16	Capillary #28 (1h)
Time [s]	Temperature [°C]	Ratio of Integrated Fluorescence at 350nm/330nm [-]	Time [s]	Temperature [°C]	Ratio of Integrated Fluorescence at 350nm/330nm [-]	Time [s]	Temperature [°C]	Ratio of Integrated Fluorescence at 350nm/330nm [-]	Time [s]	Temperature [°C]	Ratio of Integrated Fluorescence at 350nm/330nm [-]	Time [s]	Temperature [°C]	Ratio of Integrated Fluorescence at 350nm/330nm [-]	Time [s]	Temperature [°C]	Ratio of Integrated Fluorescence at 350nm/330nm [-]	Time [s]	Temperature [°C]	Ratio of Integrated Fluorescence at 350nm/330nm [-]	Time [s]	Temperature [°C]	Ratio of Integrated Fluorescence at 350nm/330nm [-]	Time [s]	Temperature [°C]	Ratio of Integrated Fluorescence at 350nm/330nm [-]	Time [s]	Temperature [°C]	Ratio of Integrated Fluorescence at 350nm/330nm [-]	Time [s]	Temperature [°C]	Ratio of Integrated Fluorescence at 350nm/330nm [-]	Time [s]	Temperature [°C]	Ratio of Integrated Fluorescence at 350nm/330nm [-]	Time [s]	Temperature [°C]	Ratio of Integrated Fluorescence at 350nm/330nm [-]	Time [s]	Temperature [°C]	Ratio of Integrated Fluorescence at 350nm/330nm [-]	Time [s]	Temperature [°C]	Ratio of Integrated Fluorescence at 350nm/330nm [-]	Time [s]	Temperature [°C]	Ratio of Integrated Fluorescence at 350nm/330nm [-]	Time [s]	Temperature [°C]
1.82104	19.9993	0.754881	2.01132	19.9993	0.508909	2.0748	19.9992	0.716752	2.13844	19.9992	0.603504	2.20192	19.9992	0.745984	2.2654	19.9992	0.737153	2.32888	19.9992	0.745937	2.39236	19.9991	0.755401	2.45584	19.9991	0.766164	2.51932	19.9991	0.751794	2.5828	19.9991	0.761457	2.64628	19.999	0.748716	2.70976	19.999	0.75551	2.77324	19.999	0.741904	2.83672	19.999	0.750251	2.9002	19.999	0.754303	2.96368	19.9989
5.2575	20	0.752737	5.06707	19.9999	0.508899	5.00359	19.9999	0.712812	4.94012	19.9998	0.601879	4.87664	19.9998	0.748234	4.81317	19.9997	0.735281	4.74969	19.9997	0.748861	4.68621	19.9996	0.753953	4.62274	19.9996	0.766946	4.55926	19.9995	0.75266	4.49579	19.9995	0.759402	4.43231	19.9995	0.753833	4.36883	19.9994	0.752043	4.30536	19.9994	0.744618	4.24188	19.9993	0.753635	4.17841	19.9993	0.74968	4.11477	19.9992
8.82194	20.0055	0.754306	9.01237	20.006	0.506257	9.07585	20.0061	0.714572	9.13932	20.0063	0.602319	9.2028	20.0064	0.747452	9.26628	20.0066	0.735711	9.32975	20.0067	0.747377	9.39323	20.0068	0.754676	9.45671	20.007	0.764506	9.52018	20.0071	0.75217	9.58366	20.0073	0.760271	9.64714	20.0074	0.751808	9.71061	20.0076	0.748916	9.77409	20.0077	0.745767	9.83757	20.0079	0.754438	9.90104	20.008	0.753967	9.96452	20.0082
12.2583	20.0177	0.74673	12.0679	20.0168	0.507135	12.0044	20.0165	0.713099	11.9409	20.0162	0.601952	11.8774	20.0159	0.74604	11.814	20.0156	0.738637	11.7505	20.0153	0.747243	11.687	20.015	0.758344	11.6235	20.0147	0.761924	11.5601	20.0144	0.752429	11.4966	20.0141	0.753143	11.4331	20.0138	0.752543	11.3696	20.0135	0.75195	11.3062	20.0132	0.742943	11.2427	20.0129	0.752716	11.1792	20.0126	0.752139	11.1157	20.0123
15.8222	20.0373	0.750365	16.0126	20.0385	0.505642	16.0761	20.0389	0.712724	16.1396	20.0393	0.602976	16.2031	20.0397	0.749726	16.2666	20.0401	0.738082	16.33	20.0405	0.751127	16.3935	20.0409	0.755005	16.457	20.0413	0.763677	16.5205	20.0417	0.752602	16.584	20.0421	0.759802	16.6474	20.0425	0.752524	16.7109	20.0429	0.753346	16.7744	20.0433	0.744034	16.8379	20.0437	0.755167	16.9013	20.0441	0.748932	16.9648	20.0445
19.2586	20.0617	0.754678	19.0682	20.0602	0.505151	19.0047	20.0597	0.713874	18.9413	20.0591	0.603868	18.8778	20.0586	0.748375	18.8143	20.0581	0.735915	18.7508	20.0576	0.751751	18.6873	20.0571	0.755362	18.6239	20.0566	0.76836	18.5602	20.0561	0.753861	18.4968	20.0556	0.759825	18.4333	20.0551	0.75247	18.3698	20.0546	0.751848	18.3063	20.054	0.740293	18.2429	20.0535	0.751805	18.1794	20.053	0.755589	18.1157	20.0525
22.8302	20.0928	0.753072	23.0196	20.0946	0.505548	23.0828	20.0952	0.71521	23.1459	20.0958	0.602093	23.2091	20.0964	0.744816	23.2723	20.097	0.737519	23.3354	20.0976	0.74817	23.3986	20.0982	0.758126	23.4617	20.0988	0.763721	23.5249	20.0993	0.753749	23.588	20.0999	0.758767	23.6512	20.1005	0.750254	23.7143	20.1011	0.751798	23.7775	20.1017	0.742883	23.8406	20.1023	0.752129	23.9038	20.1029	0.753909	23.9669	20.1035
26.2591	20.1284	0.755237	26.0687	20.1262	0.506853	26.0052	20.1255	0.714235	25.9417	20.1248	0.602923	25.8783	20.1241	0.748252	25.8146	20.1234	0.736561	25.7513	20.1226	0.750007	25.6878	20.1219	0.755159	25.6243	20.1212	0.764381	25.5609	20.1205	0.749691	25.4974	20.1197	0.757209	25.4339	20.119	0.752232	25.3704	20.1183	0.752848	25.307	20.1176	0.742919	25.2433	20.1168	0.752329	25.1798	20.1161	0.757054	25.1164	20.1154
29.8306	20.1695	0.752193	30.022	20.1718	0.50446	30.0858	20.1726	0.719324	30.1496	20.1734	0.601285	30.2134	20.1741	0.744439	30.2772	20.1749	0.736382	30.341	20.1757	0.751085	30.4048	20.1764	0.753159	30.4686	20.1772	0.763099	30.5326	20.1779	0.751549	30.5964	20.1787	0.756832	30.6602	20.1795	0.757276	30.724	20.1802	0.753652	30.7878	20.181	0.745356	30.8516	20.1818	0.754967	30.9152	20.1825	0.753062	30.9792	20.1833
33.2751	20.2141	0.756681	33.0846	20.2114	0.504236	33.0212	20.2105	0.719124	32.9577	20.2097	0.602572	32.8942	20.2088	0.747524	32.8306	20.2079	0.735156	32.7671	20.207	0.747672	32.7036	20.2061	0.7588	32.6401	20.2052	0.766424	32.5767	20.2043	0.74977	32.5133	20.2034	0.757012	32.4499	20.2025	0.754743	32.3862	20.2016	0.752001	32.3228	20.2008	0.744912	32.2593	20.1999	0.75153	32.1958	20.199	0.75045	32.1323	20.1981
36.8342	20.2641	0.752903	37.0247	20.2669	0.506539	37.0881	20.2678	0.714864	37.1516	20.2687	0.603886	37.2151	20.2696	0.749791	37.2786	20.2705	0.736561	37.3421	20.2715	0.751439	37.4055	20.2724	0.755981	37.469	20.2733	0.766298	37.5327	20.2742	0.752541	37.5961	20.2751	0.760058	37.6596	20.276	0.75042	37.7231	20.277	0.752325	37.7866	20.2779	0.741366	37.8501	20.2788	0.7516	37.9134	20.2797	0.753672	37.977	20.2806
40.271	20.317	0.752459	40.0806	20.3138	0.504691	40.0171	20.3128	0.716318	39.9536	20.3117	0.604575	39.8901	20.3107	0.746354	39.8267	20.3096	0.738795	39.7632	20.3086	0.74804	39.6997	20.3075	0.758988	39.6362	20.3065	0.770135	39.5727	20.3054	0.750276	39.5093	20.3044	0.75776	39.4458	20.3033	0.751841	39.3823	20.3023	0.751376	39.3188	20.3013	0.743389	39.2554	20.3002	0.756994	39.1919	20.2992	0.753816	39.1284	20.2981
43.835	20.3768	0.752286	44.0254	20.3801	0.5059	44.0889	20.3812	0.714864	44.1523	20.3823	0.601992	44.2158	20.3834	0.749102	44.2793	20.3845	0.735913	44.3428	20.3856	0.747534	44.4062	20.3867	0.761825	44.4697	20.3878	0.767709	44.5332	20.3889	0.749826	44.5967	20.39	0.759409	44.6601	20.3911	0.751368	44.7236	20.3922	0.751592	44.7871	20.3933	0.743571	44.8506	20.3944	0.75218	44.914	20.3955	0.752075	44.9775	20.3966
47.2713	20.4387	0.753181	47.081	20.4351	0.50479	47.0176	20.4339	0.714972	46.9539	20.4326	0.602547	46.8905	20.4314	0.748031	46.827	20.4302	0.736675	46.7635	20.429	0.750499	46.7	20.4278	0.758245	46.6365	20.4266	0.763515	46.5731	20.4254	0.750162	46.5096	20.4242	0.760579	46.4461	20.4229	0.752891	46.3826	20.4217	0.756177	46.3192	20.4205	0.747	46.2557	20.4193	0.751248	46.1922	20.4181	0.754871	46.1287	20.4169
50.8382	20.5082	0.755185	51.0287	20.5121	0.504588	51.0922	20.5134	0.716651	51.1556	20.5146	0.602232	51.2191	20.5159	0.746648	51.2826	20.5172	0.734476	51.3461	20.5185	0.74931	51.4096	20.5198	0.756236	51.473	20.521	0.766973	51.5365	20.5223	0.750211	51.6	20.5236	0.759805	51.6635	20.5249	0.751981	51.727	20.5262	0.753252	51.7904	20.5274	0.742893	51.8539	20.5287	0.753916	51.9174	20.53	0.749983	51.9809	20.5313
54.2706	20.5783	0.752335	54.0807	20.5742	0.505168	54.0174	20.5729	0.719116	53.954	20.5716	0.601929	53.8907	20.5702	0.748947	53.8274	20.5689	0.735157	53.7641	20.5676	0.747546	53.7008	20.5662	0.756239	53.6375	20.5649	0.763664	53.5742	20.5635	0.758053	53.5109	20.5622	0.759731	53.4476	20.5609	0.749922	53.3843	20.5595	0.754228	53.321	20.5582	0.743749	53.2577	20.5569	0.754534	53.1944	20.5555	0.755042	53.1309	20.5542
57.83	20.6551	0.754819	58.0205	20.6594	0.505347	58.084	20.6608	0.718078	58.1474	20.6622	0.602701	58.2109	20.6637	0.75282	58.2744	20.6651	0.733189	58.3379	20.6665	0.746852	58.4013	20.668	0.758429	58.4648	20.6694	0.765373	58.5283	20.6708	0.750977	58.5918	20.6723	0.755257	58.6553	20.6737	0.753558	58.7187	20.6751	0.754098	58.7822	20.6766	0.743734	58.8457	20.678	0.75591	58.9092	20.6794	0.753237	58.9727	20.6808
61.2702	20.7336	0.757222	61.0798	20.7291	0.505563	61.0163	20.7276	0.716845	60.9528	20.7261	0.603037	60.8893	20.7246	0.745707	60.8259	20.7231	0.737406	60.7624	20.7216	0.750103	60.6989	20.7201	0.754134	60.6354	20.7186	0.766042	60.5719	20.7171	0.752463	60.5085	20.7156	0.754652	60.445	20.7141	0.751114	60.3815	20.7126	0.750069	60.318	20.7111	0.746457	60.2546	20.7096	0.754649	60.1911	20.7081	0.755866	60.1276	20.7066
64.8338	20.8188	0.751003	65.0242	20.8235	0.506148	65.0877	20.825	0.713998	65.1512	20.8266	0.6025	65.2146	20.8281	0.744202	65.2781	20.8297	0.737602	65.3416	20.8313	0.747119	65.4051	20.8328	0.761517	65.4686	20.8344	0.764735	65.532	20.8359	0.749965	65.5955	20.8375	0.757456	65.659	20.8391	0.753711	65.7225	20.8406	0.751331	65.786	20.8422	0.743846	65.8494	20.8437	0.750594	65.9129	20.8453	0.754127	65.9764	20.8468
68.2862	20.9028	0.753231	68.0958	20.8981	0.504929	68.0323	20.8966	0.712065	67.9688	20.895	0.602873	67.9054	20.8935	0.747379	67.8419	20.8919	0.738845	67.7784	20.8904	0.745552	67.7149	20.8888	0.757884	67.6515	20.8872	0.764262	67.588	20.8857	0.746673	67.5245	20.8841	0.761912	67.461	20.8825	0.754698	67.3976	20.881	0.750974	67.3341	20.8794	0.739875	67.2706	20.8779	0.750942	67.2071	20.8763	0.756411	67.1437	20.8748
71.8577	20.9937	0.753927	72.047	20.9987	0.505753	72.1101	21.0004	0.715025	72.1735	21.0021	0.601471	72.2366	21.0038	0.748121	72.2998	21.0054	0.738189	72.3629	21.0071	0.750747	72.4261	21.0088	0.757433	72.4892	21.0105	0.766341	72.5524	21.0122	0.749326	72.6155	21.0138	0.758673	72.6787	21.0155	0.754245	72.7418	21.0172	0.751727	72.805	21.0189	0.740132	72.8681	21.0206	0.749603	72.9313	21.0222	0.750425	72.9945	21.0239
75.2864	21.0855	0.750911	75.096	21.0803	0.506487	75.0325	21.0786	0.718391	74.969	21.0768	0.604241	74.9055	21.0751	0.74554	74.842	21.0734	0.734931	74.7786	21.0716	0.751139	74.7151	21.0699	0.75852	74.6516	21.0681	0.763174	74.5881	21.0664	0.751498	74.5247	21.0647	0.758424	74.4612	21.0629	0.748584	74.3977	21.0612	0.75059	74.3342	21.0594	0.743839	74.2707	21.0577	0.750368	74.2073	21.056	0.752907	74.1438	21.0542
78.8522	21.1833	0.754009	79.0429	21.1886	0.506262	79.1064	21.1904	0.715664	79.17	21.1921	0.603599	79.2335	21.1939	0.748338	79.2971	21.1957	0.737765	79.3606	21.1975	0.750857	79.4242	21.1992	0.756761	79.4878	21.201	0.764064	79.5513	21.2028	0.752117	79.6149	21.2045	0.759284	79.6784	21.2063	0.754997	79.742	21.2081	0.753844	79.8056	21.2098	0.743913	79.8691	21.2116	0.750902	79.9327	21.2134	0.751126	79.9962	21.2152
82.2906	21.2802	0.75288	82.1001	21.2746	0.50682	82.0366	21.2728	0.718482	81.9731	21.271	0.601041	81.9096	21.2691	0.751329	81.8462	21.2673	0.736587	81.7827	21.2655	0.749976	81.7192	21.2636	0.758935	81.6557	21.2618	0.764201	81.5921	21.2599	0.753461	81.5286	21.2581	0.758041	81.4651	21.2563	0.755545	81.4016	21.2544	0.753112	81.3381	21.2526	0.744462	81.2745	21.2508	0.753592	81.211	21.2489	0.751366	81.1475	21.2471
85.8506	21.3849	0.749155	86.0406	21.3907	0.507305	86.104	21.3926	0.715123	86.1673	21.3945	0.603609	86.2306	21.3965	0.74792	86.2941	21.3984	0.733972	86.3575	21.4003	0.745693	86.4208	21.4022	0.755071	86.4841	21.4042	0.767034	86.5475	21.4061	0.75311	86.6108	21.408	0.76198	86.6741	21.4099	0.756588	86.7375	21.4119	0.755902	86.8008	21.4138	0.744669	86.8641	21.4157	0.750299	86.9275	21.4176	0.747761	86.9908	21.4196
89.2838	21.4874	0.753031	89.0934	21.4816	0.505516	89.0299	21.4797	0.712561	88.9664	21.4778	0.604304	88.903	21.4759	0.744398	88.8395	21.474	0.738046	88.776	21.4721	0.74841	88.7125	21.4702	0.759501	88.649	21.4682	0.763243	88.5854	21.4663	0.746663	88.5219	21.4644	0.7609	88.4585	21.4625	0.750479	88.395	21.4606	0.754823	88.3315	21.4587	0.743712	88.268	21.4568	0.752185	88.2046	21.4548	0.755653	88.1409	21.4529
92.8477	21.5957	0.749069	93.0382	21.6017	0.50654	93.1017	21.6037	0.716209	93.1651	21.6056	0.601163	93.2286	21.6076	0.747063	93.2921	21.6096	0.737875	93.3556	21.6116	0.750635	93.419	21.6135	0.755239	93.4825	21.6155	0.765591	93.546	21.6175	0.751502	93.6095	21.6195	0.754869	93.6729	21.6214	0.753543	93.7364	21.6234	0.756381	93.7999	21.6254	0.742287	93.8634	21.6274	0.751707	93.9268	21.6294	0.756017	93.9903	21.6313
96.2921	21.7029	0.754303	96.1005	21.6968	0.507474	96.0367	21.6948	0.716672	95.9729	21.6927	0.602361	95.9093	21.6907	0.746695	95.8455	21.6887	0.739098	95.7817	21.6866	0.748628	95.7177	21.6846	0.757905	95.6539	21.6826	0.765417	95.5901	21.6805	0.752223	95.5263	21.6785	0.760499	95.4625	21.6764	0.754627	95.3987	21.6744	0.753411	95.3349	21.6724	0.739315	95.271	21.6703	0.752747	95.2072	21.6683	0.752109	95.1434	21.6663
99.8717	21.8155	0.751037	100.063	21.8215	0.509071	100.127	21.8235	0.717582	100.191	21.8256	0.60256	100.254	21.8276	0.749711	100.318	21.8296	0.733916	100.382	21.8316	0.746711	100.446	21.8336	0.75732	100.51	21.8356	0.764191	100.574	21.8376	0.753015	100.637	21.8397	0.756585	100.701	21.8417	0.752995	100.765	21.8437	0.7513	100.829	21.8457	0.745941	100.893	21.8477	0.751813	100.956	21.8497	0.752407	101.02	21.8518
103.324	21.925	0.753325	103.134	21.9189	0.505706	103.071	21.9168	0.712561	103.008	21.9148	0.603826	102.945	21.9127	0.743905	102.882	21.9107	0.736034	102.818	21.9086	0.749192	102.755	21.9066	0.756688	102.692	21.9045	0.764589	102.629	21.9025	0.753779	102.566	21.9005	0.760462	102.503	21.8984	0.752786	102.439	21.8964	0.749793	102.376	21.8943	0.745465	102.313	21.8923	0.752019	102.25	21.8902	0.750959	102.187	21.8882
106.88	22.0397	0.750521	107.07	22.046	0.507601	107.133	22.048	0.708787	107.197	22.0501	0.602751	107.26	22.0522	0.748663	107.324	22.0543	0.735989	107.387	22.0563	0.747683	107.451	22.0584	0.754365	107.514	22.0605	0.764499	107.578	22.0626	0.750012	107.641	22.0646	0.751151	107.705	22.0667	0.751605	107.768	22.0688	0.753772	107.832	22.0709	0.742409	107.895	22.0729	0.752848	107.959	22.075	0.746273	108.022	22.0771
110.319	22.1526	0.752945	110.129	22.1462	0.508693	110.065	22.1441	0.718532	110.002	22.142	0.60164	109.939	22.1398	0.747154	109.875	22.1377	0.737101	109.812	22.1356	0.748055	109.748	22.1334	0.758404	109.685	22.1313	0.766515	109.621	22.1292	0.753677	109.558	22.127	0.753242	109.494	22.1249	0.748506	109.431	22.1228	0.752388	109.367	22.1206	0.741138	109.304	22.1185	0.752068	109.24	22.1164	0.752438	109.177	22.1142
113.883	22.2696	0.753853	114.074	22.2758	0.510175	114.137	22.2779	0.712787	114.201	22.28	0.60249	114.264	22.282	0.750264	114.328	22.2841	0.737945	114.391	22.2862	0.74527	114.455	22.2882	0.75746	114.518	22.2903	0.766383	114.581	22.2924	0.753192	114.645	22.2945	0.758676	114.708	22.2965	0.753911	114.772	22.2986	0.753971	114.835	22.3007	0.744709	114.899	22.3027	0.752305	114.962	22.3048	0.751954	115.026	22.3069
117.32	22.3825	0.7533	117.129	22.3761	0.509238	117.066	22.374	0.716374	117.002	22.3718	0.601489	116.939	22.3697	0.749916	116.875	22.3676	0.735021	116.812	22.3654	0.751116	116.749	22.3633	0.757714	116.685	22.3612	0.767616	116.622	22.359	0.75183	116.558	22.3569	0.758466	116.495	22.3548	0.752414	116.431	22.3526	0.749796	116.368	22.3505	0.742932	116.304	22.3484	0.751884	116.241	22.3462	0.752211	116.177	22.3441
120.883	22.5025	0.749524	121.074	22.5091	0.508721	121.137	22.5113	0.712446	121.201	22.5134	0.600591	121.264	22.5156	0.746506	121.328	22.5178	0.736683	121.391	22.52	0.746736	121.455	22.5221	0.755698	121.518	22.5243	0.767531	121.582	22.5265	0.753555	121.645	22.5287	0.756679	121.709	22.5309	0.751456	121.772	22.533	0.752697	121.836	22.5352	0.745626	121.899	22.5374	0.754308	121.962	22.5396	0.754949	122.026	22.5417
124.329	22.6207	0.750107	124.138	22.6139	0.508908	124.074	22.6117	0.713453	124.01	22.6094	0.60341	123.946	22.6072	0.751	123.882	22.6049	0.737652	123.818	22.6027	0.747436	123.754	22.6005	0.761407	123.691	22.5982	0.771596	123.627	22.596	0.755733	123.563	22.5937	0.758721	123.499	22.5915	0.754293	123.435	22.5892	0.751225	123.371	22.587	0.742468	123.307	22.5847	0.750698	123.244	22.5825	0.756553	123.18	22.5803
127.902	22.7408	0.753709	128.093	22.7471	0.507973	128.156	22.7492	0.714017	128.22	22.7513	0.604005	128.283	22.7534	0.748273	128.347	22.7555	0.736831	128.41	22.7576	0.747504	128.473	22.7597	0.758398	128.537	22.7618	0.767239	128.6	22.7639	0.75218	128.664	22.766	0.761015	128.727	22.7681	0.753171	128.791	22.7702	0.749461	128.854	22.7723	0.743031	128.918	22.7744	0.754668	128.981	22.7765	0.754809	129.045	22.7786
131.339	22.8555	0.753742	131.148	22.8489	0.509078	131.085	22.8468	0.718711	131.021	22.8446	0.60128	130.958	22.8424	0.748915	130.894	22.8403	0.738114	130.831	22.8381	0.749353	130.767	22.8359	0.757409	130.704	22.8337	0.75887	130.64	22.8316	0.745281	130.577	22.8294	0.758225	130.513	22.8272	0.75296	130.45	22.8251	0.753221	130.386	22.8229	0.741901	130.323	22.8207	0.755307	130.26	22.8185	0.753348	130.196	22.8164
134.902	22.9751	0.751878	135.093	22.9815	0.50729	135.156	22.9837	0.719784	135.22	22.9858	0.603362	135.283	22.9879	0.746864	135.347	22.9901	0.736778	135.41	22.9922	0.74568	135.473	22.9943	0.756919	135.537	22.9965	0.765313	135.6	22.9986	0.750638	135.664	23.0007	0.758101	135.727	23.0028	0.752946	135.791	23.005	0.752691	135.854	23.0071	0.74456	135.918	23.0092	0.751743	135.981	23.0114	0.753453	136.045	23.0135
138.347	23.0895	0.750433	138.155	23.0829	0.505405	138.091	23.0807	0.716129	138.028	23.0785	0.603481	137.964	23.0763	0.746299	137.9	23.0741	0.736981	137.836	23.0719	0.747057	137.772	23.0698	0.757788	137.709	23.0676	0.763749	137.645	23.0654	0.748197	137.581	23.0632	0.757749	137.517	23.061	0.752761	137.453	23.0588	0.753098	137.389	23.0566	0.744847	137.326	23.0544	0.757018	137.262	23.0522	0.753376	137.198	23.0501
141.918	23.2081	0.750312	142.109	23.2144	0.505138	142.172	23.2165	0.715464	142.236	23.2186	0.603983	142.299	23.2207	0.748738	142.363	23.2228	0.73641	142.426	23.2249	0.750597	142.49	23.227	0.756096	142.553	23.2291	0.767253	142.617	23.2312	0.756558	142.68	23.2333	0.755208	142.744	23.2354	0.753977	142.807	23.2375	0.752134	142.871	23.2396	0.741953	142.934	23.2417	0.75237	142.998	23.2438	0.751058	143.061	23.2459
145.355	23.3231	0.753372	145.164	23.3166	0.50073	145.101	23.3144	0.718772	145.037	23.3122	0.602801	144.974	23.31	0.744535	144.91	23.3078	0.737053	144.847	23.3056	0.744427	144.784	23.3035	0.754025	144.72	23.3013	0.769294	144.657	23.2991	0.749205	144.593	23.2969	0.756082	144.529	23.2947	0.751509	144.466	23.2925	0.752513	144.403	23.2903	0.742263	144.339	23.2882	0.750455	144.276	23.286	0.749282	144.212	23.2838
148.92	23.4419	0.752096	149.111	23.4481	0.500842	149.175	23.4502	0.714287	149.238	23.4523	0.600886	149.302	23.4544	0.746722	149.365	23.4565	0.734552	149.429	23.4586	0.747271	149.493	23.4607	0.755371	149.556	23.4628	0.762092	149.62	23.4649	0.753623	149.683	23.467	0.758535	149.747	23.469	0.755719	149.81	23.4711	0.753792	149.874	23.4732	0.745549	149.937	23.4753	0.751925	150.001	23.4774	0.749919	150.064	23.4795
152.359	23.5558	0.751152	152.168	23.5493	0.500464	152.105	23.5472	0.721201	152.041	23.545	0.600596	151.978	23.5429	0.748501	151.914	23.5407	0.738153	151.851	23.5385	0.74876	151.787	23.5364	0.754384	151.724	23.5342	0.767244	151.66	23.5321	0.755547	151.597	23.5299	0.759411	151.533	23.5278	0.756389	151.47	23.5256	0.753072	151.406	23.5235	0.741823	151.343	23.5213	0.753623	151.279	23.5192	0.753025	151.216	23.517
155.922	23.6749	0.754736	156.113	23.6813	0.499493	156.176	23.6834	0.716898	156.24	23.6856	0.601178	156.303	23.6877	0.749436	156.367	23.6898	0.735727	156.43	23.6919	0.748111	156.494	23.6941	0.754262	156.557	23.6962	0.763634	156.621	23.6983	0.750369	156.684	23.7005	0.758079	156.748	23.7026	0.750885	156.811	23.7047	0.75368	156.875	23.7069	0.741267	156.938	23.709	0.750626	157.002	23.7111	0.753727	157.065	23.7132
159.359	23.7894	0.749243	159.169	23.783	0.500048	159.105	23.7809	0.718496	159.042	23.7787	0.603692	158.978	23.7766	0.748164	158.915	23.7744	0.736043	158.851	23.7723	0.745256	158.788	23.7702	0.757319	158.724	23.768	0.761965	158.661	23.7659	0.752071	158.597	23.7638	0.761307	158.534	23.7616	0.751001	158.47	23.7595	0.755289	158.407	23.7573	0.7453	158.343	23.7552	0.753904	158.28	23.7531	0.751124	158.216	23.7509
162.923	23.9073	0.747936	163.113	23.9136	0.502247	163.176	23.9157	0.714092	163.24	23.9178	0.601666	163.303	23.92	0.748513	163.367	23.9221	0.735823	163.43	23.9242	0.746525	163.494	23.9263	0.756101	163.557	23.9284	0.760213	163.621	23.9305	0.754213	163.684	23.9326	0.756776	163.748	23.9347	0.752603	163.811	23.9368	0.75304	163.875	23.9389	0.743465	163.938	23.941	0.750875	164.002	23.9431	0.751499	164.065	23.9452
166.359	24.0227	0.75355	166.169	24.0161	0.501193	166.105	24.0139	0.718045	166.042	24.0117	0.60195	165.978	24.0095	0.750457	165.915	24.0073	0.736992	165.851	24.0052	0.744977	165.788	24.003	0.758469	165.724	24.0008	0.765512	165.661	23.9986	0.750753	165.597	23.9964	0.756391	165.534	23.9942	0.750947	165.47	23.992	0.750728	165.407	23.9898	0.743035	165.343	23.9876	0.750837	165.28	23.9854	0.753587	165.216	23.9832
169.933	24.1422	0.75432	170.124	24.1485	0.500776	170.188	24.1507	0.716917	170.252	24.1528	0.601213	170.316	24.1549	0.747244	170.379	24.157	0.736478	170.443	24.1591	0.744085	170.507	24.1612	0.76	170.571	24.1633	0.765987	170.635	24.1654	0.751053	170.699	24.1675	0.758421	170.763	24.1696	0.750261	170.826	24.1717	0.754139	170.89	24.1738	0.742263	170.954	24.1759	0.750209	171.018	24.178	0.750393	171.082	24.1801
173.386	24.256	0.75046	173.194	24.2495	0.501729	173.13	24.2474	0.721577	173.067	24.2452	0.60087	173.003	24.2431	0.74748	172.939	24.2409	0.73706	172.875	24.2387	0.747651	172.811	24.2366	0.757963	172.747	24.2344	0.765028	172.684	24.2323	0.749781	172.62	24.2301	0.758127	172.556	24.228	0.752991	172.492	24.2258	0.753647	172.428	24.2237	0.741296	172.365	24.2215	0.751317	172.301	24.2194	0.750466	172.237	24.2172
176.957	24.3755	0.75199	177.148	24.3819	0.500225	177.211	24.384	0.717042	177.275	24.3862	0.601745	177.338	24.3883	0.749375	177.402	24.3905	0.73545	177.465	24.3926	0.751369	177.529	24.3948	0.758096	177.592	24.3969	0.76345	177.656	24.399	0.753851	177.719	24.4012	0.757681	177.782	24.4033	0.752678	177.846	24.4055	0.753602	177.909	24.4076	0.743554	177.973	24.4097	0.75245	178.036	24.4119	0.754072	178.1	24.414
180.401	24.4905	0.753428	180.21	24.484	0.501614	180.146	24.4819	0.718316	180.082	24.4797	0.603851	180.018	24.4776	0.745605	179.955	24.4754	0.734586	179.891	24.4733	0.747447	179.827	24.4711	0.757047	179.763	24.469	0.761461	179.699	24.4668	0.754819	179.636	24.4647	0.759493	179.572	24.4625	0.75492	179.508	24.4604	0.750963	179.444	24.4583	0.743188	179.38	24.4561	0.753389	179.317	24.454	0.750864	179.253	24.4518
183.974	24.6086	0.753897	184.165	24.6149	0.501467	184.228	24.617	0.713621	184.292	24.6191	0.601762	184.356	24.6212	0.749099	184.419	24.6233	0.736196	184.483	24.6254	0.74945	184.546	24.6275	0.760805	184.61	24.6296	0.765999	184.673	24.6317	0.750851	184.737	24.6338	0.762952	184.8	24.6359	0.753704	184.864	24.638	0.753621	184.927	24.6401	0.745063	184.991	24.6422	0.75357	185.054	24.6443	0.756985	185.118	24.6464
187.412	24.7234	0.748586	187.221	24.7172	0.500523	187.158	24.7151	0.719146	187.094	24.713	0.604388	187.031	24.7109	0.7482	186.968	24.7088	0.735394	186.904	24.7067	0.750216	186.841	24.7046	0.757885	186.777	24.7025	0.767789	186.714	24.7004	0.752116	186.65	24.6984	0.759922	186.587	24.6963	0.751012	186.523	24.6942	0.749257	186.46	24.6921	0.745422	186.396	24.69	0.751396	186.333	24.6879	0.748005	186.269	24.6858
190.984	24.8412	0.755386	191.175	24.8476	0.501903	191.239	24.8497	0.719047	191.303	24.8519	0.603355	191.366	24.854	0.748256	191.43	24.8562	0.738778	191.494	24.8583	0.747891	191.558	24.8605	0.75281	191.622	24.8626	0.769076	191.685	24.8647	0.749498	191.749	24.8669	0.752883	191.813	24.869	0.751019	191.877	24.8712	0.75538	191.941	24.8733	0.744118	192.004	24.8754	0.754348	192.068	24.8776	0.75247	192.132	24.8797
194.428	24.9566	0.754159	194.237	24.9501	0.502645	194.174	24.9479	0.715465	194.11	24.9458	0.601052	194.047	24.9436	0.748299	193.983	24.9415	0.737507	193.92	24.9393	0.745265	193.856	24.9371	0.756678	193.793	24.935	0.765379	193.729	24.9328	0.755218	193.666	24.9307	0.757609	193.602	24.9285	0.756644	193.539	24.9263	0.751878	193.476	24.9242	0.745282	193.412	24.922	0.754101	193.349	24.9199	0.75119	193.285	24.9177
197.991	25.0774	0.748553	198.182	25.0835	0.502629	198.245	25.0856	0.716258	198.309	25.0876	0.598704	198.372	25.0896	0.747644	198.436	25.0917	0.737334	198.499	25.0937	0.749837	198.563	25.0957	0.756476	198.626	25.0978	0.764324	198.69	25.0998	0.750418	198.753	25.1019	0.755712	198.817	25.1039	0.755867	198.88	25.1059	0.753367	198.944	25.108	0.745774	199.007	25.11	0.754604	199.071	25.112	0.75448	199.134	25.1141
201.428	25.1907	0.751827	201.238	25.1842	0.502683	201.174	25.182	0.723076	201.111	25.1798	0.600664	201.047	25.1776	0.746791	200.984	25.1754	0.739027	200.92	25.1733	0.747685	200.857	25.1711	0.755476	200.793	25.1689	0.765077	200.73	25.1667	0.753176	200.666	25.1645	0.760256	200.603	25.1624	0.759734	200.539	25.1602	0.750194	200.476	25.158	0.744953	200.412	25.1558	0.756108	200.349	25.1536	0.748615	200.285	25.1515
204.992	25.3098	0.749111	205.182	25.3161	0.501731	205.246	25.3182	0.718267	205.309	25.3203	0.604533	205.373	25.3224	0.751503	205.436	25.3245	0.742033	205.5	25.3266	0.749539	205.563	25.3287	0.75529	205.627	25.3308	0.765399	205.69	25.3329	0.751672	205.754	25.335	0.757552	205.817	25.3371	0.758206	205.881	25.3392	0.750148	205.944	25.3413	0.745684	206.008	25.3434	0.75128	206.071	25.3455	0.7513	206.135	25.3476
208.429	25.4238	0.756444	208.238	25.4174	0.503149	208.175	25.4153	0.724594	208.111	25.4131	0.60268	208.048	25.411	0.748585	207.984	25.4089	0.736964	207.921	25.4068	0.750321	207.857	25.4046	0.755437	207.794	25.4025	0.766406	207.73	25.4004	0.758844	207.667	25.3982	0.757798	207.603	25.3961	0.756498	207.54	25.394	0.754688	207.476	25.3919	0.74118	207.413	25.3897	0.752627	207.349	25.3876	0.752357	207.286	25.3855
211.992	25.5429	0.754987	212.183	25.5494	0.506542	212.246	25.5515	0.716012	212.31	25.5537	0.598671	212.373	25.5558	0.750813	212.437	25.558	0.737175	212.5	25.5602	0.749127	212.564	25.5623	0.759352	212.627	25.5645	0.764175	212.691	25.5666	0.752127	212.754	25.5688	0.759591	212.818	25.5709	0.751719	212.881	25.5731	0.753757	212.945	25.5752	0.745628	213.008	25.5774	0.753999	213.072	25.5795	0.756649	213.135	25.5817
215.437	25.6593	0.752442	215.247	25.6528	0.504255	215.184	25.6507	0.724246	215.121	25.6485	0.601948	215.058	25.6464	0.748165	214.995	25.6442	0.739957	214.932	25.642	0.75025	214.868	25.6399	0.760047	214.805	25.6377	0.767679	214.742	25.6355	0.74929	214.679	25.6334	0.754752	214.616	25.6312	0.754992	214.553	25.629	0.755366	214.49	25.6269	0.741065	214.426	25.6247	0.752592	214.363	25.6225	0.754825	214.3	25.6204
218.993	25.7785	0.755074	219.183	25.7849	0.504437	219.247	25.787	0.722611	219.31	25.7891	0.599293	219.374	25.7912	0.746122	219.437	25.7933	0.738756	219.501	25.7955	0.750023	219.564	25.7976	0.758812	219.627	25.7997	0.765946	219.691	25.8018	0.751955	219.754	25.8039	0.759574	219.818	25.8061	0.755959	219.881	25.8082	0.749958	219.945	25.8103	0.743793	220.008	25.8124	0.752278	220.072	25.8145	0.753533	220.135	25.8166
222.429	25.893	0.751373	222.239	25.8865	0.504303	222.175	25.8843	0.717594	222.112	25.8822	0.60053	222.048	25.88	0.750254	221.985	25.8778	0.738392	221.921	25.8757	0.748438	221.858	25.8735	0.75502	221.794	25.8713	0.77115	221.731	25.8692	0.753414	221.667	25.867	0.755609	221.604	25.8648	0.752331	221.54	25.8627	0.751404	221.477	25.8605	0.743654	221.413	25.8583	0.750424	221.35	25.8562	0.751085	221.286	25.854
225.994	26.0119	0.747759	226.184	26.0183	0.505579	226.248	26.0204	0.718768	226.311	26.0226	0.601237	226.375	26.0247	0.750128	226.438	26.0268	0.739273	226.502	26.0289	0.746873	226.565	26.0311	0.760272	226.629	26.0332	0.769217	226.692	26.0353	0.751642	226.756	26.0375	0.757459	226.819	26.0396	0.752564	226.883	26.0417	0.755021	226.946	26.0438	0.743752	227.01	26.046	0.753254	227.073	26.0481	0.751271	227.137	26.0502
229.431	26.1269	0.748846	229.241	26.1203	0.505364	229.177	26.1182	0.721584	229.113	26.116	0.602205	229.05	26.1138	0.747699	228.987	26.1116	0.74113	228.923	26.1095	0.747586	228.86	26.1073	0.75297	228.796	26.1051	0.767176	228.733	26.1029	0.753362	228.669	26.1008	0.756828	228.606	26.0986	0.752393	228.542	26.0964	0.753318	228.479	26.0942	0.743919	228.415	26.0921	0.753164	228.352	26.0899	0.75061	228.288	26.0877
232.994	26.2469	0.750882	233.185	26.2533	0.505025	233.248	26.2555	0.722872	233.312	26.2576	0.601855	233.375	26.2597	0.743972	233.439	26.2619	0.73527	233.502	26.264	0.749515	233.566	26.2662	0.756955	233.629	26.2683	0.769176	233.693	26.2705	0.750664	233.756	26.2726	0.754836	233.82	26.2747	0.753003	233.883	26.2769	0.752459	233.947	26.279	0.743297	234.01	26.2812	0.750576	234.074	26.2833	0.751131	234.137	26.2854
236.431	26.3595	0.749748	236.241	26.3531	0.505672	236.177	26.351	0.724451	236.114	26.3489	0.601279	236.05	26.3468	0.747124	235.987	26.3447	0.74355	235.923	26.3425	0.744926	235.86	26.3404	0.756718	235.796	26.3383	0.771109	235.733	26.3362	0.749937	235.669	26.3341	0.759297	235.606	26.332	0.754331	235.542	26.3299	0.751477	235.479	26.3277	0.745506	235.415	26.3256	0.75401	235.352	26.3235	0.752954	235.288	26.3214
240.004	26.4768	0.756872	240.196	26.4832	0.504881	240.26	26.4853	0.724752	240.324	26.4874	0.601284	240.387	26.4895	0.745321	240.451	26.4917	0.734944	240.515	26.4938	0.750607	240.579	26.4959	0.753666	240.643	26.498	0.764496	240.707	26.5002	0.751666	240.77	26.5023	0.755114	240.834	26.5044	0.750153	240.898	26.5065	0.754839	240.962	26.5086	0.745924	241.026	26.5108	0.751003	241.09	26.5129	0.752016	241.154	26.515
243.429	26.591	0.752471	243.239	26.5846	0.505355	243.176	26.5824	0.722391	243.113	26.5803	0.601751	243.049	26.5781	0.749478	242.986	26.576	0.738342	242.923	26.5738	0.744407	242.86	26.5716	0.755214	242.796	26.5695	0.764819	242.733	26.5673	0.755555	242.67	26.5652	0.762223	242.606	26.563	0.748791	242.543	26.5609	0.751318	242.48	26.5587	0.744209	242.417	26.5566	0.753504	242.353	26.5544	0.749787	242.29	26.5523
246.99	26.7117	0.750115	247.18	26.7182	0.506923	247.244	26.7204	0.725736	247.307	26.7226	0.604782	247.371	26.7247	0.744854	247.434	26.7269	0.738758	247.498	26.7291	0.746736	247.561	26.7313	0.7558	247.625	26.7335	0.765261	247.688	26.7356	0.750509	247.752	26.7378	0.761679	247.815	26.74	0.755389	247.879	26.7422	0.753022	247.942	26.7444	0.745382	248.006	26.7465	0.75267	248.069	26.7487	0.751545	248.133	26.7509
250.427	26.8279	0.753922	250.237	26.8214	0.506494	250.173	26.8192	0.725049	250.11	26.8171	0.599998	250.046	26.8149	0.747354	249.983	26.8128	0.741089	249.919	26.8106	0.749134	249.856	26.8085	0.75959	249.792	26.8063	0.765749	249.729	26.8042	0.750053	249.666	26.802	0.760248	249.602	26.7999	0.754829	249.539	26.7977	0.750767	249.475	26.7955	0.747078	249.412	26.7934	0.753964	249.348	26.7912	0.752514	249.285	26.7891
253.991	26.9464	0.755253	254.181	26.9527	0.506542	254.245	26.9548	0.722215	254.308	26.9569	0.599744	254.372	26.959	0.747206	254.435	26.9611	0.73758	254.499	26.9632	0.748391	254.562	26.9653	0.760819	254.626	26.9674	0.768518	254.689	26.9695	0.751883	254.753	26.9717	0.758865	254.816	26.9738	0.753704	254.88	26.9759	0.752574	254.943	26.978	0.745293	255.007	26.9801	0.756468	255.07	26.9822	0.749878	255.134	26.9843
257.426	27.0582	0.753988	257.236	27.052	0.505366	257.173	27.05	0.717673	257.109	27.0479	0.598829	257.046	27.0458	0.748548	256.982	27.0438	0.739595	256.919	27.0417	0.749752	256.856	27.0396	0.755606	256.792	27.0376	0.766612	256.729	27.0355	0.751465	256.665	27.0334	0.758218	256.602	27.0314	0.758663	256.538	27.0293	0.752519	256.475	27.0273	0.742033	256.412	27.0252	0.751085	256.348	27.0231	0.752204	256.285	27.0211
260.989	27.1763	0.753391	261.18	27.1828	0.506481	261.243	27.1849	0.721479	261.307	27.1871	0.600383	261.37	27.1892	0.748729	261.434	27.1914	0.736764	261.497	27.1936	0.749457	261.561	27.1957	0.755951	261.624	27.1979	0.768435	261.688	27.2	0.752056	261.751	27.2022	0.764264	261.814	27.2043	0.751198	261.878	27.2065	0.745075	261.941	27.2086	0.748296	262.005	27.2108	0.751574	262.068	27.213	0.750218	262.132	27.2151
264.426	27.2918	0.753304	264.235	27.2853	0.506476	264.172	27.2832	0.719121	264.108	27.281	0.600432	264.045	27.2789	0.748905	263.981	27.2767	0.738138	263.918	27.2746	0.746337	263.854	27.2724	0.755791	263.791	27.2703	0.764586	263.727	27.2681	0.751535	263.664	27.266	0.760769	263.6	27.2638	0.751319	263.537	27.2617	0.748109	263.474	27.2595	0.746132	263.41	27.2574	0.752493	263.347	27.2552	0.750284	263.283	27.2531
267.989	27.4095	0.748464	268.18	27.4158	0.507784	268.243	27.4178	0.720737	268.307	27.4199	0.600417	268.37	27.422	0.742248	268.434	27.4241	0.738427	268.497	27.4262	0.747273	268.561	27.4283	0.75259	268.624	27.4304	0.767088	268.688	27.4325	0.747547	268.751	27.4345	0.758619	268.815	27.4366	0.753235	268.878	27.4387	0.754948	268.942	27.4408	0.744747	269.005	27.4429	0.754359	269.069	27.445	0.755267	269.132	27.4471
271.428	27.5238	0.753916	271.237	27.5173	0.506853	271.174	27.5151	0.722247	271.11	27.5129	0.597996	271.047	27.5108	0.747192	270.983	27.5086	0.738764	270.919	27.5064	0.749866	270.856	27.5043	0.755965	270.792	27.5021	0.76788	270.729	27.4999	0.747419	270.665	27.4977	0.757216	270.602	27.4956	0.755234	270.538	27.4934	0.748875	270.474	27.4912	0.74313	270.411	27.4891	0.752094	270.347	27.4869	0.750194	270.284	27.4847
274.994	27.644	0.752684	275.184	27.6503	0.509394	275.248	27.6524	0.719772	275.311	27.6545	0.602047	275.375	27.6565	0.747481	275.438	27.6586	0.736768	275.502	27.6607	0.748688	275.565	27.6628	0.756657	275.629	27.6649	0.768056	275.692	27.667	0.754016	275.756	27.669	0.760333	275.819	27.6711	0.753671	275.883	27.6732	0.7528	275.946	27.6753	0.743382	276.01	27.6774	0.755474	276.073	27.6795	0.757048	276.137	27.6815
278.431	27.7607	0.751886	278.24	27.754	0.509167	278.177	27.7517	0.721795	278.113	27.7495	0.601314	278.05	27.7472	0.745746	277.986	27.745	0.737681	277.923	27.7428	0.752406	277.859	27.7405	0.756448	277.796	27.7383	0.768097	277.732	27.7361	0.755227	277.669	27.7338	0.760807	277.605	27.7316	0.752768	277.542	27.7293	0.750538	277.478	27.7271	0.740699	277.415	27.7249	0.749984	277.351	27.7226	0.749482	277.288	27.7204
282.003	27.8802	0.754905	282.195	27.8864	0.511172	282.258	27.8885	0.722716	282.322	27.8906	0.601926	282.386	27.8926	0.746769	282.45	27.8947	0.736039	282.514	27.8968	0.747712	282.577	27.8988	0.756003	282.641	27.9009	0.770346	282.705	27.903	0.750518	282.769	27.905	0.75984	282.833	27.9071	0.750467	282.897	27.9092	0.750484	282.96	27.9113	0.743618	283.024	27.9133	0.751715	283.088	27.9154	0.749179	283.152	27.9175
285.456	27.9922	0.751636	285.264	27.9859	0.509027	285.2	27.9838	0.722707	285.137	27.9817	0.600903	285.073	27.9795	0.746821	285.009	27.9774	0.73836	284.945	27.9753	0.746913	284.881	27.9732	0.752832	284.817	27.9711	0.770289	284.754	27.969	0.75412	284.69	27.9669	0.758808	284.626	27.9648	0.75235	284.562	27.9627	0.753012	284.498	27.9606	0.741855	284.435	27.9585	0.748054	284.371	27.9564	0.755516	284.307	27.9543
289.027	28.1125	0.750211	289.218	28.1191	0.509023	289.281	28.1213	0.719937	289.345	28.1236	0.598912	289.408	28.1258	0.744888	289.472	28.128	0.735668	289.535	28.1302	0.747519	289.599	28.1324	0.758443	289.662	28.1346	0.767654	289.726	28.1368	0.751752	289.789	28.139	0.75889	289.852	28.1413	0.753072	289.916	28.1435	0.753334	289.979	28.1457	0.744466	290.043	28.1479	0.752434	290.107	28.1501	0.754445	290.17	28.1523
292.464	28.2277	0.751179	292.273	28.2214	0.508865	292.21	28.2193	0.727469	292.146	28.2172	0.601255	292.083	28.2151	0.74871	292.019	28.2131	0.735094	291.956	28.211	0.746352	291.892	28.2089	0.75572	291.829	28.2068	0.769465	291.765	28.2047	0.752389	291.702	28.2026	0.759939	291.639	28.2005	0.753657	291.575	28.1984	0.751817	291.512	28.1963	0.741364	291.448	28.1943	0.747105	291.385	28.1922	0.756638	291.321	28.1901
296.027	28.345	0.746016	296.218	28.3513	0.510815	296.281	28.3534	0.721014	296.345	28.3556	0.600487	296.408	28.3577	0.75026	296.472	28.3598	0.738934	296.535	28.3619	0.746914	296.599	28.3641	0.752058	296.662	28.3662	0.769295	296.726	28.3683	0.752925	296.789	28.3704	0.758642	296.853	28.3726	0.754453	296.916	28.3747	0.755825	296.98	28.3768	0.745204	297.043	28.379	0.75263	297.107	28.3811	0.751319	297.17	28.3832
299.464	28.4595	0.748878	299.274	28.4531	0.507983	299.21	28.451	0.723041	299.147	28.4489	0.599421	299.083	28.4467	0.747518	299.02	28.4446	0.737569	298.956	28.4425	0.746626	298.893	28.4404	0.754908	298.829	28.4382	0.767253	298.766	28.4361	0.752528	298.702	28.434	0.757947	298.639	28.4319	0.756155	298.575	28.4297	0.750109	298.512	28.4276	0.743742	298.448	28.4255	0.753413	298.385	28.4233	0.748651	298.321	28.4212
303.028	28.5789	0.754028	303.218	28.5853	0.510893	303.282	28.5875	0.718803	303.345	28.5896	0.59959	303.409	28.5918	0.746839	303.472	28.5939	0.736157	303.536	28.596	0.749609	303.599	28.5982	0.753967	303.663	28.6003	0.766894	303.726	28.6025	0.748904	303.79	28.6046	0.757764	303.853	28.6068	0.75553	303.917	28.6089	0.75694	303.98	28.6111	0.742242	304.044	28.6132	0.752079	304.107	28.6153	0.751756	304.171	28.6175
306.465	28.6951	0.751004	306.274	28.6885	0.510078	306.211	28.6863	0.725578	306.147	28.6842	0.599931	306.084	28.682	0.746596	306.02	28.6798	0.737076	305.957	28.6776	0.748513	305.893	28.6754	0.755367	305.83	28.6732	0.765695	305.766	28.671	0.750665	305.703	28.6689	0.759933	305.639	28.6667	0.751212	305.576	28.6645	0.750846	305.512	28.6623	0.74465	305.449	28.6601	0.75734	305.385	28.6579	0.753547	305.322	28.6557
310.029	28.8139	0.756788	310.219	28.8202	0.510724	310.283	28.8223	0.723739	310.346	28.8244	0.602822	310.41	28.8265	0.750753	310.474	28.8286	0.736758	310.537	28.8307	0.747604	310.6	28.8328	0.759175	310.664	28.8348	0.763579	310.727	28.8369	0.747973	310.791	28.839	0.763885	310.854	28.8411	0.752307	310.918	28.8432	0.749734	310.981	28.8453	0.747293	311.045	28.8474	0.75329	311.108	28.8495	0.750099	311.172	28.8516
313.463	28.9266	0.753922	313.273	28.9203	0.510316	313.21	28.9182	0.726021	313.146	28.9161	0.601215	313.083	28.914	0.746857	313.019	28.9119	0.740556	312.956	28.9098	0.748493	312.893	28.9076	0.754109	312.829	28.9055	0.76536	312.766	28.9034	0.756747	312.703	28.9013	0.757909	312.639	28.8992	0.752138	312.576	28.8971	0.748136	312.512	28.895	0.744082	312.449	28.8929	0.749508	312.386	28.8908	0.756585	312.322	28.8887
317.026	29.0458	0.750936	317.216	29.0523	0.511291	317.28	29.0545	0.719646	317.343	29.0567	0.600451	317.407	29.0589	0.748191	317.47	29.061	0.738911	317.534	29.0632	0.747922	317.598	29.0654	0.755481	317.661	29.0675	0.767567	317.724	29.0697	0.750132	317.788	29.0719	0.75946	317.851	29.0741	0.755436	317.915	29.0762	0.754624	317.979	29.0784	0.744323	318.042	29.0806	0.754401	318.106	29.0827	0.752814	318.169	29.0849
320.463	29.1622	0.757238	320.273	29.1557	0.509621	320.209	29.1535	0.728877	320.146	29.1513	0.599822	320.082	29.1491	0.745675	320.019	29.1469	0.735716	319.955	29.1447	0.744499	319.892	29.1425	0.756214	319.828	29.1404	0.767379	319.765	29.1382	0.748682	319.702	29.136	0.756304	319.638	29.1338	0.745972	319.575	29.1316	0.752765	319.511	29.1294	0.743287	319.448	29.1272	0.750509	319.384	29.125	0.751664	319.321	29.1229
324.027	29.2806	0.750305	324.218	29.2868	0.509972	324.281	29.2889	0.72712	324.344	29.2909	0.600361	324.408	29.293	0.746018	324.471	29.2951	0.735852	324.535	29.2972	0.748654	324.598	29.2992	0.762704	324.662	29.3013	0.768121	324.725	29.3034	0.751066	324.789	29.3054	0.760279	324.852	29.3075	0.758027	324.916	29.3096	0.753896	324.979	29.3117	0.742505	325.043	29.3137	0.753278	325.106	29.3158	0.747189	325.17	29.3179
327.464	29.394	0.750197	327.273	29.3876	0.510588	327.21	29.3854	0.725769	327.146	29.3833	0.601456	327.083	29.3811	0.750944	327.019	29.379	0.74004	326.956	29.3768	0.749373	326.892	29.3747	0.756684	326.829	29.3725	0.768922	326.765	29.3704	0.748962	326.702	29.3682	0.754372	326.638	29.366	0.750422	326.575	29.3639	0.750508	326.511	29.3617	0.742792	326.448	29.3596	0.752091	326.385	29.3574	0.751611	326.321	29.3553
331.027	29.5134	0.753641	331.218	29.5198	0.512221	331.281	29.522	0.724453	331.345	29.5241	0.598014	331.408	29.5263	0.74505	331.472	29.5284	0.739224	331.535	29.5305	0.744568	331.599	29.5327	0.758625	331.662	29.5348	0.769058	331.726	29.5369	0.750513	331.789	29.5391	0.759159	331.852	29.5412	0.751712	331.916	29.5434	0.751491	331.979	29.5455	0.745903	332.043	29.5476	0.751852	332.106	29.5498	0.751477	332.17	29.5519
334.464	29.6285	0.753074	334.274	29.622	0.511946	334.21	29.6199	0.725468	334.147	29.6177	0.599259	334.083	29.6156	0.752321	334.02	29.6134	0.737493	333.956	29.6113	0.752731	333.893	29.6091	0.755895	333.829	29.607	0.767012	333.766	29.6048	0.749806	333.702	29.6027	0.758588	333.639	29.6005	0.752389	333.575	29.5984	0.750919	333.512	29.5962	0.74639	333.448	29.5941	0.751965	333.385	29.5919	0.749207	333.321	29.5898
338.028	29.7466	0.756616	338.218	29.7529	0.512592	338.282	29.755	0.719432	338.345	29.7571	0.599122	338.408	29.7592	0.746958	338.472	29.7614	0.735681	338.536	29.7635	0.753994	338.599	29.7656	0.757996	338.663	29.7677	0.767126	338.726	29.7698	0.749734	338.789	29.7719	0.757466	338.853	29.774	0.752585	338.916	29.7761	0.753002	338.98	29.7782	0.744059	339.044	29.7803	0.752695	339.107	29.7824	0.753867	339.171	29.7845
341.464	29.8604	0.749093	341.274	29.854	0.51335	341.21	29.8518	0.723693	341.147	29.8497	0.600185	341.083	29.8476	0.745915	341.02	29.8454	0.736357	340.956	29.8433	0.744635	340.893	29.8411	0.753242	340.829	29.839	0.767519	340.766	29.8369	0.750005	340.702	29.8347	0.760608	340.639	29.8326	0.752564	340.576	29.8305	0.75077	340.512	29.8283	0.74563	340.449	29.8262	0.750438	340.385	29.824	0.755745	340.322	29.8219
345.029	29.979	0.750233	345.22	29.9853	0.51121	345.283	29.9875	0.719768	345.347	29.9896	0.600974	345.411	29.9917	0.746387	345.474	29.9938	0.739338	345.538	29.996	0.747807	345.601	29.9981	0.758611	345.665	30.0002	0.769765	345.728	30.0023	0.750821	345.792	30.0045	0.758767	345.855	30.0066	0.754127	345.919	30.0087	0.748612	345.982	30.0108	0.746182	346.046	30.013	0.7504	346.109	30.0151	0.752871	346.173	30.0172
348.467	30.0935	0.749513	348.276	30.0871	0.512345	348.213	30.0849	0.719819	348.149	30.0828	0.60112	348.086	30.0806	0.747736	348.022	30.0785	0.740546	347.959	30.0764	0.747247	347.895	30.0742	0.755278	347.832	30.0721	0.768466	347.768	30.0699	0.751037	347.705	30.0678	0.760183	347.641	30.0656	0.751811	347.578	30.0635	0.752689	347.514	30.0613	0.743658	347.451	30.0592	0.749794	347.388	30.057	0.75708	347.324	30.0549
352.03	30.2127	0.747255	352.221	30.2191	0.51302	352.284	30.2212	0.720668	352.348	30.2234	0.598802	352.411	30.2255	0.747496	352.475	30.2276	0.735244	352.538	30.2298	0.746895	352.602	30.2319	0.75452	352.665	30.234	0.766919	352.729	30.2362	0.756605	352.792	30.2383	0.760676	352.856	30.2405	0.754769	352.919	30.2426	0.75445	352.983	30.2447	0.743661	353.046	30.2469	0.752207	353.11	30.249	0.75117	353.173	30.2511
355.475	30.3277	0.753448	355.284	30.3213	0.511967	355.22	30.3191	0.722749	355.156	30.3169	0.600481	355.092	30.3148	0.746985	355.028	30.3126	0.739658	354.965	30.3105	0.746289	354.901	30.3083	0.754227	354.837	30.3062	0.76625	354.773	30.304	0.751833	354.709	30.3019	0.756917	354.646	30.2997	0.753397	354.582	30.2976	0.754534	354.518	30.2954	0.743875	354.454	30.2933	0.750893	354.39	30.2911	0.750196	354.326	30.289
359.046	30.4467	0.751475	359.237	30.4531	0.512203	359.3	30.4552	0.724034	359.364	30.4574	0.599258	359.427	30.4595	0.750502	359.491	30.4616	0.739689	359.554	30.4638	0.747689	359.618	30.4659	0.755987	359.681	30.468	0.76673	359.745	30.4701	0.749895	359.808	30.4723	0.761349	359.872	30.4744	0.752052	359.935	30.4765	0.755637	359.999	30.4787	0.743908	360.062	30.4808	0.748413	360.126	30.4829	0.752908	360.189	30.485
362.491	30.562	0.752987	362.302	30.5555	0.513653	362.239	30.5534	0.720889	362.175	30.5513	0.599543	362.112	30.5491	0.745937	362.049	30.547	0.737561	361.986	30.5448	0.74503	361.923	30.5427	0.755143	361.86	30.5405	0.765359	361.796	30.5384	0.752304	361.733	30.5362	0.75677	361.67	30.5341	0.752543	361.607	30.5319	0.753196	361.544	30.5298	0.747181	361.481	30.5276	0.751266	361.417	30.5255	0.753321	361.354	30.5234
366.047	30.68	0.752471	366.237	30.6862	0.515502	366.301	30.6883	0.726107	366.364	30.6904	0.598186	366.428	30.6925	0.746141	366.491	30.6946	0.739029	366.555	30.6967	0.747576	366.618	30.6988	0.757175	366.682	30.7009	0.766528	366.745	30.703	0.75072	366.809	30.7051	0.761743	366.872	30.7072	0.753848	366.936	30.7093	0.755511	366.999	30.7114	0.743841	367.063	30.7135	0.747762	367.126	30.7156	0.75439	367.19	30.7177
369.483	30.7936	0.750906	369.293	30.7871	0.515534	369.229	30.785	0.725334	369.166	30.7829	0.5984	369.102	30.7807	0.748436	369.039	30.7786	0.740851	368.976	30.7765	0.749218	368.912	30.7743	0.756494	368.849	30.7722	0.769015	368.785	30.7701	0.747587	368.722	30.7679	0.76394	368.658	30.7658	0.752751	368.595	30.7636	0.753751	368.531	30.7615	0.747978	368.468	30.7594	0.751835	368.404	30.7572	0.750594	368.341	30.7551
373.047	30.9133	0.750325	373.238	30.9198	0.515283	373.301	30.922	0.72404	373.365	30.9241	0.600741	373.428	30.9263	0.743827	373.491	30.9285	0.739945	373.555	30.9306	0.743553	373.618	30.9328	0.755605	373.682	30.935	0.767652	373.746	30.9371	0.750068	373.809	30.9393	0.758183	373.872	30.9415	0.756704	373.936	30.9436	0.748025	373.999	30.9458	0.740601	374.063	30.948	0.751602	374.126	30.9501	0.753632	374.19	30.9523
376.484	31.0289	0.752046	376.293	31.0225	0.514602	376.23	31.0204	0.726454	376.166	31.0182	0.594948	376.103	31.0161	0.748501	376.039	31.0139	0.735277	375.976	31.0118	0.74998	375.912	31.0096	0.757738	375.849	31.0075	0.768636	375.786	31.0053	0.749842	375.722	31.0032	0.75759	375.659	31.001	0.751263	375.595	30.9989	0.752626	375.532	30.9967	0.744025	375.468	30.9946	0.746046	375.405	30.9925	0.7495	375.341	30.9903
380.047	31.1466	0.757869	380.238	31.1529	0.512961	380.301	31.1549	0.72394	380.365	31.157	0.598681	380.428	31.1591	0.74646	380.492	31.1612	0.739526	380.555	31.1633	0.746382	380.619	31.1654	0.758546	380.682	31.1675	0.772483	380.746	31.1696	0.748668	380.809	31.1716	0.762688	380.873	31.1737	0.75263	380.936	31.1758	0.751547	381	31.1779	0.741526	381.063	31.18	0.750914	381.126	31.1821	0.7501	381.19	31.1842
383.492	31.2601	0.751752	383.3	31.2536	0.514857	383.236	31.2514	0.726698	383.173	31.2493	0.599883	383.109	31.2471	0.743971	383.045	31.2449	0.733772	382.981	31.2428	0.753481	382.917	31.2406	0.753698	382.854	31.2385	0.768274	382.79	31.2363	0.751151	382.726	31.2341	0.758105	382.662	31.232	0.752474	382.598	31.2298	0.751243	382.535	31.2276	0.746343	382.471	31.2255	0.75151	382.407	31.2233	0.751739	382.343	31.2212
387.048	31.3794	0.751263	387.238	31.3858	0.51699	387.302	31.3879	0.727893	387.365	31.39	0.601046	387.429	31.3921	0.746931	387.492	31.3943	0.738455	387.556	31.3964	0.748916	387.619	31.3985	0.756976	387.683	31.4007	0.767206	387.746	31.4028	0.752936	387.81	31.4049	0.756016	387.873	31.407	0.75645	387.937	31.4092	0.752606	388	31.4113	0.745452	388.064	31.4134	0.752184	388.127	31.4156	0.747142	388.191	31.4177
390.484	31.4945	0.75309	390.294	31.4881	0.514056	390.23	31.4859	0.727979	390.167	31.4838	0.597005	390.103	31.4816	0.742544	390.04	31.4795	0.739792	389.977	31.4773	0.74702	389.913	31.4752	0.757984	389.85	31.4731	0.764362	389.786	31.4709	0.746885	389.723	31.4688	0.761846	389.659	31.4666	0.750848	389.596	31.4645	0.751327	389.532	31.4623	0.744842	389.469	31.4602	0.750887	389.405	31.4581	0.755217	389.342	31.4559
394.048	31.613	0.750106	394.239	31.6194	0.517283	394.302	31.6216	0.723313	394.366	31.6237	0.59344	394.429	31.6259	0.744379	394.493	31.6281	0.737199	394.556	31.6302	0.746388	394.62	31.6324	0.753525	394.683	31.6345	0.769826	394.747	31.6367	0.752604	394.81	31.6388	0.7603	394.874	31.641	0.750798	394.937	31.6431	0.753371	395	31.6453	0.741496	395.064	31.6474	0.752684	395.127	31.6496	0.754961	395.191	31.6517
397.485	31.7271	0.754386	397.294	31.7207	0.515974	397.231	31.7186	0.725557	397.168	31.7165	0.598983	397.104	31.7144	0.745247	397.041	31.7122	0.739688	396.977	31.7101	0.747157	396.914	31.708	0.7599	396.85	31.7059	0.768976	396.787	31.7037	0.749181	396.723	31.7016	0.760268	396.66	31.6995	0.756271	396.596	31.6974	0.747115	396.533	31.6953	0.74506	396.469	31.6931	0.750145	396.406	31.691	0.752444	396.342	31.6889
401.049	31.8449	0.752866	401.239	31.8513	0.517521	401.302	31.8534	0.729209	401.366	31.8556	0.59752	401.429	31.8577	0.745536	401.493	31.8598	0.73959	401.557	31.862	0.748594	401.62	31.8641	0.751169	401.683	31.8662	0.767167	401.747	31.8683	0.75054	401.81	31.8705	0.759286	401.874	31.8726	0.747745	401.937	31.8747	0.753826	402.001	31.8769	0.743431	402.064	31.879	0.752927	402.128	31.8811	0.750781	402.191	31.8833
404.485	31.9604	0.751843	404.295	31.9538	0.517013	404.231	31.9516	0.725012	404.168	31.9494	0.598413	404.104	31.9472	0.744086	404.041	31.945	0.738004	403.977	31.9428	0.746939	403.914	31.9407	0.757921	403.85	31.9385	0.766818	403.787	31.9363	0.749827	403.723	31.9341	0.75821	403.66	31.9319	0.751799	403.596	31.9297	0.750258	403.533	31.9275	0.743403	403.469	31.9253	0.751302	403.406	31.9231	0.753714	403.342	31.9209
408.049	32.0799	0.747709	408.239	32.0862	0.51805	408.303	32.0883	0.726639	408.366	32.0904	0.601185	408.43	32.0925	0.745266	408.493	32.0946	0.738813	408.557	32.0967	0.745545	408.62	32.0988	0.76033	408.683	32.101	0.769292	408.747	32.1031	0.75336	408.81	32.1052	0.757734	408.874	32.1073	0.75282	408.937	32.1094	0.75297	409.001	32.1115	0.743867	409.064	32.1136	0.753378	409.128	32.1157	0.754909	409.191	32.1178
411.501	32.1937	0.750818	411.311	32.1873	0.516387	411.247	32.1852	0.723042	411.184	32.1831	0.598827	411.12	32.1809	0.743605	411.057	32.1788	0.737224	410.993	32.1767	0.742601	410.93	32.1745	0.754591	410.866	32.1724	0.766639	410.803	32.1702	0.748072	410.739	32.1681	0.759454	410.676	32.166	0.747242	410.612	32.1638	0.750336	410.549	32.1617	0.744049	410.485	32.1596	0.748662	410.422	32.1574	0.748467	410.358	32.1553
415.065	32.3143	0.75085	415.255	32.3207	0.51722	415.319	32.3228	0.72574	415.382	32.3249	0.600614	415.446	32.327	0.743863	415.509	32.3291	0.736984	415.572	32.3313	0.747784	415.636	32.3334	0.758472	415.699	32.3355	0.772374	415.763	32.3376	0.749702	415.826	32.3397	0.761963	415.89	32.3418	0.753349	415.953	32.344	0.752819	416.017	32.3461	0.744435	416.08	32.3482	0.752427	416.144	32.3503	0.749212	416.207	32.3524
418.502	32.4284	0.749994	418.311	32.422	0.515375	418.248	32.4198	0.721604	418.184	32.4177	0.593444	418.121	32.4155	0.749417	418.057	32.4134	0.739543	417.994	32.4112	0.742978	417.93	32.409	0.758043	417.867	32.4069	0.768425	417.803	32.4047	0.750687	417.74	32.4026	0.759689	417.676	32.4004	0.750072	417.613	32.3983	0.748778	417.549	32.3961	0.743745	417.486	32.394	0.751731	417.422	32.3918	0.748415	417.359	32.3897
422.065	32.5468	0.75334	422.256	32.5532	0.518702	422.319	32.5553	0.724665	422.382	32.5574	0.595746	422.446	32.5595	0.750169	422.509	32.5617	0.738825	422.573	32.5638	0.745942	422.636	32.5659	0.758622	422.7	32.568	0.766017	422.763	32.5701	0.747322	422.827	32.5723	0.758351	422.89	32.5744	0.752063	422.954	32.5765	0.749644	423.017	32.5786	0.746435	423.081	32.5808	0.750844	423.144	32.5829	0.753023	423.208	32.585
425.502	32.6602	0.752278	425.311	32.6539	0.518683	425.248	32.6518	0.721552	425.184	32.6497	0.599688	425.121	32.6476	0.744523	425.057	32.6455	0.741083	424.994	32.6434	0.747647	424.931	32.6413	0.756519	424.867	32.6392	0.763081	424.804	32.637	0.751631	424.74	32.6349	0.76448	424.677	32.6328	0.754827	424.613	32.6307	0.752516	424.55	32.6286	0.7425	424.486	32.6265	0.752001	424.423	32.6244	0.755304	424.359	32.6223
429.067	32.7786	0.747886	429.258	32.785	0.517363	429.322	32.7872	0.727371	429.385	32.7893	0.600447	429.449	32.7915	0.743852	429.512	32.7936	0.74042	429.576	32.7958	0.747648	429.639	32.7979	0.755622	429.703	32.8001	0.767126	429.766	32.8022	0.750488	429.83	32.8043	0.759197	429.893	32.8065	0.750075	429.957	32.8086	0.746742	430.02	32.8108	0.743839	430.084	32.8129	0.747592	430.148	32.8151	0.750926	430.211	32.8172
432.505	32.8948	0.75374	432.315	32.8882	0.51822	432.252	32.886	0.723641	432.188	32.8839	0.597098	432.125	32.8817	0.744302	432.061	32.8795	0.738523	431.998	32.8773	0.750255	431.934	32.8751	0.754802	431.871	32.8729	0.770581	431.807	32.8708	0.746942	431.744	32.8686	0.762211	431.68	32.8664	0.753329	431.617	32.8642	0.750554	431.553	32.862	0.742977	431.49	32.8598	0.750235	431.426	32.8577	0.74735	431.363	32.8555
436.077	33.0146	0.75126	436.269	33.021	0.518598	436.332	33.0232	0.723439	436.396	33.0253	0.598589	436.46	33.0274	0.748467	436.524	33.0295	0.739792	436.588	33.0317	0.746472	436.652	33.0338	0.757913	436.715	33.0359	0.767638	436.779	33.0381	0.747844	436.843	33.0402	0.759671	436.907	33.0423	0.750548	436.971	33.0444	0.752235	437.034	33.0466	0.742476	437.098	33.0487	0.748546	437.162	33.0508	0.74479	437.226	33.053
439.521	33.1305	0.75137	439.331	33.1239	0.519002	439.268	33.1217	0.726873	439.204	33.1195	0.595114	439.141	33.1173	0.744168	439.077	33.1152	0.741109	439.014	33.113	0.744616	438.95	33.1108	0.754593	438.887	33.1086	0.766159	438.823	33.1064	0.75255	438.76	33.1042	0.758046	438.696	33.102	0.749623	438.633	33.0998	0.75347	438.569	33.0977	0.745064	438.506	33.0955	0.753904	438.442	33.0933	0.749827	438.379	33.0911
443.085	33.2481	0.753883	443.275	33.2542	0.518988	443.339	33.2562	0.724977	443.402	33.2583	0.594376	443.466	33.2603	0.747735	443.529	33.2624	0.738932	443.593	33.2644	0.747275	443.656	33.2665	0.753649	443.72	33.2685	0.771802	443.783	33.2706	0.751989	443.847	33.2726	0.762177	443.91	33.2747	0.755442	443.974	33.2767	0.756849	444.037	33.2788	0.743097	444.101	33.2808	0.754173	444.164	33.2829	0.748352	444.228	33.2849
446.522	33.3616	0.749254	446.331	33.355	0.518431	446.268	33.3529	0.725829	446.204	33.3507	0.594714	446.141	33.3485	0.746041	446.077	33.3463	0.741182	446.014	33.3442	0.746888	445.95	33.342	0.759635	445.887	33.3398	0.766185	445.823	33.3376	0.752399	445.76	33.3354	0.75978	445.696	33.3333	0.752406	445.633	33.3311	0.751398	445.569	33.3289	0.746162	445.506	33.3267	0.752667	445.442	33.3246	0.746023	445.379	33.3224
450.086	33.4815	0.750154	450.276	33.488	0.522674	450.34	33.4902	0.727753	450.403	33.4923	0.594969	450.467	33.4945	0.740371	450.53	33.4966	0.740436	450.594	33.4988	0.746767	450.657	33.5009	0.754102	450.721	33.5031	0.768202	450.784	33.5052	0.74734	450.848	33.5074	0.758678	450.911	33.5095	0.750252	450.975	33.5117	0.75015	451.038	33.5138	0.741099	451.102	33.516	0.751075	451.165	33.5182	0.750303	451.229	33.5203
453.446	33.5943	0.754238	453.265	33.5882	0.518221	453.205	33.5861	0.728237	453.145	33.5841	0.59648	453.085	33.5821	0.744642	453.024	33.58	0.740313	452.964	33.578	0.745692	452.904	33.576	0.757765	452.844	33.5739	0.767026	452.783	33.5719	0.752311	452.723	33.5698	0.76347	452.663	33.5678	0.752116	452.603	33.5658	0.747014	452.543	33.5637	0.744999	452.482	33.5617	0.745444	452.422	33.5597	0.749924	452.362	33.5576
456.915	33.7104	0.754427	457.105	33.7168	0.52087	457.168	33.7189	0.731014	457.232	33.7211	0.59716	457.295	33.7232	0.74647	457.359	33.7254	0.738934	457.422	33.7275	0.744071	457.486	33.7296	0.753814	457.549	33.7318	0.767407	457.613	33.7339	0.749808	457.676	33.7361	0.762608	457.74	33.7382	0.754284	457.803	33.7404	0.751587	457.867	33.7425	0.747106	457.93	33.7446	0.752675	457.994	33.7468	0.752106	458.057	33.7489
460.359	33.8246	0.748766	460.169	33.8183	0.519537	460.106	33.8161	0.726083	460.043	33.814	0.597154	459.98	33.8119	0.745676	459.917	33.8098	0.737669	459.854	33.8077	0.750733	459.79	33.8056	0.755426	459.727	33.8034	0.769656	459.664	33.8013	0.751731	459.601	33.7992	0.761971	459.538	33.7971	0.749111	459.475	33.795	0.75548	459.411	33.7929	0.746705	459.348	33.7907	0.750002	459.285	33.7886	0.754326	459.222	33.7865
463.913	33.9437	0.750174	464.103	33.9502	0.520799	464.167	33.9523	0.728673	464.23	33.9545	0.598214	464.293	33.9566	0.747087	464.357	33.9588	0.738876	464.42	33.961	0.743875	464.484	33.9631	0.754656	464.547	33.9653	0.769921	464.611	33.9674	0.75509	464.674	33.9696	0.763145	464.738	33.9718	0.7513	464.801	33.9739	0.747285	464.864	33.9761	0.744124	464.928	33.9782	0.749422	464.991	33.9804	0.753796	465.055	33.9826
467.349	34.0588	0.750823	467.158	34.0524	0.520285	467.095	34.0503	0.730058	467.031	34.0482	0.597465	466.968	34.046	0.742634	466.904	34.0439	0.739628	466.841	34.0418	0.744251	466.777	34.0396	0.758884	466.714	34.0375	0.763895	466.65	34.0354	0.750631	466.587	34.0332	0.761849	466.523	34.0311	0.753357	466.46	34.0289	0.749179	466.396	34.0268	0.743257	466.333	34.0247	0.752101	466.269	34.0225	0.750799	466.206	34.0204
470.913	34.1774	0.754943	471.103	34.1835	0.522008	471.167	34.1856	0.732041	471.23	34.1876	0.595053	471.294	34.1897	0.746246	471.357	34.1917	0.738311	471.421	34.1938	0.746635	471.484	34.1958	0.756319	471.548	34.1979	0.774185	471.611	34.1999	0.748858	471.675	34.202	0.762312	471.738	34.204	0.750559	471.802	34.2061	0.75405	471.865	34.2081	0.748498	471.929	34.2102	0.745153	471.992	34.2122	0.750186	472.056	34.2143
474.349	34.2906	0.749462	474.159	34.2841	0.521423	474.095	34.2819	0.728851	474.032	34.2798	0.597724	473.969	34.2776	0.746961	473.905	34.2754	0.739326	473.842	34.2733	0.745434	473.778	34.2711	0.760215	473.715	34.2689	0.768847	473.651	34.2668	0.749202	473.587	34.2646	0.764905	473.524	34.2624	0.751999	473.461	34.2603	0.749422	473.397	34.2581	0.742679	473.334	34.2559	0.754756	473.27	34.2538	0.75172	473.206	34.2516
477.818	34.4054	0.749255	477.996	34.4113	0.520587	478.056	34.4132	0.72985	478.116	34.4152	0.593465	478.175	34.4172	0.748148	478.235	34.4191	0.736957	478.294	34.4211	0.746845	478.354	34.423	0.754876	478.413	34.425	0.768553	478.473	34.4269	0.751509	478.533	34.4289	0.762936	478.592	34.4308	0.751363	478.652	34.4328	0.749308	478.711	34.4347	0.745255	478.771	34.4367	0.75153	478.83	34.4386	0.750795	478.89	34.4406
481.162	34.5159	0.750871	480.972	34.5094	0.519282	480.908	34.5073	0.729417	480.845	34.5051	0.595002	480.781	34.503	0.74438	480.718	34.5009	0.739503	480.654	34.4987	0.747075	480.591	34.4966	0.751336	480.528	34.4944	0.769301	480.464	34.4923	0.753218	480.401	34.4901	0.759957	480.337	34.488	0.753597	480.274	34.4858	0.751107	480.21	34.4837	0.745496	480.147	34.4815	0.749841	480.083	34.4794	0.751273	480.02	34.4773
484.737	34.6354	0.754167	484.927	34.6418	0.522218	484.99	34.6439	0.728431	485.053	34.646	0.597355	485.116	34.6482	0.744346	485.18	34.6503	0.737272	485.243	34.6524	0.744653	485.306	34.6546	0.75579	485.37	34.6567	0.767691	485.433	34.6588	0.748819	485.496	34.661	0.760174	485.559	34.6631	0.752151	485.623	34.6652	0.753918	485.686	34.6674	0.746027	485.749	34.6695	0.748974	485.812	34.6716	0.752421	485.876	34.6738
488.169	34.7507	0.746943	487.978	34.7442	0.522899	487.915	34.7421	0.727	487.851	34.7399	0.596701	487.788	34.7377	0.744352	487.724	34.7356	0.740967	487.661	34.7334	0.743814	487.597	34.7312	0.754086	487.534	34.7291	0.7683	487.47	34.7269	0.7491	487.407	34.7247	0.761422	487.344	34.7226	0.749297	487.28	34.7204	0.750235	487.217	34.7182	0.746865	487.153	34.7161	0.758241	487.09	34.7139	0.753458	487.026	34.7117
491.732	34.8695	0.746824	491.923	34.8758	0.519524	491.986	34.8779	0.725184	492.05	34.88	0.598937	492.113	34.8821	0.747052	492.177	34.8842	0.737278	492.24	34.8863	0.744518	492.304	34.8884	0.756141	492.367	34.8905	0.766154	492.431	34.8926	0.752885	492.494	34.8947	0.761924	492.558	34.8969	0.750004	492.621	34.899	0.749474	492.685	34.9011	0.745068	492.748	34.9032	0.751517	492.811	34.9053	0.75561	492.875	34.9074
495.169	34.985	0.75683	494.979	34.9784	0.52203	494.915	34.9762	0.726391	494.852	34.974	0.593967	494.788	34.9718	0.75312	494.725	34.9696	0.739095	494.661	34.9674	0.749012	494.598	34.9652	0.753667	494.534	34.9631	0.765869	494.471	34.9609	0.750829	494.407	34.9587	0.759462	494.344	34.9565	0.75198	494.28	34.9543	0.75223	494.217	34.9521	0.744484	494.153	34.9499	0.756762	494.09	34.9477	0.749069	494.026	34.9455
498.728	35.1032	0.750137	498.918	35.1094	0.522699	498.981	35.1115	0.732012	499.045	35.1135	0.595624	499.108	35.1156	0.74427	499.171	35.1177	0.742427	499.235	35.1198	0.748126	499.298	35.1218	0.755099	499.361	35.1239	0.767691	499.424	35.126	0.748711	499.488	35.1281	0.759507	499.551	35.1301	0.752454	499.614	35.1322	0.74665	499.678	35.1343	0.743694	499.741	35.1364	0.747254	499.804	35.1384	0.753785	499.867	35.1405
502.16	35.2177	0.750712	501.97	35.2111	0.522307	501.906	35.2089	0.729181	501.843	35.2068	0.594583	501.779	35.2046	0.745315	501.716	35.2024	0.74033	501.652	35.2002	0.746174	501.589	35.198	0.753753	501.525	35.1958	0.76817	501.462	35.1936	0.749035	501.398	35.1914	0.76251	501.335	35.1892	0.749584	501.271	35.187	0.754645	501.208	35.1848	0.748463	501.145	35.1827	0.748797	501.081	35.1805	0.751415	501.018	35.1783
505.724	35.3369	0.749921	505.914	35.3432	0.520587	505.978	35.3453	0.721062	506.041	35.3474	0.596517	506.105	35.3496	0.745735	506.169	35.3517	0.737086	506.232	35.3538	0.746062	506.295	35.3559	0.757115	506.359	35.358	0.769333	506.422	35.3601	0.750396	506.486	35.3622	0.768002	506.549	35.3644	0.750397	506.613	35.3665	0.748038	506.676	35.3686	0.747669	506.74	35.3707	0.750688	506.803	35.3728	0.749862	506.867	35.3749
509.16	35.4514	0.750243	508.97	35.445	0.522004	508.907	35.4428	0.730936	508.843	35.4407	0.598686	508.78	35.4386	0.744909	508.716	35.4364	0.737432	508.653	35.4343	0.745424	508.589	35.4322	0.75468	508.526	35.43	0.767961	508.462	35.4279	0.748638	508.399	35.4258	0.760543	508.335	35.4236	0.757909	508.272	35.4215	0.749768	508.208	35.4194	0.743227	508.145	35.4172	0.750729	508.081	35.4151	0.755122	508.018	35.4129
512.724	35.5698	0.747644	512.915	35.5762	0.522874	512.978	35.5784	0.730836	513.042	35.5805	0.59342	513.105	35.5827	0.74384	513.169	35.5848	0.738262	513.232	35.5869	0.744075	513.296	35.5891	0.758359	513.359	35.5912	0.765728	513.423	35.5934	0.752033	513.486	35.5955	0.757517	513.55	35.5976	0.747195	513.613	35.5998	0.74746	513.677	35.6019	0.746965	513.74	35.6041	0.751453	513.804	35.6062	0.749568	513.867	35.6084
516.161	35.6844	0.748926	515.971	35.6779	0.523081	515.907	35.6758	0.733893	515.844	35.6736	0.594844	515.78	35.6715	0.745991	515.717	35.6693	0.736702	515.653	35.6672	0.749129	515.59	35.665	0.752449	515.526	35.6629	0.771751	515.463	35.6607	0.752944	515.399	35.6586	0.766397	515.336	35.6564	0.748879	515.272	35.6543	0.751915	515.209	35.6521	0.747335	515.145	35.65	0.753913	515.082	35.6478	0.75192	515.018	35.6457
519.725	35.8032	0.75011	519.915	35.8096	0.523077	519.979	35.8118	0.729855	520.042	35.8139	0.597054	520.105	35.816	0.744168	520.169	35.8182	0.737584	520.233	35.8203	0.749766	520.296	35.8225	0.754771	520.36	35.8246	0.768322	520.423	35.8267	0.747924	520.486	35.8289	0.764796	520.55	35.831	0.74613	520.613	35.8332	0.745164	520.677	35.8353	0.747704	520.74	35.8374	0.747948	520.804	35.8396	0.751889	520.867	35.8417
523.161	35.9186	0.746323	522.971	35.9121	0.525614	522.907	35.9099	0.732921	522.844	35.9077	0.596063	522.78	35.9055	0.744118	522.717	35.9033	0.738393	522.653	35.9012	0.746594	522.59	35.899	0.754157	522.526	35.8968	0.767483	522.463	35.8946	0.749587	522.4	35.8924	0.76292	522.336	35.8903	0.752586	522.273	35.8881	0.750234	522.209	35.8859	0.744751	522.146	35.8837	0.750847	522.082	35.8815	0.746732	522.019	35.8794
526.74	36.037	0.750393	526.931	36.0433	0.52442	526.994	36.0454	0.726447	527.058	36.0475	0.593575	527.121	36.0496	0.748905	527.185	36.0517	0.739453	527.248	36.0538	0.747191	527.312	36.0559	0.761198	527.375	36.058	0.767092	527.439	36.0601	0.75049	527.502	36.0622	0.763576	527.566	36.0643	0.758094	527.629	36.0664	0.748499	527.693	36.0685	0.745657	527.756	36.0706	0.75141	527.82	36.0727	0.749264	527.883	36.0748
530.162	36.1509	0.753509	529.971	36.1444	0.523284	529.908	36.1422	0.733535	529.844	36.1401	0.597729	529.781	36.1379	0.745805	529.717	36.1357	0.741446	529.654	36.1336	0.746126	529.59	36.1314	0.754881	529.527	36.1293	0.768876	529.463	36.1271	0.74792	529.4	36.1249	0.758458	529.336	36.1228	0.749883	529.273	36.1206	0.747782	529.209	36.1185	0.74702	529.146	36.1163	0.750319	529.082	36.1141	0.750975	529.019	36.112
533.726	36.2697	0.753042	533.916	36.2761	0.525168	533.979	36.2782	0.734304	534.043	36.2803	0.595959	534.106	36.2825	0.743078	534.17	36.2846	0.737547	534.233	36.2867	0.748167	534.297	36.2888	0.756429	534.36	36.291	0.769552	534.424	36.2931	0.752076	534.487	36.2952	0.760622	534.551	36.2974	0.755865	534.614	36.2995	0.751609	534.678	36.3016	0.745793	534.741	36.3038	0.750469	534.805	36.3059	0.748322	534.868	36.308
537.162	36.3843	0.751045	536.971	36.3778	0.525832	536.908	36.3757	0.725672	536.844	36.3735	0.594924	536.781	36.3714	0.749205	536.717	36.3692	0.738234	536.654	36.367	0.749907	536.59	36.3649	0.759519	536.527	36.3627	0.772393	536.464	36.3605	0.747003	536.4	36.3584	0.765063	536.337	36.3562	0.749015	536.273	36.3541	0.751133	536.21	36.3519	0.742647	536.146	36.3497	0.750785	536.083	36.3476	0.75061	536.019	36.3454
540.742	36.5031	0.745159	540.933	36.5094	0.525714	540.996	36.5115	0.735184	541.06	36.5136	0.595111	541.124	36.5157	0.74359	541.187	36.5178	0.739642	541.251	36.5199	0.74547	541.314	36.522	0.756239	541.378	36.5241	0.770431	541.441	36.5262	0.749736	541.505	36.5283	0.764179	541.568	36.5304	0.756068	541.632	36.5325	0.750898	541.695	36.5346	0.74714	541.759	36.5367	0.750098	541.822	36.5388	0.753541	541.886	36.541
544.18	36.6168	0.752963	543.99	36.6104	0.525087	543.926	36.6082	0.729802	543.863	36.6061	0.597544	543.799	36.604	0.745894	543.736	36.6018	0.737122	543.672	36.5997	0.746138	543.609	36.5976	0.757487	543.545	36.5955	0.768179	543.482	36.5933	0.749503	543.419	36.5912	0.758243	543.355	36.5891	0.751962	543.292	36.5869	0.748332	543.228	36.5848	0.743753	543.165	36.5827	0.757062	543.101	36.5805	0.749412	543.038	36.5784
547.744	36.7378	0.75436	547.934	36.7442	0.526526	547.998	36.7463	0.731888	548.061	36.7484	0.597741	548.125	36.7506	0.74681	548.188	36.7527	0.734851	548.252	36.7548	0.743821	548.315	36.7569	0.757271	548.379	36.7591	0.766811	548.442	36.7612	0.749962	548.506	36.7633	0.765508	548.569	36.7654	0.753609	548.633	36.7676	0.751003	548.696	36.7697	0.745905	548.76	36.7718	0.751169	548.823	36.7739	0.755298	548.887	36.7761
551.181	36.8513	0.748772	550.99	36.845	0.524268	550.927	36.8429	0.732911	550.863	36.8408	0.596881	550.8	36.8387	0.745353	550.736	36.8366	0.73767	550.673	36.8345	0.746365	550.609	36.8324	0.75895	550.546	36.8302	0.767837	550.482	36.8281	0.751744	550.419	36.826	0.756664	550.355	36.8239	0.757251	550.292	36.8218	0.748796	550.229	36.8197	0.744481	550.165	36.8176	0.752295	550.102	36.8155	0.752684	550.038	36.8134
554.744	36.9699	0.748732	554.935	36.9763	0.524534	554.998	36.9785	0.735672	555.062	36.9806	0.594193	555.125	36.9828	0.741112	555.189	36.985	0.738928	555.252	36.9871	0.742172	555.316	36.9893	0.74929	555.379	36.9914	0.772105	555.443	36.9936	0.748989	555.506	36.9957	0.766028	555.57	36.9979	0.753622	555.633	37	0.754005	555.697	37.0022	0.746579	555.76	37.0043	0.748713	555.824	37.0065	0.75006	555.887	37.0086
558.181	37.0851	0.754053	557.991	37.0786	0.524891	557.927	37.0765	0.732657	557.864	37.0743	0.59264	557.8	37.0722	0.744077	557.737	37.0701	0.740629	557.673	37.0679	0.747199	557.61	37.0658	0.751246	557.546	37.0636	0.767781	557.483	37.0615	0.754753	557.419	37.0593	0.758894	557.356	37.0572	0.750541	557.292	37.0551	0.747102	557.229	37.0529	0.743906	557.165	37.0508	0.752252	557.102	37.0486	0.750903	557.038	37.0465
561.745	37.2036	0.753213	561.935	37.21	0.529546	561.999	37.2121	0.73151	562.062	37.2142	0.592031	562.125	37.2163	0.745558	562.189	37.2185	0.742878	562.252	37.2206	0.744457	562.316	37.2227	0.754702	562.379	37.2248	0.76369	562.443	37.2269	0.748172	562.506	37.2291	0.762899	562.57	37.2312	0.750272	562.633	37.2333	0.747038	562.697	37.2354	0.741829	562.76	37.2375	0.75277	562.824	37.2397	0.751473	562.888	37.2418
565.181	37.319	0.751134	564.99	37.3124	0.527347	564.927	37.3103	0.738023	564.864	37.3081	0.594137	564.8	37.3059	0.748738	564.737	37.3037	0.740322	564.673	37.3016	0.740327	564.61	37.2994	0.751168	564.546	37.2972	0.768957	564.483	37.295	0.752518	564.419	37.2928	0.766585	564.356	37.2907	0.753834	564.292	37.2885	0.750069	564.229	37.2863	0.74445	564.166	37.2841	0.750153	564.102	37.282	0.750928	564.039	37.2798
568.745	37.4376	0.747389	568.936	37.4438	0.526223	568.999	37.4459	0.733943	569.063	37.448	0.593466	569.126	37.4501	0.748827	569.19	37.4522	0.741421	569.254	37.4543	0.746192	569.317	37.4564	0.757637	569.381	37.4585	0.767578	569.444	37.4606	0.749569	569.508	37.4626	0.763271	569.571	37.4647	0.748728	569.635	37.4668	0.750463	569.698	37.4689	0.744201	569.762	37.471	0.75092	569.825	37.4731	0.749876	569.889	37.4752
572.179	37.5511	0.746362	571.989	37.5447	0.525086	571.926	37.5426	0.732051	571.862	37.5404	0.596489	571.799	37.5383	0.742654	571.736	37.5361	0.738813	571.672	37.534	0.743732	571.609	37.5319	0.749729	571.546	37.5297	0.762404	571.482	37.5276	0.751965	571.419	37.5254	0.763759	571.356	37.5233	0.750937	571.293	37.5212	0.750892	571.229	37.519	0.744878	571.166	37.5169	0.753504	571.103	37.5147	0.75248	571.039	37.5126
575.738	37.6694	0.752558	575.928	37.6757	0.526116	575.992	37.6778	0.732697	576.055	37.6799	0.590505	576.119	37.682	0.747813	576.182	37.6841	0.739635	576.246	37.6863	0.747134	576.309	37.6884	0.756086	576.372	37.6905	0.767369	576.436	37.6926	0.749759	576.499	37.6947	0.76694	576.563	37.6968	0.750916	576.627	37.6989	0.747761	576.69	37.701	0.744126	576.754	37.7031	0.749794	576.817	37.7052	0.748591	576.88	37.7074
579.177	37.7824	0.748565	578.986	37.7761	0.52852	578.922	37.774	0.735082	578.859	37.7719	0.593742	578.795	37.7698	0.744913	578.731	37.7677	0.743058	578.668	37.7656	0.744805	578.604	37.7635	0.758702	578.541	37.7613	0.769271	578.477	37.7592	0.750958	578.414	37.7571	0.764398	578.35	37.755	0.75488	578.287	37.7529	0.749925	578.223	37.7508	0.744655	578.159	37.7487	0.74919	578.096	37.7466	0.753663	578.032	37.7445
582.742	37.9012	0.75146	582.932	37.9077	0.526358	582.996	37.9099	0.737498	583.059	37.912	0.591905	583.123	37.9142	0.741942	583.186	37.9164	0.7411	583.25	37.9185	0.748332	583.313	37.9207	0.76021	583.377	37.9228	0.767564	583.44	37.925	0.750077	583.504	37.9272	0.766413	583.567	37.9293	0.750167	583.631	37.9315	0.751527	583.694	37.9337	0.742663	583.758	37.9358	0.752509	583.821	37.938	0.753981	583.885	37.9402
586.085	38.0148	0.750386	585.907	38.0086	0.527567	585.847	38.0065	0.730117	585.788	38.0044	0.591555	585.728	38.0024	0.748111	585.669	38.0003	0.739636	585.609	37.9982	0.747975	585.55	37.9962	0.756969	585.49	37.9941	0.77085	585.431	37.992	0.751355	585.371	37.9899	0.761478	585.312	37.9879	0.7527	585.252	37.9858	0.756188	585.193	37.9837	0.746436	585.133	37.9817	0.753604	585.073	37.9796	0.751102	585.014	37.9775
589.552	38.1315	0.752682	589.742	38.1378	0.528304	589.806	38.1399	0.738844	589.869	38.142	0.595301	589.933	38.1441	0.747594	589.996	38.1462	0.741533	590.06	38.1483	0.74833	590.123	38.1504	0.755889	590.187	38.1526	0.769732	590.25	38.1547	0.747842	590.314	38.1568	0.76168	590.377	38.1589	0.750219	590.441	38.161	0.748029	590.504	38.1631	0.743936	590.568	38.1652	0.747904	590.631	38.1673	0.752966	590.695	38.1694
592.989	38.2475	0.746483	592.798	38.2413	0.531013	592.735	38.2392	0.732461	592.671	38.2371	0.593968	592.608	38.2351	0.743315	592.544	38.233	0.742991	592.481	38.2309	0.744835	592.417	38.2289	0.758628	592.354	38.2268	0.768451	592.29	38.2247	0.752874	592.227	38.2227	0.763631	592.163	38.2206	0.754457	592.1	38.2185	0.754984	592.036	38.2165	0.74211	591.972	38.2144	0.751255	591.909	38.2123	0.753446	591.845	38.2103
596.552	38.3635	0.751931	596.743	38.3697	0.53024	596.806	38.3718	0.72978	596.87	38.3739	0.595898	596.933	38.3759	0.744728	596.997	38.378	0.741644	597.06	38.3801	0.746168	597.124	38.3822	0.755356	597.187	38.3843	0.764676	597.25	38.3864	0.753111	597.314	38.3885	0.765964	597.377	38.3905	0.74789	597.441	38.3926	0.754475	597.504	38.3947	0.746147	597.568	38.3968	0.748575	597.632	38.3989	0.750732	597.695	38.401
599.989	38.4771	0.753034	599.798	38.4706	0.528556	599.735	38.4685	0.730413	599.671	38.4663	0.5953	599.608	38.4642	0.746677	599.544	38.462	0.738478	599.481	38.4599	0.747384	599.417	38.4577	0.753905	599.354	38.4556	0.770229	599.291	38.4534	0.750137	599.227	38.4513	0.762096	599.164	38.4492	0.748647	599.1	38.447	0.750381	599.037	38.4449	0.745457	598.973	38.4427	0.750209	598.91	38.4406	0.749843	598.846	38.4384
603.552	38.5955	0.746464	603.743	38.6019	0.528261	603.806	38.604	0.728506	603.87	38.6061	0.597078	603.933	38.6082	0.74384	603.997	38.6103	0.739628	604.06	38.6124	0.742985	604.124	38.6145	0.755708	604.187	38.6166	0.772738	604.251	38.6187	0.750163	604.314	38.6208	0.762145	604.378	38.6229	0.751265	604.441	38.6251	0.747344	604.505	38.6272	0.746562	604.568	38.6293	0.752298	604.632	38.6314	0.752184	604.695	38.6335
606.989	38.7108	0.755951	606.799	38.7042	0.529674	606.735	38.702	0.731803	606.672	38.6998	0.592753	606.608	38.6977	0.750267	606.545	38.6955	0.744115	606.481	38.6933	0.749467	606.418	38.6911	0.750398	606.354	38.6889	0.769152	606.291	38.6867	0.749276	606.227	38.6846	0.761932	606.164	38.6824	0.744531	606.1	38.6802	0.752897	606.037	38.678	0.74424	605.973	38.6758	0.754386	605.91	38.6736	0.751348	605.846	38.6715
610.553	38.8293	0.746408	610.743	38.8356	0.530212	610.807	38.8377	0.735565	610.87	38.8398	0.593776	610.934	38.8419	0.745946	610.997	38.844	0.74225	611.061	38.8461	0.748397	611.124	38.8482	0.754161	611.188	38.8503	0.767585	611.251	38.8524	0.75006	611.315	38.8545	0.760954	611.378	38.8566	0.753639	611.442	38.8587	0.747431	611.505	38.8608	0.745346	611.569	38.8629	0.749055	611.632	38.865	0.748859	611.696	38.8671
613.989	38.943	0.750343	613.799	38.9366	0.531873	613.735	38.9344	0.736003	613.672	38.9323	0.594963	613.608	38.9301	0.743823	613.545	38.928	0.742306	613.482	38.9258	0.749323	613.418	38.9236	0.761157	613.355	38.9215	0.768572	613.291	38.9193	0.752646	613.228	38.9172	0.763437	613.164	38.915	0.748891	613.101	38.9129	0.751824	613.037	38.9107	0.744812	612.974	38.9086	0.74969	612.91	38.9064	0.748807	612.847	38.9042
617.556	39.062	0.749012	617.747	39.0684	0.530249	617.811	39.0705	0.733159	617.874	39.0727	0.591421	617.938	39.0748	0.747747	618.002	39.077	0.740115	618.065	39.0791	0.745393	618.129	39.0812	0.755806	618.192	39.0834	0.767266	618.256	39.0855	0.749642	618.32	39.0877	0.768307	618.383	39.0898	0.749964	618.447	39.0919	0.745839	618.511	39.0941	0.745733	618.574	39.0962	0.752632	618.638	39.0984	0.748333	618.701	39.1005
620.996	39.179	0.749517	620.806	39.1727	0.529265	620.742	39.1706	0.733513	620.679	39.1685	0.59353	620.615	39.1664	0.742432	620.552	39.1643	0.738619	620.488	39.1622	0.74945	620.425	39.1601	0.755164	620.361	39.158	0.771784	620.298	39.1559	0.754375	620.234	39.1538	0.761644	620.171	39.1517	0.755326	620.107	39.1495	0.748803	620.044	39.1474	0.746502	619.98	39.1453	0.750842	619.917	39.1432	0.754751	619.853	39.1411
624.56	39.2955	0.750836	624.75	39.3018	0.532156	624.813	39.3039	0.73604	624.877	39.306	0.593546	624.94	39.3081	0.744944	625.004	39.3101	0.739383	625.067	39.3122	0.749946	625.131	39.3143	0.754327	625.194	39.3164	0.768565	625.258	39.3185	0.750259	625.321	39.3206	0.767703	625.385	39.3226	0.751752	625.448	39.3247	0.753637	625.512	39.3268	0.746351	625.575	39.3289	0.750916	625.639	39.331	0.755714	625.702	39.3331
627.996	39.4099	0.752696	627.806	39.4034	0.532926	627.742	39.4013	0.72953	627.679	39.3991	0.59735	627.615	39.3969	0.746071	627.552	39.3948	0.741507	627.488	39.3926	0.746138	627.425	39.3905	0.756535	627.361	39.3883	0.770686	627.298	39.3862	0.750132	627.234	39.384	0.76873	627.171	39.3819	0.748033	627.107	39.3797	0.753417	627.044	39.3776	0.748526	626.981	39.3754	0.749095	626.917	39.3732	0.748508	626.853	39.3711
631.56	39.531	0.752149	631.751	39.5371	0.532641	631.814	39.5392	0.736582	631.878	39.5412	0.593522	631.941	39.5432	0.747638	632.005	39.5453	0.743037	632.068	39.5473	0.743104	632.132	39.5493	0.75473	632.195	39.5514	0.766351	632.258	39.5534	0.754033	632.322	39.5555	0.764782	632.385	39.5575	0.757616	632.449	39.5595	0.753141	632.512	39.5616	0.745869	632.576	39.5636	0.749447	632.639	39.5656	0.748282	632.703	39.5677
634.997	39.6463	0.753159	634.806	39.64	0.530529	634.743	39.6379	0.746223	634.679	39.6358	0.593945	634.616	39.6337	0.7484	634.552	39.6316	0.74114	634.489	39.6295	0.747759	634.425	39.6274	0.756373	634.362	39.6253	0.77328	634.298	39.6232	0.74737	634.235	39.6211	0.76774	634.171	39.619	0.750107	634.108	39.6169	0.751302	634.044	39.6148	0.752383	633.981	39.6127	0.751501	633.917	39.6106	0.75461	633.854	39.6085
638.56	39.7621	0.749027	638.751	39.7683	0.53279	638.814	39.7704	0.741044	638.878	39.7725	0.59584	638.941	39.7746	0.745569	639.005	39.7767	0.742113	639.068	39.7787	0.750104	639.132	39.7808	0.756688	639.195	39.7829	0.769278	639.259	39.785	0.75223	639.322	39.7871	0.764199	639.386	39.7892	0.753033	639.449	39.7912	0.752852	639.513	39.7933	0.745629	639.576	39.7954	0.752371	639.64	39.7975	0.749535	639.703	39.7996
641.997	39.8764	0.748436	641.807	39.8698	0.532089	641.743	39.8676	0.737117	641.68	39.8654	0.591918	641.616	39.8633	0.745891	641.553	39.8611	0.741182	641.489	39.8589	0.749899	641.426	39.8567	0.757434	641.362	39.8545	0.775662	641.299	39.8523	0.752558	641.235	39.8501	0.765974	641.172	39.8479	0.750058	641.108	39.8457	0.749268	641.045	39.8435	0.74839	640.981	39.8413	0.752417	640.918	39.8391	0.758789	640.854	39.8369
645.561	39.9953	0.753145	645.751	40.0016	0.53259	645.815	40.0037	0.739437	645.878	40.0058	0.591952	645.942	40.0079	0.741028	646.005	40.01	0.740789	646.069	40.0121	0.75089	646.132	40.0142	0.754607	646.196	40.0163	0.768766	646.259	40.0184	0.754924	646.323	40.0205	0.767951	646.386	40.0226	0.753401	646.45	40.0247	0.754964	646.513	40.0268	0.750115	646.576	40.0289	0.751757	646.64	40.031	0.753258	646.703	40.0331
649.005	40.1107	0.75207	648.813	40.1041	0.53512	648.75	40.1019	0.734213	648.686	40.0997	0.591013	648.622	40.0975	0.748638	648.558	40.0953	0.739727	648.494	40.0931	0.753626	648.431	40.0909	0.757536	648.367	40.0887	0.768353	648.303	40.0865	0.751664	648.239	40.0843	0.775765	648.175	40.0821	0.751536	648.112	40.0799	0.75308	648.048	40.0777	0.752144	647.984	40.0755	0.74865	647.92	40.0733	0.754905	647.856	40.0711
652.577	40.2335	0.757058	652.767	40.2398	0.533503	652.831	40.2419	0.740549	652.894	40.244	0.593718	652.958	40.2461	0.744335	653.021	40.2482	0.744671	653.085	40.2503	0.745915	653.148	40.2524	0.758232	653.212	40.2545	0.770469	653.275	40.2566	0.753743	653.339	40.2587	0.76745	653.402	40.2608	0.757503	653.466	40.2629	0.755869	653.529	40.265	0.745306	653.592	40.2671	0.754481	653.656	40.2692	0.750883	653.719	40.2714
656.022	40.3475	0.753139	655.831	40.341	0.534438	655.767	40.3389	0.735157	655.703	40.3367	0.593122	655.639	40.3346	0.748956	655.575	40.3324	0.74121	655.511	40.3303	0.753154	655.447	40.3281	0.757483	655.384	40.326	0.770608	655.32	40.3239	0.752091	655.256	40.3217	0.767552	655.192	40.3196	0.753498	655.128	40.3174	0.750442	655.064	40.3153	0.747658	655	40.3131	0.751885	654.937	40.311	0.752288	654.873	40.3088
659.595	40.4662	0.752512	659.785	40.4725	0.534314	659.849	40.4746	0.73597	659.912	40.4768	0.592437	659.976	40.4789	0.748851	660.039	40.481	0.745419	660.103	40.4831	0.748654	660.166	40.4853	0.757525	660.23	40.4874	0.774506	660.293	40.4895	0.752457	660.357	40.4916	0.764395	660.42	40.4938	0.755133	660.484	40.4959	0.752001	660.547	40.498	0.749005	660.611	40.5001	0.750325	660.674	40.5022	0.752948	660.738	40.5044
663.047	40.5812	0.756502	662.857	40.5747	0.535689	662.793	40.5725	0.74016	662.73	40.5703	0.59333	662.666	40.5681	0.745415	662.603	40.5659	0.740545	662.539	40.5638	0.75211	662.476	40.5616	0.757707	662.412	40.5594	0.766123	662.349	40.5572	0.749228	662.285	40.555	0.768827	662.222	40.5528	0.753459	662.158	40.5507	0.758655	662.095	40.5485	0.74976	662.031	40.5463	0.755029	661.968	40.5441	0.753571	661.904	40.5419
666.611	40.7009	0.747468	666.801	40.7073	0.535222	666.865	40.7094	0.739691	666.928	40.7115	0.59571	666.992	40.7136	0.747176	667.055	40.7158	0.74148	667.118	40.7179	0.753633	667.182	40.72	0.753279	667.245	40.7221	0.76889	667.309	40.7242	0.750623	667.372	40.7264	0.769067	667.436	40.7285	0.752486	667.499	40.7306	0.753978	667.563	40.7327	0.751898	667.626	40.7348	0.752476	667.69	40.737	0.753188	667.753	40.7391
670.047	40.8142	0.754119	669.857	40.8079	0.536567	669.793	40.8058	0.740794	669.73	40.8037	0.594414	669.666	40.8015	0.746342	669.603	40.7994	0.739911	669.539	40.7973	0.746468	669.476	40.7952	0.75735	669.412	40.7931	0.771917	669.349	40.791	0.752724	669.286	40.7889	0.773569	669.222	40.7868	0.74877	669.159	40.7847	0.747001	669.095	40.7826	0.74896	669.032	40.7805	0.754544	668.968	40.7784	0.752725	668.905	40.7763
673.609	40.9312	0.75398	673.799	40.9376	0.53589	673.863	40.9397	0.738892	673.926	40.9419	0.592327	673.99	40.944	0.750411	674.053	40.9462	0.744713	674.117	40.9483	0.751576	674.18	40.9504	0.756832	674.243	40.9526	0.772897	674.307	40.9547	0.749256	674.37	40.9568	0.772731	674.433	40.959	0.754475	674.497	40.9611	0.749403	674.56	40.9633	0.748454	674.624	40.9654	0.752006	674.687	40.9675	0.750703	674.75	40.9697
677.052	41.0461	0.750794	676.86	41.0396	0.538789	676.796	41.0375	0.73677	676.732	41.0353	0.595912	676.669	41.0332	0.747383	676.605	41.031	0.740584	676.541	41.0289	0.75082	676.477	41.0267	0.759998	676.413	41.0246	0.775468	676.35	41.0224	0.750713	676.286	41.0203	0.77068	676.222	41.0182	0.752552	676.158	41.016	0.751109	676.094	41.0139	0.748832	676.031	41.0117	0.756178	675.967	41.0096	0.753948	675.903	41.0074
680.623	41.1651	0.752966	680.814	41.1715	0.535735	680.877	41.1736	0.739611	680.941	41.1758	0.593612	681.004	41.1779	0.750109	681.068	41.1801	0.745001	681.131	41.1822	0.747058	681.195	41.1843	0.75892	681.258	41.1865	0.776769	681.322	41.1886	0.752695	681.385	41.1907	0.76978	681.449	41.1929	0.751647	681.512	41.195	0.752939	681.576	41.1971	0.747443	681.639	41.1993	0.754963	681.703	41.2014	0.75335	681.766	41.2035
684.06	41.2802	0.75546	683.869	41.2739	0.538212	683.806	41.2718	0.744895	683.742	41.2696	0.592942	683.679	41.2675	0.75024	683.615	41.2654	0.740791	683.552	41.2633	0.747306	683.488	41.2612	0.758594	683.425	41.2591	0.767778	683.361	41.257	0.753584	683.298	41.2548	0.772699	683.234	41.2527	0.759555	683.171	41.2506	0.754003	683.108	41.2485	0.747072	683.044	41.2464	0.76075	682.981	41.2443	0.754134	682.917	41.2422
687.623	41.3989	0.757978	687.814	41.4054	0.537668	687.877	41.4075	0.739335	687.941	41.4097	0.59717	688.004	41.4118	0.745136	688.068	41.414	0.745519	688.131	41.4161	0.749276	688.195	41.4183	0.757168	688.258	41.4204	0.766474	688.322	41.4226	0.753093	688.385	41.4247	0.772985	688.449	41.4269	0.753248	688.512	41.4291	0.750455	688.576	41.4312	0.747727	688.639	41.4334	0.756175	688.703	41.4355	0.757229	688.766	41.4377
691.06	41.5139	0.75228	690.87	41.5075	0.538418	690.806	41.5054	0.742415	690.743	41.5033	0.59296	690.679	41.5012	0.751589	690.616	41.4991	0.743313	690.552	41.4969	0.751744	690.489	41.4948	0.764469	690.425	41.4927	0.774597	690.362	41.4906	0.755097	690.298	41.4885	0.773438	690.235	41.4864	0.75705	690.171	41.4842	0.757259	690.108	41.4821	0.747477	690.044	41.48	0.758629	689.981	41.4779	0.755405	689.918	41.4758
694.624	41.6319	0.751586	694.814	41.6383	0.538059	694.878	41.6404	0.744979	694.941	41.6425	0.596694	695.005	41.6447	0.745706	695.068	41.6468	0.742157	695.132	41.6489	0.74984	695.195	41.651	0.755203	695.259	41.6532	0.76945	695.322	41.6553	0.759421	695.385	41.6574	0.770991	695.449	41.6595	0.755812	695.512	41.6616	0.755982	695.576	41.6638	0.751814	695.639	41.6659	0.748727	695.703	41.668	0.755771	695.766	41.6701
698.078	41.7487	0.756013	697.887	41.7421	0.538924	697.823	41.7399	0.746614	697.76	41.7377	0.593603	697.696	41.7354	0.752844	697.633	41.7332	0.746963	697.569	41.731	0.75209	697.506	41.7288	0.761837	697.442	41.7266	0.772479	697.379	41.7244	0.756431	697.315	41.7222	0.772313	697.252	41.72	0.75787	697.188	41.7178	0.754997	697.124	41.7156	0.74888	697.061	41.7134	0.756136	696.997	41.7112	0.7589	696.934	41.709
701.543	41.8638	0.753141	701.722	41.8696	0.539914	701.781	41.8715	0.738137	701.84	41.8734	0.596786	701.9	41.8754	0.750227	701.959	41.8773	0.747745	702.019	41.8792	0.756172	702.078	41.8811	0.758051	702.137	41.8831	0.774764	702.197	41.885	0.756745	702.256	41.8869	0.771819	702.316	41.8888	0.756101	702.375	41.8908	0.751987	702.435	41.8927	0.751333	702.494	41.8946	0.759685	702.553	41.8965	0.758344	702.613	41.8985
704.884	41.9735	0.755615	704.694	41.9671	0.540133	704.63	41.965	0.744108	704.567	41.9628	0.592737	704.503	41.9607	0.750672	704.44	41.9585	0.742974	704.376	41.9564	0.754071	704.313	41.9542	0.75746	704.249	41.9521	0.774138	704.186	41.95	0.758162	704.122	41.9478	0.778052	704.059	41.9457	0.759829	703.996	41.9435	0.759038	703.932	41.9414	0.751908	703.869	41.9392	0.754712	703.805	41.9371	0.756073	703.742	41.935
708.448	42.0919	0.755774	708.638	42.0982	0.545236	708.702	42.1004	0.745602	708.765	42.1025	0.595701	708.829	42.1046	0.756704	708.893	42.1068	0.744977	708.956	42.1089	0.761589	709.02	42.111	0.757249	709.083	42.1131	0.776003	709.146	42.1153	0.756587	709.21	42.1174	0.769375	709.273	42.1195	0.753468	709.337	42.1216	0.758258	709.4	42.1238	0.749177	709.464	42.1259	0.756082	709.527	42.128	0.749408	709.591	42.1302
711.885	42.2059	0.75233	711.694	42.1995	0.542444	711.631	42.1973	0.738849	711.567	42.1952	0.600096	711.504	42.193	0.751466	711.44	42.1909	0.746684	711.377	42.1888	0.753479	711.313	42.1866	0.765111	711.25	42.1845	0.773149	711.186	42.1823	0.756175	711.123	42.1802	0.777538	711.059	42.178	0.757118	710.996	42.1759	0.755974	710.932	42.1738	0.752822	710.869	42.1716	0.755698	710.805	42.1695	0.760093	710.742	42.1673
715.448	42.3243	0.757272	715.639	42.3307	0.544885	715.702	42.3329	0.754685	715.766	42.335	0.600416	715.829	42.3372	0.752462	715.893	42.3393	0.746629	715.956	42.3414	0.754468	716.02	42.3436	0.764053	716.083	42.3457	0.777578	716.147	42.3478	0.757784	716.21	42.3499	0.77726	716.274	42.3521	0.758058	716.337	42.3542	0.76333	716.401	42.3563	0.750378	716.464	42.3585	0.760879	716.528	42.3606	0.757807	716.591	42.3628
718.885	42.4395	0.75547	718.695	42.433	0.543397	718.631	42.4309	0.742963	718.568	42.4287	0.597799	718.504	42.4266	0.754937	718.441	42.4244	0.748495	718.377	42.4223	0.756234	718.314	42.4201	0.759773	718.25	42.4179	0.772364	718.187	42.4158	0.760579	718.123	42.4136	0.775575	718.06	42.4114	0.758729	717.996	42.4093	0.756655	717.933	42.4071	0.753535	717.869	42.405	0.756404	717.806	42.4028	0.761112	717.742	42.4007
722.449	42.5591	0.759491	722.639	42.5655	0.54593	722.703	42.5677	0.752574	722.766	42.5698	0.599322	722.83	42.5719	0.751849	722.893	42.5741	0.749306	722.957	42.5762	0.755231	723.02	42.5784	0.769591	723.084	42.5805	0.77623	723.147	42.5826	0.761799	723.211	42.5848	0.77675	723.274	42.5869	0.764017	723.338	42.589	0.753692	723.401	42.5912	0.75146	723.465	42.5933	0.761106	723.528	42.5955	0.762964	723.591	42.5976
725.885	42.6731	0.759779	725.695	42.6668	0.547578	725.631	42.6647	0.748045	725.568	42.6626	0.596443	725.504	42.6604	0.754379	725.441	42.6583	0.743575	725.378	42.6562	0.755996	725.314	42.6541	0.766654	725.251	42.652	0.779325	725.187	42.6499	0.753855	725.123	42.6478	0.780362	725.06	42.6456	0.761189	724.996	42.6435	0.762206	724.933	42.6414	0.756039	724.87	42.6393	0.759392	724.806	42.6372	0.759379	724.742	42.6351
729.457	42.7917	0.760706	729.648	42.7982	0.546863	729.712	42.8003	0.749269	729.776	42.8025	0.598862	729.84	42.8046	0.759978	729.904	42.8068	0.749711	729.968	42.8089	0.758829	730.031	42.8111	0.766944	730.095	42.8132	0.776575	730.159	42.8154	0.763156	730.223	42.8175	0.777696	730.287	42.8197	0.757147	730.35	42.8218	0.763447	730.414	42.824	0.753947	730.478	42.8261	0.761158	730.542	42.8283	0.760758	730.606	42.8304
732.899	42.9061	0.761862	732.709	42.8998	0.550395	732.646	42.8977	0.754457	732.582	42.8955	0.600112	732.519	42.8934	0.750144	732.455	42.8913	0.747635	732.392	42.8892	0.753872	732.329	42.8871	0.76399	732.265	42.8849	0.775855	732.202	42.8828	0.760183	732.138	42.8807	0.785673	732.075	42.8786	0.755728	732.012	42.8765	0.753031	731.948	42.8743	0.753896	731.885	42.8722	0.764795	731.822	42.8701	0.761639	731.758	42.868
736.461	43.0254	0.760502	736.651	43.0319	0.55375	736.714	43.0341	0.758784	736.778	43.0363	0.599999	736.841	43.0384	0.757797	736.905	43.0406	0.749124	736.968	43.0428	0.757054	737.032	43.0449	0.765221	737.095	43.0471	0.779571	737.159	43.0493	0.758513	737.222	43.0514	0.783024	737.286	43.0536	0.766279	737.349	43.0558	0.762932	737.413	43.0579	0.756949	737.476	43.0601	0.765981	737.54	43.0623	0.763026	737.603	43.0644
739.897	43.1398	0.755657	739.707	43.1334	0.55347	739.643	43.1313	0.751289	739.58	43.1292	0.598902	739.516	43.1271	0.759819	739.453	43.125	0.74857	739.389	43.1228	0.75633	739.326	43.1207	0.768059	739.262	43.1186	0.779702	739.199	43.1165	0.762864	739.135	43.1144	0.783371	739.072	43.1122	0.763861	739.008	43.1101	0.756958	738.945	43.108	0.753018	738.882	43.1059	0.760977	738.818	43.1038	0.767271	738.755	43.1016
743.461	43.2594	0.763476	743.651	43.266	0.549468	743.715	43.2682	0.759076	743.778	43.2703	0.598662	743.842	43.2725	0.760617	743.905	43.2747	0.748754	743.969	43.2769	0.757666	744.032	43.2791	0.770013	744.096	43.2812	0.77868	744.159	43.2834	0.765649	744.223	43.2856	0.781045	744.286	43.2878	0.758327	744.35	43.29	0.766404	744.413	43.2922	0.751969	744.477	43.2943	0.764598	744.54	43.2965	0.764846	744.604	43.2987
746.905	43.3779	0.764896	746.714	43.3712	0.551481	746.65	43.369	0.763773	746.586	43.3667	0.600763	746.523	43.3645	0.755557	746.459	43.3623	0.748648	746.395	43.36	0.754114	746.331	43.3578	0.766309	746.267	43.3556	0.779619	746.203	43.3533	0.766583	746.14	43.3511	0.784472	746.076	43.3489	0.759012	746.012	43.3466	0.764322	745.948	43.3444	0.7576	745.884	43.3421	0.762461	745.82	43.3399	0.759943	745.757	43.3377
750.485	43.496	0.761874	750.676	43.5021	0.553568	750.74	43.5041	0.757017	750.804	43.5062	0.599278	750.868	43.5082	0.756451	750.932	43.5103	0.753618	750.996	43.5123	0.758578	751.059	43.5143	0.767433	751.123	43.5164	0.777245	751.187	43.5184	0.763466	751.251	43.5205	0.784074	751.315	43.5225	0.76483	751.378	43.5245	0.763504	751.442	43.5266	0.758599	751.506	43.5286	0.76707	751.57	43.5307	0.763725	751.634	43.5327
753.937	43.6087	0.757918	753.748	43.6023	0.553859	753.685	43.6002	0.763391	753.621	43.5981	0.604435	753.558	43.596	0.758652	753.495	43.5939	0.75305	753.432	43.5918	0.759324	753.369	43.5896	0.768885	753.306	43.5875	0.780668	753.242	43.5854	0.767498	753.179	43.5833	0.784047	753.116	43.5812	0.767233	753.053	43.579	0.767072	752.99	43.5769	0.756762	752.927	43.5748	0.762797	752.864	43.5727	0.766594	752.8	43.5706
757.493	43.7277	0.758799	757.684	43.7342	0.55375	757.747	43.7364	0.76077	757.811	43.7385	0.602556	757.874	43.7407	0.759743	757.938	43.7429	0.74821	758.001	43.745	0.757443	758.065	43.7472	0.769506	758.128	43.7493	0.785581	758.192	43.7515	0.761877	758.255	43.7536	0.786694	758.319	43.7558	0.773463	758.382	43.7579	0.768442	758.445	43.7601	0.757665	758.509	43.7623	0.764731	758.573	43.7644	0.763917	758.636	43.7666
760.93	43.8436	0.762879	760.739	43.837	0.556315	760.676	43.8348	0.760663	760.612	43.8327	0.60141	760.549	43.8305	0.759997	760.485	43.8283	0.750119	760.422	43.8261	0.757462	760.358	43.8239	0.772833	760.295	43.8218	0.779113	760.231	43.8196	0.765823	760.168	43.8174	0.787737	760.104	43.8152	0.760632	760.041	43.813	0.764195	759.977	43.8109	0.758689	759.914	43.8087	0.763881	759.85	43.8065	0.767289	759.787	43.8043
764.502	43.9615	0.761625	764.693	43.9677	0.557093	764.757	43.9698	0.765099	764.82	43.9718	0.60292	764.884	43.9739	0.762724	764.948	43.976	0.753855	765.012	43.978	0.757764	765.076	43.9801	0.774096	765.14	43.9822	0.784722	765.203	43.9842	0.766344	765.267	43.9863	0.786646	765.331	43.9884	0.76756	765.395	43.9904	0.769945	765.458	43.9925	0.757861	765.522	43.9946	0.76922	765.586	43.9966	0.769919	765.65	43.9987
767.938	44.076	0.768454	767.746	44.0694	0.55675	767.683	44.0672	0.764356	767.619	44.065	0.605424	767.555	44.0628	0.758846	767.491	44.0606	0.753512	767.427	44.0584	0.756165	767.364	44.0562	0.766757	767.3	44.054	0.779553	767.236	44.0518	0.76789	767.172	44.0496	0.790176	767.108	44.0474	0.767236	767.044	44.0452	0.765863	766.981	44.043	0.76189	766.917	44.0408	0.767406	766.853	44.0386	0.765912	766.789	44.0364
771.511	44.1957	0.771757	771.702	44.2019	0.558006	771.765	44.204	0.77658	771.829	44.206	0.60526	771.892	44.2081	0.762748	771.956	44.2101	0.75329	772.019	44.2122	0.76692	772.083	44.2143	0.774336	772.146	44.2163	0.782698	772.21	44.2184	0.767516	772.273	44.2204	0.790185	772.337	44.2225	0.766305	772.4	44.2246	0.76711	772.464	44.2266	0.757952	772.527	44.2287	0.765972	772.591	44.2308	0.772256	772.654	44.2328
774.949	44.309	0.76867	774.758	44.3025	0.557718	774.695	44.3003	0.762437	774.631	44.2982	0.606356	774.568	44.296	0.759215	774.505	44.2939	0.754151	774.441	44.2917	0.756767	774.377	44.2896	0.773133	774.314	44.2874	0.781669	774.25	44.2853	0.767162	774.187	44.2831	0.788905	774.124	44.2809	0.76588	774.06	44.2788	0.770542	773.997	44.2766	0.762627	773.933	44.2745	0.768089	773.869	44.2723	0.769695	773.806	44.2702
778.513	44.4285	0.772275	778.704	44.4349	0.559334	778.767	44.4371	0.769849	778.831	44.4392	0.605051	778.894	44.4413	0.761663	778.958	44.4435	0.753612	779.021	44.4456	0.76017	779.085	44.4478	0.774888	779.148	44.4499	0.786108	779.212	44.452	0.770467	779.275	44.4542	0.78694	779.339	44.4563	0.766518	779.402	44.4585	0.770877	779.466	44.4606	0.761563	779.529	44.4628	0.767746	779.593	44.4649	0.768577	779.656	44.467
781.955	44.5428	0.762345	781.764	44.5363	0.55949	781.7	44.5342	0.771228	781.636	44.5321	0.607794	781.572	44.5299	0.763504	781.509	44.5278	0.754037	781.445	44.5256	0.761561	781.381	44.5235	0.779984	781.317	44.5214	0.790033	781.253	44.5192	0.771414	781.19	44.5171	0.7878	781.126	44.5149	0.768863	781.062	44.5128	0.770201	780.998	44.5107	0.758717	780.934	44.5085	0.768404	780.871	44.5064	0.776492	780.807	44.5042
785.527	44.6612	0.772867	785.718	44.6675	0.562037	785.781	44.6697	0.767548	785.845	44.6718	0.605888	785.908	44.6739	0.767046	785.972	44.676	0.753711	786.035	44.6781	0.763603	786.099	44.6802	0.773865	786.162	44.6824	0.782533	786.225	44.6845	0.767914	786.289	44.6866	0.790244	786.352	44.6887	0.769278	786.416	44.6908	0.770674	786.479	44.6929	0.762693	786.543	44.6951	0.772749	786.606	44.6972	0.766891	786.67	44.6993
788.964	44.7752	0.765515	788.773	44.7688	0.55987	788.71	44.7667	0.7781	788.646	44.7645	0.606887	788.583	44.7624	0.765081	788.519	44.7603	0.757418	788.456	44.7581	0.764454	788.392	44.756	0.773955	788.329	44.7539	0.785306	788.265	44.7517	0.769514	788.202	44.7496	0.794344	788.138	44.7475	0.767551	788.075	44.7453	0.769859	788.011	44.7432	0.76407	787.948	44.7411	0.770753	787.885	44.7389	0.769845	787.821	44.7368
792.527	44.8947	0.772719	792.718	44.9012	0.566116	792.781	44.9034	0.777187	792.845	44.9055	0.606553	792.908	44.9077	0.765606	792.972	44.9098	0.757705	793.035	44.912	0.766147	793.099	44.9142	0.778246	793.162	44.9163	0.781288	793.226	44.9185	0.770936	793.289	44.9207	0.795372	793.353	44.9228	0.767174	793.416	44.925	0.772048	793.48	44.9271	0.761155	793.543	44.9293	0.770988	793.607	44.9315	0.776682	793.67	44.9336
795.964	45.0099	0.773113	795.773	45.0034	0.564534	795.71	45.0013	0.78181	795.646	44.9991	0.606444	795.583	44.997	0.7623	795.519	44.9948	0.754772	795.456	44.9927	0.769795	795.393	44.9905	0.774862	795.329	44.9883	0.786494	795.266	44.9862	0.776948	795.202	44.984	0.800689	795.139	44.9819	0.770932	795.075	44.9797	0.774687	795.012	44.9776	0.767115	794.948	44.9754	0.77545	794.885	44.9733	0.771059	794.821	44.9711
799.528	45.129	0.77443	799.718	45.1354	0.566533	799.781	45.1375	0.777591	799.845	45.1396	0.611456	799.908	45.1418	0.76865	799.972	45.1439	0.757695	800.035	45.146	0.77004	800.099	45.1482	0.779405	800.162	45.1503	0.787872	800.226	45.1524	0.771691	800.289	45.1545	0.795672	800.353	45.1567	0.766693	800.416	45.1588	0.771181	800.48	45.1609	0.759771	800.543	45.1631	0.773224	800.607	45.1652	0.776752	800.67	45.1673
802.972	45.2423	0.768177	802.781	45.236	0.564517	802.717	45.2339	0.770486	802.653	45.2318	0.607892	802.589	45.2297	0.764663	802.525	45.2276	0.758961	802.462	45.2255	0.769602	802.398	45.2234	0.779273	802.334	45.2213	0.789267	802.27	45.2192	0.77612	802.206	45.2171	0.8014	802.143	45.215	0.772553	802.079	45.2129	0.776802	802.015	45.2108	0.763257	801.951	45.2087	0.771675	801.887	45.2066	0.773735	801.823	45.2045
806.544	45.3611	0.775577	806.734	45.3676	0.566069	806.798	45.3698	0.777774	806.861	45.372	0.607021	806.925	45.3741	0.763172	806.988	45.3763	0.756078	807.052	45.3785	0.769098	807.115	45.3806	0.777151	807.179	45.3828	0.791377	807.242	45.385	0.776255	807.305	45.3872	0.795316	807.369	45.3893	0.772204	807.432	45.3915	0.77497	807.496	45.3937	0.768974	807.559	45.3958	0.775389	807.623	45.398	0.771309	807.686	45.4002
809.98	45.477	0.7673	809.79	45.4705	0.567122	809.726	45.4683	0.781877	809.663	45.4661	0.611546	809.599	45.464	0.766784	809.536	45.4618	0.760276	809.472	45.4596	0.766274	809.409	45.4575	0.781967	809.345	45.4553	0.791363	809.282	45.4531	0.773175	809.218	45.4509	0.798275	809.155	45.4488	0.772494	809.091	45.4466	0.770882	809.028	45.4444	0.765501	808.965	45.4423	0.77684	808.901	45.4401	0.778549	808.838	45.4379
813.544	45.5974	0.773311	813.734	45.6038	0.568168	813.798	45.606	0.778858	813.862	45.6081	0.608982	813.925	45.6103	0.766656	813.988	45.6124	0.757507	814.052	45.6146	0.76948	814.115	45.6167	0.778747	814.179	45.6189	0.788964	814.242	45.6211	0.775561	814.306	45.6232	0.791947	814.369	45.6254	0.772179	814.433	45.6275	0.778253	814.496	45.6297	0.766275	814.56	45.6318	0.779015	814.623	45.634	0.775588	814.687	45.6362
816.988	45.7111	0.777574	816.797	45.7048	0.568621	816.733	45.7027	0.779377	816.669	45.7006	0.610633	816.605	45.6985	0.765535	816.542	45.6964	0.761731	816.478	45.6944	0.77319	816.414	45.6923	0.783582	816.35	45.6902	0.789887	816.286	45.6881	0.775676	816.223	45.686	0.807652	816.159	45.6839	0.769278	816.095	45.6818	0.772303	816.031	45.6797	0.765993	815.967	45.6776	0.776503	815.904	45.6755	0.782402	815.84	45.6735
820.568	45.8286	0.773159	820.759	45.835	0.56956	820.823	45.8371	0.779652	820.887	45.8392	0.609269	820.951	45.8414	0.768654	821.015	45.8435	0.761737	821.078	45.8456	0.76863	821.142	45.8478	0.78372	821.206	45.8499	0.789379	821.27	45.852	0.776524	821.334	45.8542	0.800366	821.398	45.8563	0.776006	821.461	45.8584	0.776211	821.525	45.8606	0.763132	821.589	45.8627	0.775295	821.653	45.8648	0.781016	821.716	45.867
824.012	45.9434	0.781312	823.822	45.9369	0.568837	823.758	45.9348	0.773712	823.695	45.9326	0.609359	823.631	45.9305	0.769964	823.568	45.9283	0.759214	823.504	45.9262	0.768213	823.441	45.924	0.779822	823.377	45.9219	0.793449	823.314	45.9197	0.778228	823.25	45.9176	0.797285	823.187	45.9155	0.773405	823.123	45.9133	0.779611	823.06	45.9112	0.76537	822.997	45.909	0.779952	822.933	45.9069	0.774065	822.87	45.9047
827.576	46.0627	0.775024	827.766	46.0692	0.571122	827.83	46.0713	0.791213	827.893	46.0735	0.613346	827.957	46.0756	0.770167	828.02	46.0777	0.757357	828.084	46.0799	0.777095	828.147	46.082	0.783844	828.211	46.0842	0.792022	828.274	46.0863	0.776996	828.338	46.0885	0.801837	828.401	46.0906	0.77399	828.465	46.0927	0.782717	828.528	46.0949	0.766843	828.592	46.097	0.775728	828.655	46.0992	0.779431	828.719	46.1013
831.012	46.1773	0.77727	830.822	46.171	0.57014	830.758	46.1688	0.781408	830.695	46.1667	0.610543	830.631	46.1646	0.771918	830.568	46.1624	0.7621	830.505	46.1603	0.76761	830.441	46.1582	0.783695	830.378	46.156	0.789123	830.314	46.1539	0.777071	830.251	46.1518	0.803773	830.187	46.1497	0.776968	830.124	46.1475	0.779173	830.06	46.1454	0.767031	829.997	46.1433	0.78299	829.933	46.1411	0.778923	829.87	46.139
834.582	46.2963	0.777653	834.773	46.3028	0.572584	834.837	46.3049	0.79633	834.901	46.3071	0.612119	834.965	46.3092	0.770309	835.028	46.3114	0.759418	835.092	46.3135	0.774116	835.156	46.3157	0.781978	835.22	46.3178	0.793092	835.283	46.32	0.783779	835.347	46.3221	0.803215	835.411	46.3242	0.778724	835.474	46.3264	0.774444	835.538	46.3285	0.765752	835.602	46.3307	0.779045	835.666	46.3328	0.779765	835.73	46.335
838.025	46.4127	0.772921	837.834	46.4062	0.573988	837.771	46.404	0.791621	837.707	46.4018	0.612442	837.644	46.3996	0.766756	837.58	46.3974	0.759492	837.517	46.3952	0.771059	837.453	46.393	0.783463	837.39	46.3908	0.792481	837.326	46.3886	0.778082	837.263	46.3864	0.807384	837.199	46.3843	0.778626	837.136	46.3821	0.777177	837.073	46.3799	0.769607	837.009	46.3777	0.778068	836.946	46.3755	0.781058	836.882	46.3733
841.589	46.532	0.780244	841.779	46.5384	0.572658	841.842	46.5405	0.79339	841.906	46.5426	0.611468	841.97	46.5447	0.773209	842.033	46.5468	0.760883	842.097	46.5489	0.774248	842.16	46.551	0.792233	842.224	46.5531	0.796804	842.287	46.5552	0.779805	842.35	46.5573	0.805345	842.414	46.5594	0.775284	842.477	46.5615	0.781452	842.541	46.5636	0.766824	842.604	46.5657	0.777385	842.668	46.5678	0.782118	842.731	46.5699
845.026	46.6458	0.779304	844.836	46.6394	0.574071	844.772	46.6372	0.800995	844.709	46.6351	0.61772	844.645	46.6329	0.776282	844.582	46.6307	0.763532	844.518	46.6286	0.770731	844.455	46.6264	0.786864	844.391	46.6243	0.792967	844.328	46.6221	0.77768	844.264	46.62	0.809136	844.201	46.6178	0.780734	844.137	46.6156	0.779168	844.073	46.6135	0.774882	844.01	46.6113	0.780305	843.946	46.6092	0.776376	843.883	46.607
848.599	46.7652	0.774911	848.791	46.7716	0.574583	848.855	46.7737	0.791804	848.918	46.7758	0.613194	848.982	46.778	0.770225	849.046	46.7801	0.762104	849.11	46.7822	0.77605	849.174	46.7844	0.783039	849.238	46.7865	0.79263	849.301	46.7886	0.780626	849.365	46.7908	0.807338	849.429	46.7929	0.777961	849.493	46.795	0.780039	849.557	46.7972	0.768719	849.62	46.7993	0.78484	849.684	46.8014	0.78405	849.748	46.8036
852.044	46.8803	0.781577	851.853	46.8739	0.575116	851.79	46.8717	0.788409	851.726	46.8695	0.616894	851.663	46.8674	0.77703	851.599	46.8652	0.764874	851.536	46.8631	0.775841	851.472	46.8609	0.785544	851.409	46.8587	0.788836	851.345	46.8566	0.777806	851.282	46.8544	0.804679	851.218	46.8523	0.777936	851.155	46.8501	0.780147	851.091	46.8479	0.769284	851.028	46.8458	0.781184	850.965	46.8436	0.780934	850.901	46.8415
855.512	46.9942	0.780545	855.691	47	0.576369	855.75	47.0019	0.795251	855.81	47.0039	0.615414	855.869	47.0058	0.774783	855.929	47.0077	0.763687	855.988	47.0097	0.776982	856.048	47.0116	0.787697	856.108	47.0136	0.789097	856.167	47.0155	0.781373	856.227	47.0174	0.80338	856.286	47.0194	0.775515	856.346	47.0213	0.782098	856.405	47.0233	0.770692	856.465	47.0252	0.779228	856.525	47.0271	0.786649	856.584	47.0291
858.86	47.1043	0.782855	858.669	47.0979	0.577547	858.605	47.0958	0.804341	858.541	47.0936	0.614554	858.478	47.0914	0.773227	858.414	47.0893	0.761294	858.351	47.0872	0.779452	858.287	47.085	0.783105	858.223	47.0829	0.792341	858.16	47.0807	0.782838	858.096	47.0786	0.805734	858.033	47.0764	0.77684	857.969	47.0743	0.785771	857.905	47.0721	0.770822	857.842	47.07	0.786572	857.778	47.0678	0.782719	857.714	47.0657
862.435	47.2229	0.783739	862.626	47.2293	0.581657	862.69	47.2314	0.799923	862.754	47.2335	0.615812	862.818	47.2357	0.774306	862.881	47.2378	0.760002	862.945	47.2399	0.777413	863.009	47.242	0.784574	863.073	47.2441	0.792888	863.137	47.2462	0.782106	863.2	47.2484	0.8084	863.264	47.2505	0.777989	863.328	47.2526	0.785993	863.392	47.2547	0.767814	863.456	47.2568	0.785141	863.519	47.259	0.785214	863.583	47.2611
865.89	47.3385	0.781585	865.7	47.332	0.578497	865.637	47.3298	0.79923	865.574	47.3277	0.614654	865.51	47.3255	0.771964	865.447	47.3233	0.763391	865.384	47.3212	0.775118	865.32	47.319	0.784255	865.257	47.3168	0.793391	865.194	47.3147	0.786906	865.131	47.3125	0.81103	865.067	47.3103	0.778896	865.004	47.3082	0.782385	864.941	47.306	0.77213	864.877	47.3038	0.782845	864.814	47.3016	0.787087	864.751	47.2995
869.449	47.4572	0.781081	869.64	47.4636	0.579259	869.703	47.4658	0.799402	869.767	47.4679	0.615503	869.83	47.4701	0.772868	869.894	47.4722	0.764604	869.957	47.4743	0.778743	870.021	47.4765	0.783821	870.084	47.4786	0.794888	870.148	47.4807	0.778437	870.211	47.4829	0.803645	870.275	47.485	0.782816	870.338	47.4872	0.782456	870.402	47.4893	0.771003	870.465	47.4914	0.787592	870.529	47.4936	0.786203	870.592	47.4957
872.886	47.5732	0.786882	872.695	47.5666	0.581712	872.632	47.5645	0.801144	872.569	47.5623	0.617808	872.505	47.5601	0.774465	872.442	47.5579	0.767891	872.378	47.5557	0.780935	872.315	47.5535	0.792889	872.251	47.5514	0.791758	872.188	47.5492	0.78409	872.124	47.547	0.808816	872.061	47.5448	0.78183	871.997	47.5426	0.781187	871.934	47.5404	0.7682	871.87	47.5383	0.779376	871.807	47.5361	0.783872	871.743	47.5339
876.451	47.6929	0.783991	876.641	47.6993	0.583091	876.705	47.7014	0.798467	876.768	47.7035	0.61616	876.832	47.7057	0.779402	876.895	47.7078	0.769004	876.959	47.7099	0.776016	877.023	47.712	0.792524	877.086	47.7142	0.79864	877.15	47.7163	0.787388	877.213	47.7184	0.80892	877.277	47.7205	0.782054	877.34	47.7227	0.786814	877.404	47.7248	0.770576	877.467	47.7269	0.787494	877.531	47.729	0.788796	877.594	47.7312
879.884	47.807	0.78109	879.694	47.8006	0.581765	879.631	47.7985	0.800785	879.568	47.7963	0.616181	879.504	47.7942	0.774021	879.441	47.792	0.765155	879.378	47.7899	0.778652	879.315	47.7877	0.788762	879.251	47.7856	0.799342	879.188	47.7834	0.782781	879.125	47.7813	0.813714	879.061	47.7791	0.783264	878.998	47.777	0.787407	878.935	47.7748	0.771629	878.872	47.7727	0.785937	878.808	47.7705	0.78664	878.745	47.7684
883.443	47.925	0.7807	883.634	47.9312	0.58339	883.697	47.9333	0.803887	883.761	47.9354	0.615746	883.824	47.9375	0.779223	883.888	47.9396	0.762769	883.951	47.9417	0.774592	884.015	47.9438	0.786857	884.078	47.9459	0.795605	884.142	47.948	0.785259	884.205	47.9501	0.815295	884.268	47.9521	0.782353	884.332	47.9542	0.787928	884.396	47.9563	0.773736	884.459	47.9584	0.788928	884.523	47.9605	0.788619	884.586	47.9626
886.88	48.0386	0.786666	886.69	48.0322	0.583016	886.626	48.03	0.803391	886.563	48.0279	0.616732	886.499	48.0257	0.774497	886.435	48.0236	0.764245	886.372	48.0215	0.782665	886.308	48.0193	0.790893	886.245	48.0172	0.795823	886.182	48.015	0.782459	886.118	48.0129	0.805108	886.055	48.0107	0.782995	885.991	48.0086	0.782522	885.928	48.0065	0.768885	885.864	48.0043	0.788746	885.801	48.0022	0.785856	885.737	48
890.44	48.1564	0.782947	890.63	48.1627	0.584687	890.693	48.1648	0.807785	890.757	48.1669	0.616241	890.82	48.169	0.782127	890.884	48.1711	0.764877	890.947	48.1732	0.782135	891.01	48.1753	0.789236	891.074	48.1774	0.79568	891.137	48.1795	0.788665	891.2	48.1816	0.810606	891.264	48.1837	0.783936	891.327	48.1858	0.788053	891.39	48.1879	0.773799	891.454	48.1899	0.786131	891.517	48.192	0.784086	891.58	48.1941
893.873	48.271	0.787056	893.683	48.2645	0.582402	893.62	48.2623	0.807279	893.556	48.2601	0.617393	893.492	48.258	0.780073	893.429	48.2558	0.763735	893.365	48.2536	0.782222	893.302	48.2514	0.795225	893.238	48.2493	0.79848	893.175	48.2471	0.790038	893.112	48.2449	0.812954	893.048	48.2428	0.782899	892.985	48.2406	0.784628	892.921	48.2384	0.776053	892.858	48.2362	0.785717	892.794	48.2341	0.786072	892.731	48.2319
897.437	48.3908	0.783637	897.628	48.3973	0.585768	897.691	48.3994	0.805099	897.755	48.4016	0.617213	897.818	48.4037	0.778083	897.881	48.4059	0.769112	897.945	48.408	0.784591	898.008	48.4102	0.787414	898.072	48.4123	0.795917	898.135	48.4145	0.785663	898.199	48.4166	0.818433	898.262	48.4188	0.783076	898.326	48.421	0.789325	898.389	48.4231	0.773651	898.453	48.4253	0.787243	898.516	48.4274	0.791202	898.58	48.4296
900.874	48.5062	0.787076	900.683	48.4997	0.58691	900.62	48.4976	0.803378	900.556	48.4954	0.615437	900.493	48.4933	0.779482	900.43	48.4912	0.764775	900.366	48.489	0.783287	900.302	48.4869	0.789464	900.239	48.4847	0.802213	900.175	48.4826	0.784622	900.112	48.4804	0.81139	900.049	48.4783	0.785132	899.985	48.4761	0.784345	899.922	48.474	0.774069	899.858	48.4718	0.787377	899.794	48.4697	0.787939	899.731	48.4675
904.437	48.6247	0.788409	904.628	48.6311	0.587084	904.691	48.6332	0.805084	904.755	48.6353	0.615878	904.818	48.6374	0.781838	904.882	48.6395	0.767517	904.945	48.6417	0.78662	905.009	48.6438	0.790876	905.072	48.6459	0.793752	905.136	48.648	0.786139	905.199	48.6501	0.818518	905.263	48.6522	0.785477	905.326	48.6544	0.790631	905.39	48.6565	0.772938	905.453	48.6586	0.789847	905.517	48.6607	0.789257	905.58	48.6628
907.872	48.7401	0.787386	907.682	48.7338	0.586352	907.619	48.7317	0.806382	907.555	48.7296	0.622041	907.492	48.7275	0.78232	907.428	48.7254	0.767228	907.365	48.7233	0.786069	907.302	48.7211	0.792054	907.238	48.719	0.795635	907.175	48.7169	0.780746	907.111	48.7148	0.808605	907.048	48.7127	0.786646	906.985	48.7106	0.789739	906.921	48.7085	0.77543	906.858	48.7064	0.787849	906.794	48.7043	0.789663	906.731	48.7022
911.435	48.8583	0.783315	911.625	48.8647	0.586956	911.689	48.8668	0.802466	911.752	48.869	0.617282	911.816	48.8711	0.77882	911.879	48.8733	0.764094	911.943	48.8754	0.778512	912.006	48.8775	0.791475	912.069	48.8797	0.800959	912.133	48.8818	0.786563	912.196	48.884	0.81857	912.26	48.8861	0.788379	912.323	48.8882	0.788091	912.387	48.8904	0.772928	912.45	48.8925	0.786298	912.514	48.8947	0.789117	912.577	48.8968
914.872	48.973	0.7906	914.681	48.9666	0.587418	914.618	48.9645	0.801682	914.554	48.9623	0.621377	914.491	48.9602	0.776291	914.427	48.9581	0.770374	914.364	48.9559	0.77907	914.3	48.9538	0.795575	914.237	48.9517	0.796193	914.173	48.9495	0.78971	914.11	48.9474	0.815432	914.046	48.9452	0.783459	913.983	48.9431	0.790973	913.919	48.941	0.772438	913.856	48.9388	0.787924	913.792	48.9367	0.788601	913.729	48.9346
918.435	49.0914	0.790676	918.626	49.0978	0.590148	918.689	49.0999	0.810491	918.753	49.102	0.617773	918.816	49.1041	0.78437	918.88	49.1062	0.768046	918.943	49.1083	0.785915	919.006	49.1105	0.792923	919.07	49.1126	0.801563	919.133	49.1147	0.7882	919.197	49.1168	0.81437	919.26	49.1189	0.786028	919.324	49.121	0.785382	919.387	49.1231	0.774692	919.451	49.1253	0.788657	919.514	49.1274	0.787578	919.578	49.1295
921.873	49.2041	0.79142	921.682	49.1978	0.588712	921.619	49.1957	0.806652	921.555	49.1937	0.620434	921.492	49.1916	0.780636	921.428	49.1895	0.768116	921.365	49.1874	0.780269	921.301	49.1853	0.797	921.238	49.1832	0.801636	921.174	49.1811	0.790232	921.111	49.1791	0.817997	921.047	49.177	0.790129	920.984	49.1749	0.792459	920.92	49.1728	0.777678	920.857	49.1707	0.79253	920.793	49.1686	0.792049	920.729	49.1665
925.438	49.322	0.79164	925.628	49.3284	0.592326	925.692	49.3305	0.80141	925.755	49.3327	0.620147	925.819	49.3348	0.780184	925.882	49.337	0.767711	925.946	49.3391	0.784536	926.009	49.3413	0.795025	926.073	49.3434	0.798001	926.136	49.3456	0.793608	926.2	49.3477	0.818874	926.263	49.3499	0.785636	926.327	49.352	0.787966	926.39	49.3541	0.776123	926.454	49.3563	0.79236	926.517	49.3584	0.792009	926.581	49.3606
928.875	49.4378	0.788814	928.684	49.4313	0.589742	928.621	49.4291	0.807156	928.557	49.4269	0.618175	928.494	49.4247	0.781096	928.43	49.4226	0.768472	928.367	49.4204	0.78515	928.303	49.4182	0.800738	928.24	49.4161	0.798198	928.176	49.4139	0.793854	928.113	49.4117	0.819497	928.049	49.4096	0.789773	927.986	49.4074	0.787594	927.922	49.4052	0.777784	927.859	49.403	0.787214	927.796	49.4009	0.793885	927.732	49.3987
932.447	49.5564	0.785435	932.638	49.5627	0.592043	932.702	49.5648	0.80135	932.766	49.5669	0.620712	932.83	49.569	0.778504	932.894	49.5711	0.771052	932.957	49.5732	0.781879	933.021	49.5753	0.798299	933.085	49.5774	0.803783	933.149	49.5795	0.795333	933.213	49.5816	0.829268	933.277	49.5837	0.78514	933.34	49.5858	0.79097	933.404	49.5879	0.777339	933.468	49.59	0.796	933.532	49.5921	0.788893	933.596	49.5942
935.896	49.6709	0.792526	935.706	49.6644	0.589202	935.642	49.6622	0.812796	935.578	49.66	0.619963	935.515	49.6579	0.784072	935.451	49.6557	0.767834	935.388	49.6535	0.793026	935.324	49.6514	0.795932	935.261	49.6492	0.805758	935.197	49.647	0.795897	935.134	49.6449	0.823898	935.07	49.6427	0.78629	935.007	49.6406	0.790911	934.943	49.6384	0.775801	934.88	49.6362	0.790582	934.816	49.6341	0.795806	934.753	49.6319
939.46	49.79	0.78692	939.65	49.7963	0.593165	939.713	49.7984	0.807363	939.777	49.8005	0.62263	939.84	49.8026	0.787675	939.903	49.8046	0.769056	939.967	49.8067	0.788223	940.03	49.8088	0.795199	940.094	49.8109	0.801469	940.157	49.813	0.796254	940.221	49.8151	0.819072	940.284	49.8171	0.78895	940.347	49.8192	0.796648	940.411	49.8213	0.777867	940.474	49.8234	0.79234	940.538	49.8255	0.798626	940.601	49.8276
942.895	49.907	0.790419	942.704	49.9002	0.592508	942.641	49.8979	0.80676	942.577	49.8957	0.619868	942.514	49.8934	0.782535	942.451	49.8911	0.769657	942.387	49.8889	0.783786	942.324	49.8866	0.796357	942.26	49.8843	0.804429	942.197	49.8821	0.788985	942.133	49.8798	0.819525	942.07	49.8776	0.789342	942.006	49.8753	0.793698	941.943	49.873	0.77584	941.879	49.8708	0.793739	941.816	49.8685	0.792799	941.752	49.8662
946.459	50.0256	0.7937	946.649	50.0316	0.593787	946.713	50.0336	0.809582	946.776	50.0356	0.62278	946.839	50.0376	0.786288	946.903	50.0396	0.770643	946.966	50.0416	0.788887	947.03	50.0436	0.798914	947.093	50.0456	0.804142	947.157	50.0476	0.792368	947.22	50.0497	0.818691	947.284	50.0517	0.785456	947.347	50.0537	0.791747	947.411	50.0557	0.779358	947.474	50.0577	0.790959	947.538	50.0597	0.797816	947.601	50.0617
949.895	50.1381	0.792269	949.705	50.1315	0.594696	949.641	50.1294	0.805244	949.578	50.1272	0.622788	949.514	50.125	0.788871	949.451	50.1228	0.768655	949.387	50.1206	0.786771	949.324	50.1185	0.801531	949.26	50.1163	0.797466	949.197	50.1141	0.793275	949.133	50.1119	0.817034	949.07	50.1098	0.784808	949.006	50.1076	0.791349	948.943	50.1054	0.779292	948.879	50.1032	0.797787	948.816	50.1011	0.796077	948.752	50.0989
953.459	50.2589	0.787735	953.649	50.2654	0.593818	953.713	50.2676	0.811882	953.776	50.2698	0.625164	953.84	50.2719	0.78679	953.903	50.2741	0.771434	953.967	50.2763	0.79066	954.03	50.2784	0.798161	954.094	50.2806	0.803989	954.157	50.2828	0.791928	954.221	50.2849	0.824457	954.284	50.2871	0.790529	954.348	50.2893	0.789146	954.411	50.2915	0.779007	954.474	50.2936	0.797558	954.538	50.2958	0.791905	954.602	50.298
956.895	50.3731	0.793557	956.705	50.3669	0.598267	956.641	50.3648	0.818091	956.578	50.3627	0.623871	956.515	50.3606	0.783278	956.451	50.3585	0.771642	956.388	50.3564	0.789472	956.324	50.3543	0.798073	956.261	50.3522	0.805817	956.197	50.3501	0.795882	956.134	50.348	0.823476	956.07	50.3459	0.796381	956.007	50.3438	0.792075	955.943	50.3417	0.778871	955.88	50.3396	0.793053	955.816	50.3375	0.798804	955.753	50.3355
960.459	50.4904	0.797012	960.65	50.4967	0.598494	960.713	50.4988	0.819722	960.777	50.5009	0.625347	960.84	50.503	0.784505	960.903	50.5051	0.77083	960.967	50.5072	0.789874	961.031	50.5093	0.799923	961.094	50.5115	0.809405	961.158	50.5136	0.789379	961.221	50.5157	0.818837	961.284	50.5178	0.787207	961.348	50.5199	0.797327	961.411	50.522	0.779394	961.475	50.5241	0.796468	961.539	50.5262	0.79533	961.602	50.5283
963.896	50.6054	0.789744	963.705	50.5989	0.594475	963.642	50.5967	0.816721	963.578	50.5945	0.622156	963.515	50.5923	0.786415	963.451	50.5901	0.772369	963.388	50.588	0.788258	963.324	50.5858	0.802853	963.261	50.5836	0.804097	963.197	50.5814	0.78935	963.134	50.5793	0.819421	963.07	50.5771	0.784938	963.007	50.5749	0.794543	962.944	50.5727	0.781106	962.88	50.5705	0.796365	962.817	50.5684	0.790885	962.753	50.5662
967.46	50.7244	0.793249	967.65	50.7308	0.595951	967.714	50.7329	0.812711	967.777	50.735	0.628455	967.841	50.7371	0.790221	967.904	50.7392	0.770027	967.968	50.7413	0.790813	968.031	50.7434	0.800901	968.095	50.7455	0.807997	968.158	50.7476	0.796043	968.222	50.7497	0.826348	968.285	50.7518	0.789954	968.349	50.7539	0.796186	968.412	50.756	0.783526	968.476	50.7581	0.796155	968.539	50.7602	0.799608	968.603	50.7623
970.896	50.8379	0.796036	970.706	50.8316	0.598133	970.643	50.8294	0.813755	970.579	50.8273	0.627085	970.516	50.8252	0.789165	970.452	50.8231	0.773294	970.389	50.8209	0.792587	970.325	50.8188	0.80108	970.262	50.8167	0.811531	970.198	50.8146	0.797224	970.135	50.8124	0.824343	970.071	50.8103	0.790873	970.008	50.8082	0.796959	969.944	50.806	0.783812	969.881	50.8039	0.79657	969.817	50.8018	0.797665	969.754	50.7997
974.46	50.9584	0.795616	974.65	50.965	0.598363	974.714	50.9672	0.812647	974.777	50.9694	0.627024	974.841	50.9716	0.786924	974.904	50.9739	0.77203	974.968	50.9761	0.78927	975.031	50.9783	0.797428	975.095	50.9805	0.803815	975.158	50.9827	0.797621	975.222	50.9849	0.824175	975.285	50.9871	0.792554	975.349	50.9893	0.796384	975.412	50.9915	0.783001	975.476	50.9937	0.797589	975.539	50.9959	0.802255	975.603	50.9981
977.897	51.0719	0.793112	977.706	51.0658	0.60005	977.643	51.0637	0.819807	977.579	51.0617	0.62585	977.516	51.0596	0.793908	977.452	51.0575	0.77089	977.389	51.0555	0.788751	977.325	51.0534	0.801869	977.262	51.0514	0.805151	977.198	51.0493	0.793269	977.135	51.0473	0.821121	977.072	51.0452	0.789285	977.008	51.0431	0.795666	976.944	51.0411	0.782105	976.881	51.039	0.800253	976.818	51.037	0.801921	976.754	51.0349
981.462	51.1892	0.795089	981.653	51.1956	0.598179	981.716	51.1977	0.818631	981.78	51.1999	0.627451	981.843	51.202	0.788994	981.907	51.2041	0.776655	981.97	51.2063	0.790807	982.034	51.2084	0.803475	982.097	51.2105	0.807841	982.161	51.2127	0.803029	982.224	51.2148	0.822822	982.288	51.2169	0.794337	982.351	51.2191	0.793787	982.415	51.2212	0.784386	982.479	51.2233	0.80235	982.542	51.2255	0.795639	982.606	51.2276
984.9	51.3057	0.796826	984.71	51.2992	0.599093	984.646	51.297	0.815514	984.582	51.2948	0.628255	984.519	51.2926	0.786093	984.456	51.2904	0.775137	984.392	51.2882	0.790441	984.328	51.286	0.801582	984.265	51.2838	0.807561	984.202	51.2817	0.798544	984.138	51.2795	0.821404	984.075	51.2773	0.787046	984.011	51.2751	0.793406	983.948	51.2729	0.782033	983.884	51.2707	0.794157	983.821	51.2685	0.794773	983.757	51.2663
988.472	51.425	0.798592	988.664	51.4314	0.600579	988.727	51.4335	0.807287	988.791	51.4357	0.628756	988.855	51.4378	0.787379	988.919	51.44	0.773229	988.983	51.4421	0.79364	989.046	51.4443	0.800927	989.11	51.4464	0.808455	989.174	51.4485	0.797864	989.238	51.4507	0.822461	989.302	51.4528	0.794025	989.365	51.455	0.796321	989.429	51.4571	0.783824	989.493	51.4592	0.802851	989.557	51.4614	0.799198	989.621	51.4635
991.916	51.5407	0.795736	991.726	51.5343	0.604627	991.662	51.5321	0.8152	991.599	51.53	0.628605	991.535	51.5278	0.789505	991.472	51.5257	0.773544	991.408	51.5235	0.792657	991.345	51.5213	0.798735	991.281	51.5192	0.804373	991.218	51.517	0.797599	991.155	51.5149	0.828396	991.091	51.5127	0.791348	991.028	51.5106	0.796332	990.964	51.5084	0.780892	990.901	51.5063	0.798826	990.837	51.5041	0.801667	990.774	51.5019
995.48	51.6597	0.796067	995.671	51.666	0.60094	995.734	51.6682	0.813076	995.798	51.6703	0.629653	995.861	51.6724	0.784589	995.924	51.6745	0.772711	995.988	51.6767	0.792477	996.051	51.6788	0.80099	996.115	51.6809	0.807083	996.178	51.683	0.797058	996.242	51.6851	0.82196	996.305	51.6873	0.794955	996.369	51.6894	0.801135	996.432	51.6915	0.780267	996.496	51.6936	0.798299	996.559	51.6957	0.799176	996.623	51.6979
998.917	51.775	0.799748	998.726	51.7685	0.601726	998.663	51.7663	0.817917	998.599	51.7641	0.628545	998.536	51.762	0.794104	998.472	51.7598	0.77527	998.409	51.7576	0.797421	998.345	51.7554	0.807387	998.282	51.7533	0.806454	998.218	51.7511	0.798222	998.155	51.7489	0.826108	998.091	51.7467	0.795437	998.028	51.7446	0.802671	997.964	51.7424	0.784664	997.901	51.7402	0.800075	997.837	51.738	0.803624	997.774	51.7358
1002.48	51.8932	0.797029	1002.67	51.8995	0.604967	1002.73	51.9015	0.819373	1002.8	51.9036	0.6296	1002.86	51.9057	0.789899	1002.92	51.9078	0.771767	1002.99	51.9099	0.796174	1003.05	51.9119	0.801798	1003.11	51.914	0.812581	1003.18	51.9161	0.80002	1003.24	51.9182	0.831026	1003.31	51.9203	0.799129	1003.37	51.9223	0.803254	1003.43	51.9244	0.781216	1003.5	51.9265	0.79725	1003.56	51.9286	0.803477	1003.62	51.9306
1005.92	52.0083	0.800544	1005.73	52.0018	0.602317	1005.66	51.9996	0.813817	1005.6	51.9974	0.630013	1005.54	51.9952	0.793016	1005.47	51.993	0.774836	1005.41	51.9908	0.799295	1005.35	51.9886	0.805682	1005.28	51.9865	0.809754	1005.22	51.9843	0.801378	1005.16	51.9821	0.825463	1005.09	51.9799	0.793957	1005.03	51.9777	0.801941	1004.96	51.9755	0.782606	1004.9	51.9733	0.794239	1004.84	51.9712	0.797218	1004.77	51.969
1009.48	52.1271	0.798142	1009.67	52.1334	0.601113	1009.73	52.1354	0.815641	1009.8	52.1375	0.632246	1009.86	52.1396	0.794385	1009.92	52.1417	0.772254	1009.99	52.1438	0.796507	1010.05	52.1459	0.804822	1010.12	52.148	0.812002	1010.18	52.1501	0.802348	1010.24	52.1522	0.82939	1010.31	52.1542	0.796901	1010.37	52.1563	0.796749	1010.43	52.1584	0.786272	1010.5	52.1605	0.798479	1010.56	52.1626	0.80511	1010.62	52.1647
1012.92	52.2407	0.806083	1012.73	52.2343	0.603277	1012.67	52.2321	0.81936	1012.61	52.23	0.63063	1012.54	52.2278	0.793748	1012.48	52.2257	0.775072	1012.41	52.2236	0.797884	1012.35	52.2214	0.805025	1012.29	52.2193	0.810053	1012.22	52.2171	0.801605	1012.16	52.215	0.829406	1012.1	52.2128	0.799256	1012.03	52.2107	0.800055	1011.97	52.2085	0.780062	1011.9	52.2064	0.799741	1011.84	52.2042	0.798973	1011.78	52.2021
1016.5	52.3602	0.797813	1016.69	52.3666	0.604807	1016.75	52.3687	0.819406	1016.81	52.3709	0.628607	1016.88	52.373	0.791633	1016.94	52.3752	0.775277	1017	52.3773	0.796824	1017.07	52.3795	0.804548	1017.13	52.3816	0.809952	1017.2	52.3837	0.797967	1017.26	52.3859	0.830935	1017.32	52.388	0.793983	1017.39	52.3902	0.79628	1017.45	52.3923	0.785678	1017.51	52.3945	0.800878	1017.58	52.3966	0.804459	1017.64	52.3988
1019.93	52.4754	0.795436	1019.74	52.4689	0.605341	1019.68	52.4668	0.821141	1019.62	52.4646	0.628421	1019.55	52.4625	0.792925	1019.49	52.4603	0.777368	1019.43	52.4582	0.797937	1019.36	52.456	0.810347	1019.3	52.4539	0.807534	1019.23	52.4517	0.798611	1019.17	52.4496	0.826156	1019.11	52.4474	0.796769	1019.04	52.4453	0.803432	1018.98	52.4431	0.786143	1018.92	52.441	0.800964	1018.85	52.4388	0.809339	1018.79	52.4367
1023.5	52.593	0.799911	1023.69	52.5993	0.606766	1023.75	52.6014	0.819018	1023.81	52.6035	0.629704	1023.88	52.6056	0.793496	1023.94	52.6077	0.771805	1024	52.6097	0.797236	1024.07	52.6118	0.808522	1024.13	52.6139	0.808105	1024.2	52.616	0.805648	1024.26	52.6181	0.825843	1024.32	52.6202	0.798656	1024.39	52.6223	0.804108	1024.45	52.6244	0.781204	1024.51	52.6265	0.799379	1024.58	52.6286	0.805418	1024.64	52.6307
1026.93	52.7082	0.798272	1026.74	52.7016	0.605181	1026.68	52.6994	0.821885	1026.62	52.6972	0.632443	1026.55	52.695	0.794213	1026.49	52.6928	0.776041	1026.43	52.6906	0.801111	1026.36	52.6884	0.807898	1026.3	52.6863	0.811164	1026.23	52.6841	0.802054	1026.17	52.6819	0.825867	1026.11	52.6797	0.79656	1026.04	52.6775	0.802164	1025.98	52.6753	0.783876	1025.92	52.6731	0.804719	1025.85	52.6709	0.805635	1025.79	52.6687
1030.51	52.8269	0.800224	1030.69	52.8331	0.604922	1030.76	52.8352	0.818734	1030.82	52.8373	0.631213	1030.88	52.8393	0.798184	1030.95	52.8414	0.77565	1031.01	52.8435	0.799588	1031.07	52.8456	0.810907	1031.14	52.8476	0.813208	1031.2	52.8497	0.803398	1031.26	52.8518	0.827762	1031.33	52.8539	0.796267	1031.39	52.8559	0.800268	1031.45	52.858	0.786939	1031.52	52.8601	0.799873	1031.58	52.8622	0.808423	1031.64	52.8642
1033.93	52.9407	0.802638	1033.74	52.9342	0.607179	1033.68	52.932	0.820564	1033.62	52.9299	0.634775	1033.55	52.9277	0.795046	1033.49	52.9255	0.776656	1033.43	52.9234	0.799165	1033.36	52.9212	0.805826	1033.3	52.919	0.812296	1033.24	52.9169	0.80431	1033.17	52.9147	0.834775	1033.11	52.9126	0.79866	1033.05	52.9104	0.805209	1032.98	52.9082	0.789855	1032.92	52.9061	0.806608	1032.85	52.9039	0.808044	1032.79	52.9017
1037.5	53.0596	0.798645	1037.69	53.066	0.609529	1037.75	53.0681	0.823461	1037.81	53.0702	0.632637	1037.88	53.0723	0.797333	1037.94	53.0744	0.776649	1038.01	53.0765	0.796994	1038.07	53.0786	0.806095	1038.13	53.0808	0.81464	1038.2	53.0829	0.806311	1038.26	53.085	0.826941	1038.32	53.0871	0.802514	1038.39	53.0892	0.804509	1038.45	53.0913	0.787206	1038.51	53.0934	0.8009	1038.58	53.0956	0.807659	1038.64	53.0977
1040.93	53.1755	0.795959	1040.74	53.1689	0.608537	1040.68	53.1667	0.814259	1040.62	53.1645	0.632341	1040.55	53.1623	0.79927	1040.49	53.1601	0.778149	1040.43	53.1579	0.800904	1040.36	53.1557	0.806556	1040.3	53.1535	0.806684	1040.24	53.1513	0.801664	1040.17	53.1491	0.822318	1040.11	53.1469	0.805159	1040.05	53.1447	0.805792	1039.98	53.1425	0.787981	1039.92	53.1403	0.805832	1039.86	53.1381	0.800479	1039.79	53.1359
1044.5	53.2937	0.801166	1044.69	53.2999	0.610676	1044.75	53.302	0.823017	1044.82	53.304	0.634083	1044.88	53.3061	0.799923	1044.94	53.3082	0.779151	1045.01	53.3102	0.798414	1045.07	53.3123	0.810026	1045.13	53.3144	0.815939	1045.2	53.3165	0.805668	1045.26	53.3185	0.831704	1045.32	53.3206	0.801881	1045.39	53.3227	0.805279	1045.45	53.3247	0.787395	1045.51	53.3268	0.803714	1045.58	53.3289	0.803764	1045.64	53.331
1047.94	53.4061	0.805908	1047.75	53.3997	0.61096	1047.68	53.3975	0.832324	1047.62	53.3954	0.633162	1047.56	53.3933	0.798999	1047.49	53.3911	0.780135	1047.43	53.389	0.800183	1047.37	53.3869	0.813437	1047.3	53.3847	0.810712	1047.24	53.3826	0.802768	1047.17	53.3804	0.832374	1047.11	53.3783	0.796716	1047.05	53.3762	0.801155	1046.98	53.374	0.791036	1046.92	53.3719	0.803113	1046.86	53.3698	0.80788	1046.79	53.3676
1051.51	53.5256	0.804512	1051.7	53.5321	0.609338	1051.76	53.5342	0.811839	1051.82	53.5364	0.637923	1051.89	53.5386	0.799966	1051.95	53.5408	0.781489	1052.01	53.5429	0.807767	1052.08	53.5451	0.812051	1052.14	53.5473	0.813176	1052.2	53.5495	0.806993	1052.27	53.5516	0.825932	1052.33	53.5538	0.803395	1052.39	53.556	0.804225	1052.46	53.5582	0.7866	1052.52	53.5603	0.809668	1052.58	53.5625	0.810535	1052.65	53.5647
1054.94	53.6424	0.804318	1054.75	53.6358	0.610765	1054.69	53.6337	0.830284	1054.62	53.6315	0.638064	1054.56	53.6293	0.799079	1054.5	53.6271	0.778524	1054.43	53.6249	0.80141	1054.37	53.6227	0.807935	1054.31	53.6206	0.813081	1054.24	53.6184	0.807942	1054.18	53.6162	0.824661	1054.12	53.614	0.805661	1054.05	53.6118	0.806127	1053.99	53.6097	0.785815	1053.93	53.6075	0.807061	1053.86	53.6053	0.807131	1053.8	53.6031
1058.51	53.7606	0.803258	1058.7	53.7667	0.616409	1058.77	53.7688	0.824314	1058.83	53.7708	0.638076	1058.89	53.7729	0.801148	1058.96	53.7749	0.778828	1059.02	53.777	0.801629	1059.08	53.779	0.811934	1059.15	53.7811	0.813939	1059.21	53.7831	0.807463	1059.27	53.7852	0.831045	1059.33	53.7872	0.801698	1059.4	53.7893	0.813113	1059.46	53.7913	0.791542	1059.52	53.7934	0.802563	1059.59	53.7955	0.806993	1059.65	53.7975
1061.95	53.8723	0.807098	1061.76	53.8659	0.613336	1061.7	53.8638	0.821628	1061.63	53.8617	0.637117	1061.57	53.8595	0.802369	1061.5	53.8574	0.77757	1061.44	53.8553	0.799164	1061.38	53.8531	0.811096	1061.31	53.851	0.818654	1061.25	53.8489	0.809292	1061.18	53.8468	0.834754	1061.12	53.8446	0.802367	1061.06	53.8425	0.808964	1060.99	53.8404	0.792258	1060.93	53.8382	0.806938	1060.87	53.8361	0.812137	1060.8	53.834
1065.52	53.9918	0.807982	1065.71	53.9983	0.616402	1065.78	54.0005	0.822213	1065.84	54.0026	0.634483	1065.9	54.0048	0.801274	1065.97	54.007	0.779231	1066.03	54.0091	0.802614	1066.09	54.0113	0.810967	1066.16	54.0135	0.816964	1066.22	54.0156	0.807305	1066.28	54.0178	0.828315	1066.35	54.0199	0.805468	1066.41	54.0221	0.806482	1066.47	54.0243	0.790801	1066.54	54.0264	0.807046	1066.6	54.0286	0.814432	1066.66	54.0308
1068.96	54.1078	0.808937	1068.77	54.1013	0.615748	1068.7	54.0992	0.815491	1068.64	54.097	0.639956	1068.58	54.0948	0.800834	1068.51	54.0927	0.779689	1068.45	54.0905	0.802026	1068.39	54.0884	0.813551	1068.32	54.0862	0.816847	1068.26	54.084	0.807439	1068.2	54.0819	0.830688	1068.13	54.0797	0.811016	1068.07	54.0775	0.809454	1068.01	54.0754	0.789401	1067.94	54.0732	0.80476	1067.88	54.0711	0.815365	1067.82	54.0689
1072.54	54.2264	0.80857	1072.73	54.2327	0.616295	1072.79	54.2348	0.825417	1072.86	54.2369	0.63905	1072.92	54.239	0.799101	1072.98	54.2411	0.781687	1073.05	54.2432	0.807199	1073.11	54.2453	0.813101	1073.17	54.2474	0.816352	1073.24	54.2495	0.808364	1073.3	54.2516	0.83157	1073.36	54.2537	0.8082	1073.43	54.2558	0.807266	1073.49	54.2579	0.791504	1073.55	54.26	0.810172	1073.62	54.2621	0.810882	1073.68	54.2642
1075.97	54.3413	0.80532	1075.78	54.3348	0.615453	1075.72	54.3326	0.827194	1075.66	54.3304	0.64047	1075.59	54.3282	0.803628	1075.53	54.326	0.77675	1075.47	54.3239	0.802428	1075.4	54.3217	0.816404	1075.34	54.3195	0.814695	1075.28	54.3173	0.803718	1075.21	54.3151	0.828262	1075.15	54.313	0.805856	1075.09	54.3108	0.809882	1075.02	54.3086	0.786458	1074.96	54.3064	0.809891	1074.9	54.3042	0.814214	1074.83	54.3021
1079.54	54.4595	0.805739	1079.73	54.4657	0.618892	1079.79	54.4678	0.826992	1079.86	54.4698	0.640539	1079.92	54.4719	0.801362	1079.98	54.474	0.778508	1080.05	54.4761	0.804647	1080.11	54.4781	0.815755	1080.17	54.4802	0.81637	1080.24	54.4823	0.811091	1080.3	54.4844	0.83351	1080.36	54.4864	0.804337	1080.43	54.4885	0.815344	1080.49	54.4906	0.789982	1080.55	54.4926	0.802873	1080.62	54.4947	0.817535	1080.68	54.4968
1082.97	54.5735	0.809308	1082.78	54.567	0.616241	1082.72	54.5648	0.821332	1082.66	54.5626	0.641538	1082.59	54.5604	0.797577	1082.53	54.5583	0.781431	1082.47	54.5561	0.808366	1082.4	54.5539	0.817691	1082.34	54.5518	0.81653	1082.28	54.5496	0.807162	1082.21	54.5474	0.827388	1082.15	54.5452	0.805954	1082.09	54.5431	0.810746	1082.02	54.5409	0.790435	1081.96	54.5387	0.81195	1081.9	54.5366	0.812927	1081.83	54.5344
1086.54	54.6925	0.811236	1086.73	54.6989	0.618397	1086.79	54.701	0.822563	1086.86	54.7031	0.639877	1086.92	54.7052	0.802858	1086.98	54.7073	0.780335	1087.05	54.7094	0.808639	1087.11	54.7115	0.809606	1087.17	54.7136	0.819222	1087.24	54.7157	0.811754	1087.3	54.7179	0.829711	1087.36	54.72	0.805838	1087.43	54.7221	0.80945	1087.49	54.7242	0.791	1087.55	54.7263	0.811894	1087.62	54.7284	0.81623	1087.68	54.7305
1089.98	54.8067	0.807341	1089.79	54.8002	0.617778	1089.72	54.7981	0.825196	1089.66	54.7959	0.643122	1089.6	54.7938	0.803289	1089.53	54.7916	0.78019	1089.47	54.7895	0.802333	1089.41	54.7874	0.810089	1089.34	54.7852	0.817789	1089.28	54.7831	0.809276	1089.22	54.7809	0.833732	1089.15	54.7788	0.808019	1089.09	54.7766	0.813176	1089.02	54.7745	0.793203	1088.96	54.7724	0.8091	1088.9	54.7702	0.812191	1088.83	54.7681
1093.55	54.925	0.810809	1093.74	54.9314	0.618739	1093.8	54.9335	0.831903	1093.86	54.9357	0.642852	1093.93	54.9378	0.806159	1093.99	54.9399	0.780135	1094.05	54.9421	0.807431	1094.12	54.9442	0.818605	1094.18	54.9463	0.819227	1094.24	54.9485	0.811575	1094.31	54.9506	0.837708	1094.37	54.9527	0.807669	1094.44	54.9548	0.811522	1094.5	54.957	0.792183	1094.56	54.9591	0.810934	1094.63	54.9612	0.814831	1094.69	54.9634
1096.98	55.0413	0.806697	1096.79	55.0347	0.619336	1096.73	55.0325	0.820398	1096.67	55.0303	0.641386	1096.6	55.0281	0.803443	1096.54	55.0259	0.781387	1096.48	55.0237	0.805514	1096.41	55.0215	0.813835	1096.35	55.0193	0.818869	1096.29	55.0171	0.81664	1096.22	55.0149	0.833764	1096.16	55.0127	0.805862	1096.09	55.0105	0.813251	1096.03	55.0083	0.794414	1095.97	55.0061	0.812666	1095.9	55.0039	0.813302	1095.84	55.0017
1100.55	55.1601	0.81019	1100.74	55.1663	0.621944	1100.8	55.1684	0.833528	1100.86	55.1705	0.644552	1100.93	55.1726	0.804604	1100.99	55.1746	0.782073	1101.06	55.1767	0.81329	1101.12	55.1788	0.812043	1101.18	55.1809	0.814455	1101.25	55.1829	0.811141	1101.31	55.185	0.833904	1101.37	55.1871	0.807089	1101.44	55.1892	0.810677	1101.5	55.1913	0.795603	1101.56	55.1933	0.814838	1101.63	55.1954	0.813941	1101.69	55.1975
1103.98	55.2748	0.809492	1103.79	55.2682	0.623155	1103.73	55.266	0.833686	1103.67	55.2638	0.644283	1103.6	55.2616	0.807864	1103.54	55.2594	0.782579	1103.48	55.2573	0.808279	1103.41	55.2551	0.822094	1103.35	55.2529	0.821471	1103.29	55.2507	0.814885	1103.22	55.2485	0.836004	1103.16	55.2463	0.808139	1103.09	55.2441	0.808275	1103.03	55.2419	0.792412	1102.97	55.2397	0.814034	1102.9	55.2375	0.813607	1102.84	55.2353
1107.55	55.3933	0.811766	1107.74	55.3996	0.620743	1107.8	55.4017	0.828113	1107.86	55.4038	0.646099	1107.93	55.4058	0.804584	1107.99	55.4079	0.783507	1108.06	55.41	0.807216	1108.12	55.4121	0.812119	1108.18	55.4142	0.820392	1108.25	55.4163	0.812711	1108.31	55.4184	0.831759	1108.37	55.4205	0.812628	1108.44	55.4226	0.809199	1108.5	55.4246	0.794021	1108.56	55.4267	0.808318	1108.63	55.4288	0.813329	1108.69	55.4309
1110.98	55.5093	0.807511	1110.79	55.5025	0.61907	1110.73	55.5003	0.830853	1110.67	55.4981	0.645208	1110.6	55.4958	0.807241	1110.54	55.4936	0.780814	1110.48	55.4913	0.807787	1110.41	55.4891	0.817232	1110.35	55.4868	0.818425	1110.29	55.4846	0.813297	1110.22	55.4823	0.835893	1110.16	55.4801	0.811693	1110.1	55.4778	0.814098	1110.03	55.4756	0.793599	1109.97	55.4733	0.812777	1109.91	55.4711	0.817851	1109.84	55.4689
1114.56	55.6274	0.812769	1114.75	55.6334	0.623646	1114.81	55.6354	0.831511	1114.88	55.6374	0.649801	1114.94	55.6394	0.810007	1115	55.6414	0.783562	1115.07	55.6434	0.81075	1115.13	55.6454	0.816625	1115.19	55.6474	0.820781	1115.26	55.6494	0.814829	1115.32	55.6514	0.832843	1115.39	55.6534	0.810449	1115.45	55.6554	0.810163	1115.51	55.6574	0.795218	1115.58	55.6594	0.815956	1115.64	55.6614	0.813104	1115.7	55.6634
1118	55.7426	0.809527	1117.81	55.7357	0.623029	1117.75	55.7335	0.831888	1117.68	55.7312	0.651183	1117.62	55.7289	0.805764	1117.56	55.7266	0.783456	1117.49	55.7243	0.806738	1117.43	55.7221	0.820382	1117.37	55.7198	0.818997	1117.3	55.7175	0.811241	1117.24	55.7152	0.838899	1117.18	55.7129	0.815437	1117.11	55.7107	0.815575	1117.05	55.7084	0.793723	1116.98	55.7061	0.81899	1116.92	55.7038	0.81793	1116.86	55.7015
1121.57	55.8623	0.807063	1121.77	55.8685	0.625148	1121.83	55.8705	0.828026	1121.89	55.8726	0.651623	1121.96	55.8746	0.804022	1122.02	55.8767	0.781176	1122.08	55.8787	0.811911	1122.15	55.8808	0.818636	1122.21	55.8828	0.814193	1122.28	55.8849	0.815515	1122.34	55.887	0.83504	1122.4	55.889	0.818155	1122.47	55.8911	0.813151	1122.53	55.8931	0.793026	1122.59	55.8952	0.816863	1122.66	55.8972	0.817783	1122.72	55.8993
1125	55.976	0.815785	1124.81	55.9694	0.62355	1124.75	55.9672	0.832193	1124.68	55.965	0.646975	1124.62	55.9628	0.805678	1124.56	55.9606	0.784788	1124.49	55.9584	0.811837	1124.43	55.9562	0.817027	1124.37	55.954	0.821971	1124.3	55.9518	0.814431	1124.24	55.9496	0.83511	1124.18	55.9474	0.810724	1124.11	55.9452	0.81463	1124.05	55.943	0.793921	1123.99	55.9408	0.813353	1123.92	55.9386	0.810193	1123.86	55.9364
1128.57	56.0966	0.812135	1128.77	56.103	0.623402	1128.83	56.1051	0.830678	1128.89	56.1073	0.64685	1128.96	56.1094	0.805673	1129.02	56.1115	0.785387	1129.08	56.1137	0.812511	1129.15	56.1158	0.819602	1129.21	56.1179	0.822258	1129.28	56.1201	0.814517	1129.34	56.1222	0.839979	1129.4	56.1244	0.815467	1129.47	56.1265	0.81552	1129.53	56.1286	0.79329	1129.59	56.1308	0.813987	1129.66	56.1329	0.814073	1129.72	56.135
1132.02	56.2117	0.816899	1131.83	56.2052	0.627308	1131.76	56.2031	0.831388	1131.7	56.2009	0.651382	1131.64	56.1988	0.807148	1131.57	56.1966	0.78321	1131.51	56.1944	0.813338	1131.45	56.1923	0.816778	1131.38	56.1901	0.816101	1131.32	56.188	0.817038	1131.26	56.1858	0.832401	1131.19	56.1837	0.81296	1131.13	56.1815	0.814584	1131.07	56.1794	0.796397	1131	56.1772	0.814277	1130.94	56.1751	0.816093	1130.88	56.1729
1135.59	56.3279	0.817265	1135.78	56.334	0.624895	1135.85	56.3361	0.829956	1135.91	56.3381	0.650602	1135.97	56.3401	0.806951	1136.04	56.3422	0.782396	1136.1	56.3442	0.816579	1136.17	56.3462	0.817611	1136.23	56.3483	0.827451	1136.29	56.3503	0.817216	1136.36	56.3523	0.844309	1136.42	56.3544	0.820211	1136.48	56.3564	0.807707	1136.55	56.3584	0.7946	1136.61	56.3605	0.816485	1136.68	56.3625	0.824226	1136.74	56.3645
1139.04	56.4437	0.819788	1138.85	56.4369	0.628309	1138.79	56.4346	0.830061	1138.73	56.4323	0.652931	1138.66	56.43	0.806178	1138.6	56.4278	0.783986	1138.53	56.4255	0.815245	1138.47	56.4232	0.813824	1138.41	56.421	0.821589	1138.34	56.4187	0.819937	1138.28	56.4164	0.835066	1138.21	56.4142	0.8132	1138.15	56.4119	0.813417	1138.09	56.4096	0.800322	1138.02	56.4073	0.816284	1137.96	56.4051	0.817585	1137.9	56.4028
1142.62	56.564	0.811275	1142.81	56.5702	0.625147	1142.87	56.5723	0.837964	1142.94	56.5743	0.652866	1143	56.5764	0.808641	1143.06	56.5784	0.783887	1143.13	56.5805	0.819356	1143.19	56.5826	0.818327	1143.25	56.5846	0.820022	1143.32	56.5867	0.8213	1143.38	56.5888	0.839324	1143.44	56.5908	0.817153	1143.51	56.5929	0.816965	1143.57	56.595	0.797497	1143.63	56.597	0.814845	1143.7	56.5991	0.819106	1143.76	56.6012
1145.96	56.6744	0.81616	1145.78	56.6683	0.628466	1145.72	56.6662	0.826283	1145.66	56.6642	0.65376	1145.6	56.6622	0.80666	1145.54	56.6602	0.785131	1145.48	56.6581	0.813112	1145.42	56.6561	0.815217	1145.36	56.6541	0.825012	1145.3	56.6521	0.810488	1145.25	56.65	0.839223	1145.19	56.648	0.812129	1145.13	56.646	0.81826	1145.07	56.6439	0.799633	1145.01	56.6419	0.814781	1144.95	56.6399	0.820429	1144.89	56.6379
1149.42	56.7893	0.814953	1149.61	56.7955	0.628524	1149.67	56.7976	0.831982	1149.74	56.7997	0.656131	1149.8	56.8018	0.807155	1149.86	56.8039	0.781611	1149.93	56.806	0.819709	1149.99	56.8081	0.823367	1150.06	56.8102	0.825709	1150.12	56.8122	0.815976	1150.18	56.8143	0.840509	1150.25	56.8164	0.815344	1150.31	56.8185	0.81544	1150.37	56.8206	0.80202	1150.44	56.8227	0.819132	1150.5	56.8248	0.822385	1150.56	56.8269
1152.85	56.9041	0.820718	1152.66	56.8975	0.626454	1152.6	56.8953	0.831886	1152.54	56.8932	0.654263	1152.47	56.891	0.813861	1152.41	56.8888	0.785127	1152.35	56.8866	0.812392	1152.28	56.8844	0.818835	1152.22	56.8822	0.817148	1152.16	56.88	0.818394	1152.09	56.8778	0.844099	1152.03	56.8757	0.819922	1151.97	56.8735	0.814794	1151.9	56.8713	0.799063	1151.84	56.8691	0.810275	1151.78	56.8669	0.815947	1151.71	56.8647
1156.41	57.022	0.80955	1156.6	57.0281	0.626111	1156.67	57.0302	0.835725	1156.73	57.0322	0.654582	1156.79	57.0343	0.811134	1156.86	57.0363	0.784746	1156.92	57.0384	0.817575	1156.98	57.0404	0.820863	1157.05	57.0424	0.825263	1157.11	57.0445	0.817957	1157.17	57.0465	0.838838	1157.24	57.0486	0.817598	1157.3	57.0506	0.819023	1157.36	57.0527	0.797352	1157.43	57.0547	0.813953	1157.49	57.0567	0.823571	1157.55	57.0588
1159.85	57.1357	0.820091	1159.65	57.1291	0.63002	1159.59	57.1269	0.838786	1159.53	57.1248	0.659893	1159.46	57.1226	0.807425	1159.4	57.1204	0.784395	1159.34	57.1182	0.812629	1159.27	57.116	0.81907	1159.21	57.1138	0.821906	1159.15	57.1116	0.817327	1159.08	57.1094	0.838712	1159.02	57.1072	0.817497	1158.96	57.1051	0.813518	1158.89	57.1029	0.795895	1158.83	57.1007	0.819	1158.77	57.0985	0.818891	1158.7	57.0963
1163.41	57.2555	0.817241	1163.6	57.2619	0.629585	1163.66	57.264	0.834341	1163.73	57.2661	0.655937	1163.79	57.2682	0.810178	1163.85	57.2703	0.785407	1163.92	57.2725	0.812455	1163.98	57.2746	0.820049	1164.04	57.2767	0.825526	1164.11	57.2788	0.818444	1164.17	57.2809	0.844953	1164.23	57.2831	0.819593	1164.3	57.2852	0.810521	1164.36	57.2873	0.797534	1164.42	57.2894	0.81564	1164.49	57.2916	0.823939	1164.55	57.2937
1166.85	57.3705	0.813285	1166.66	57.3641	0.631154	1166.6	57.3619	0.829755	1166.54	57.3598	0.659068	1166.48	57.3576	0.810183	1166.41	57.3555	0.783755	1166.35	57.3534	0.815865	1166.29	57.3512	0.827489	1166.22	57.3491	0.824913	1166.16	57.3469	0.818964	1166.1	57.3448	0.842611	1166.03	57.3426	0.818495	1165.97	57.3405	0.821483	1165.91	57.3384	0.795509	1165.84	57.3362	0.813633	1165.78	57.3341	0.826443	1165.72	57.3319
1170.41	57.4895	0.820624	1170.6	57.4959	0.6324	1170.66	57.498	0.832409	1170.73	57.5002	0.653711	1170.79	57.5023	0.811447	1170.86	57.5044	0.78676	1170.92	57.5066	0.814887	1170.98	57.5087	0.824297	1171.05	57.5108	0.821332	1171.11	57.513	0.817367	1171.17	57.5151	0.838656	1171.24	57.5172	0.81745	1171.3	57.5193	0.820465	1171.36	57.5215	0.79725	1171.43	57.5236	0.818436	1171.49	57.5257	0.818186	1171.55	57.5279
1173.85	57.6034	0.818568	1173.66	57.5971	0.627785	1173.59	57.595	0.839002	1173.53	57.5929	0.654586	1173.47	57.5907	0.812991	1173.4	57.5886	0.784432	1173.34	57.5865	0.81459	1173.28	57.5844	0.823842	1173.21	57.5823	0.820273	1173.15	57.5802	0.82054	1173.09	57.578	0.842351	1173.02	57.5759	0.821627	1172.96	57.5738	0.816919	1172.9	57.5717	0.799645	1172.83	57.5696	0.816694	1172.77	57.5675	0.823933	1172.7	57.5653
1177.42	57.7229	0.814568	1177.61	57.7294	0.629822	1177.67	57.7315	0.827411	1177.74	57.7337	0.657572	1177.8	57.7359	0.813939	1177.87	57.7381	0.78799	1177.93	57.7402	0.818511	1177.99	57.7424	0.824329	1178.06	57.7446	0.823416	1178.12	57.7468	0.817168	1178.18	57.7489	0.844304	1178.25	57.7511	0.816954	1178.31	57.7533	0.818146	1178.38	57.7555	0.801061	1178.44	57.7576	0.816974	1178.5	57.7598	0.81961	1178.57	57.762
1180.86	57.838	0.820169	1180.67	57.8316	0.632092	1180.61	57.8295	0.838005	1180.55	57.8274	0.660603	1180.48	57.8252	0.817604	1180.42	57.8231	0.788296	1180.36	57.821	0.816233	1180.29	57.8189	0.827184	1180.23	57.8167	0.821315	1180.17	57.8146	0.815168	1180.1	57.8125	0.844049	1180.04	57.8104	0.818205	1179.97	57.8083	0.820081	1179.91	57.8061	0.801511	1179.85	57.804	0.824387	1179.78	57.8019	0.821794	1179.72	57.7998
1184.43	57.9563	0.820543	1184.62	57.9627	0.630805	1184.68	57.9648	0.830993	1184.74	57.9669	0.659871	1184.81	57.969	0.813118	1184.87	57.9711	0.784535	1184.94	57.9732	0.821595	1185	57.9754	0.818389	1185.06	57.9775	0.826286	1185.13	57.9796	0.819551	1185.19	57.9817	0.839579	1185.25	57.9838	0.819864	1185.32	57.9859	0.818668	1185.38	57.9881	0.798636	1185.44	57.9902	0.823011	1185.51	57.9923	0.818936	1185.57	57.9944
1187.89	58.0721	0.812135	1187.7	58.0656	0.629597	1187.63	58.0634	0.831429	1187.57	58.0612	0.658513	1187.5	58.059	0.811229	1187.44	58.0568	0.787964	1187.38	58.0547	0.819237	1187.31	58.0525	0.818386	1187.25	58.0503	0.827802	1187.19	58.0481	0.819952	1187.12	58.0459	0.840882	1187.06	58.0438	0.82264	1186.99	58.0416	0.818893	1186.93	58.0394	0.799032	1186.87	58.0372	0.819475	1186.8	58.035	0.820673	1186.74	58.0329
1191.44	58.1904	0.819966	1191.63	58.1966	0.630701	1191.7	58.1987	0.837125	1191.76	58.2008	0.6612	1191.82	58.2029	0.812909	1191.89	58.205	0.786652	1191.95	58.2071	0.820395	1192.01	58.2092	0.823336	1192.08	58.2113	0.825759	1192.14	58.2134	0.820881	1192.2	58.2155	0.835674	1192.27	58.2176	0.820081	1192.33	58.2197	0.82039	1192.4	58.2218	0.798513	1192.46	58.2239	0.816593	1192.52	58.226	0.827461	1192.59	58.2281
1194.88	58.304	0.818639	1194.69	58.2976	0.633876	1194.63	58.2954	0.828722	1194.56	58.2933	0.659164	1194.5	58.2912	0.807097	1194.44	58.289	0.787354	1194.37	58.2869	0.820903	1194.31	58.2847	0.822949	1194.24	58.2826	0.823198	1194.18	58.2805	0.822329	1194.12	58.2783	0.843706	1194.05	58.2762	0.820398	1193.99	58.274	0.821488	1193.93	58.2719	0.802004	1193.86	58.2698	0.81402	1193.8	58.2676	0.82292	1193.74	58.2655
1198.45	58.4243	0.820512	1198.64	58.4309	0.631971	1198.71	58.4331	0.820824	1198.77	58.4352	0.664403	1198.83	58.4374	0.815437	1198.9	58.4396	0.789713	1198.96	58.4418	0.819474	1199.03	58.444	0.821217	1199.09	58.4462	0.824947	1199.15	58.4483	0.8142	1199.22	58.4505	0.844586	1199.28	58.4527	0.822523	1199.34	58.4549	0.817625	1199.41	58.4571	0.799821	1199.47	58.4592	0.820136	1199.54	58.4614	0.820345	1199.6	58.4636
1201.9	58.5418	0.816679	1201.71	58.5352	0.631797	1201.64	58.533	0.835849	1201.58	58.5308	0.660297	1201.51	58.5286	0.813797	1201.45	58.5264	0.785998	1201.39	58.5242	0.822461	1201.32	58.522	0.818813	1201.26	58.5198	0.829187	1201.2	58.5176	0.823317	1201.13	58.5154	0.837674	1201.07	58.5132	0.820273	1201.01	58.511	0.816557	1200.94	58.5088	0.7997	1200.88	58.5066	0.818751	1200.82	58.5044	0.821949	1200.75	58.5022
1205.46	58.6598	0.820769	1205.65	58.666	0.63212	1205.71	58.668	0.832813	1205.78	58.6701	0.662648	1205.84	58.6721	0.818371	1205.91	58.6742	0.786248	1205.97	58.6763	0.821455	1206.03	58.6783	0.822607	1206.1	58.6804	0.824428	1206.16	58.6824	0.816932	1206.22	58.6845	0.841637	1206.29	58.6865	0.824125	1206.35	58.6886	0.820402	1206.41	58.6906	0.80268	1206.48	58.6927	0.819294	1206.54	58.6948	0.819851	1206.6	58.6968
1208.89	58.7739	0.818687	1208.7	58.7673	0.635534	1208.64	58.7651	0.830895	1208.58	58.7629	0.663293	1208.51	58.7607	0.813836	1208.45	58.7586	0.786378	1208.39	58.7564	0.824095	1208.32	58.7542	0.825022	1208.26	58.752	0.822773	1208.2	58.7498	0.821236	1208.14	58.7476	0.838061	1208.07	58.7454	0.817679	1208.01	58.7432	0.822289	1207.95	58.741	0.79996	1207.88	58.7389	0.819972	1207.82	58.7367	0.826455	1207.76	58.7345
1212.47	58.8913	0.819905	1212.66	58.8974	0.637927	1212.72	58.8995	0.83489	1212.79	58.9015	0.663039	1212.85	58.9035	0.814316	1212.91	58.9056	0.789524	1212.98	58.9076	0.824027	1213.04	58.9096	0.823042	1213.1	58.9117	0.832056	1213.17	58.9137	0.821017	1213.23	58.9158	0.840124	1213.29	58.9178	0.820164	1213.36	58.9198	0.825832	1213.42	58.9219	0.802652	1213.48	58.9239	0.821074	1213.55	58.926	0.826477	1213.61	58.928
1215.91	59.0041	0.815807	1215.72	58.9976	0.638458	1215.66	58.9954	0.828059	1215.59	58.9933	0.663179	1215.53	58.9911	0.812212	1215.47	58.9889	0.790238	1215.4	58.9868	0.819326	1215.34	58.9846	0.825783	1215.28	58.9825	0.824979	1215.21	58.9803	0.824719	1215.15	58.9781	0.839857	1215.08	58.976	0.819344	1215.02	58.9738	0.820467	1214.96	58.9717	0.801246	1214.89	58.9695	0.824819	1214.83	58.9674	0.821971	1214.76	58.9652
1219.48	59.1242	0.815475	1219.68	59.1306	0.636114	1219.74	59.1328	0.834017	1219.8	59.1349	0.662875	1219.87	59.1371	0.818827	1219.93	59.1392	0.787585	1219.99	59.1414	0.819847	1220.06	59.1436	0.822384	1220.12	59.1457	0.827023	1220.18	59.1479	0.824054	1220.25	59.15	0.839463	1220.31	59.1522	0.821799	1220.37	59.1543	0.820837	1220.44	59.1565	0.797199	1220.5	59.1587	0.823549	1220.56	59.1608	0.827277	1220.63	59.163
1222.92	59.2396	0.816283	1222.73	59.2332	0.634259	1222.67	59.231	0.832657	1222.6	59.2289	0.66221	1222.54	59.2267	0.812372	1222.48	59.2246	0.786255	1222.41	59.2224	0.819522	1222.35	59.2203	0.823373	1222.29	59.2181	0.82796	1222.22	59.216	0.820352	1222.16	59.2138	0.849561	1222.1	59.2117	0.820742	1222.03	59.2095	0.821796	1221.97	59.2074	0.801802	1221.91	59.2052	0.821663	1221.84	59.2031	0.81958	1221.78	59.2009
1226.49	59.3582	0.821206	1226.68	59.3646	0.637264	1226.75	59.3667	0.832479	1226.81	59.3688	0.66335	1226.88	59.3709	0.813883	1226.94	59.3731	0.787843	1227	59.3752	0.820111	1227.07	59.3773	0.819291	1227.13	59.3794	0.831117	1227.2	59.3815	0.817912	1227.26	59.3836	0.837391	1227.32	59.3858	0.825256	1227.39	59.3879	0.823536	1227.45	59.39	0.801567	1227.51	59.3921	0.820108	1227.58	59.3942	0.821442	1227.64	59.3964
1229.94	59.4735	0.81869	1229.75	59.4669	0.636417	1229.68	59.4648	0.84558	1229.62	59.4626	0.659008	1229.56	59.4604	0.814625	1229.49	59.4582	0.786963	1229.43	59.4561	0.814962	1229.37	59.4539	0.826143	1229.3	59.4517	0.82408	1229.24	59.4495	0.823881	1229.18	59.4474	0.844922	1229.11	59.4452	0.819558	1229.05	59.443	0.824463	1228.99	59.4408	0.800062	1228.92	59.4387	0.822506	1228.86	59.4365	0.823276	1228.8	59.4343
1233.5	59.5933	0.816494	1233.69	59.5997	0.634839	1233.76	59.6019	0.845334	1233.82	59.604	0.664469	1233.88	59.6061	0.813728	1233.95	59.6083	0.790159	1234.01	59.6104	0.824772	1234.07	59.6125	0.828294	1234.14	59.6147	0.828896	1234.2	59.6168	0.824736	1234.26	59.6189	0.839721	1234.33	59.6211	0.820834	1234.39	59.6232	0.825347	1234.45	59.6253	0.800771	1234.52	59.6275	0.82096	1234.58	59.6296	0.826818	1234.64	59.6317
1236.94	59.7081	0.819038	1236.75	59.7016	0.638695	1236.68	59.6995	0.83385	1236.62	59.6974	0.662803	1236.56	59.6952	0.815683	1236.49	59.6931	0.788107	1236.43	59.6909	0.820384	1236.37	59.6888	0.820782	1236.3	59.6866	0.824721	1236.24	59.6845	0.819823	1236.18	59.6824	0.84309	1236.11	59.6802	0.820239	1236.05	59.6781	0.821269	1235.99	59.6759	0.801689	1235.92	59.6738	0.822938	1235.86	59.6716	0.822996	1235.8	59.6695
1240.52	59.8247	0.82009	1240.71	59.8308	0.63927	1240.77	59.8328	0.829974	1240.83	59.8348	0.665044	1240.9	59.8369	0.813404	1240.96	59.8389	0.78979	1241.02	59.8409	0.824893	1241.09	59.843	0.824082	1241.15	59.845	0.825772	1241.22	59.8471	0.82307	1241.28	59.8491	0.838013	1241.34	59.8511	0.827119	1241.41	59.8532	0.821477	1241.47	59.8552	0.804843	1241.53	59.8572	0.822425	1241.6	59.8593	0.821751	1241.66	59.8613
1243.94	59.9376	0.818864	1243.75	59.931	0.639242	1243.68	59.9288	0.837586	1243.62	59.9267	0.661046	1243.56	59.9245	0.810538	1243.49	59.9223	0.786306	1243.43	59.9201	0.822282	1243.37	59.9179	0.819384	1243.3	59.9157	0.825253	1243.24	59.9135	0.82278	1243.18	59.9114	0.844337	1243.11	59.9092	0.824405	1243.05	59.907	0.822287	1242.99	59.9048	0.80056	1242.92	59.9026	0.825968	1242.86	59.9004	0.821826	1242.8	59.8982
1247.4	60.0538	0.820695	1247.58	60.0597	0.639268	1247.64	60.0617	0.838542	1247.7	60.0637	0.661645	1247.76	60.0657	0.8173	1247.82	60.0676	0.789912	1247.88	60.0696	0.821711	1247.93	60.0716	0.82519	1247.99	60.0736	0.827889	1248.05	60.0756	0.824353	1248.11	60.0775	0.843283	1248.17	60.0795	0.822102	1248.23	60.0815	0.821736	1248.29	60.0835	0.801128	1248.35	60.0855	0.821542	1248.41	60.0874	0.826807	1248.47	60.0894
1250.74	60.1651	0.822995	1250.55	60.1586	0.640014	1250.49	60.1565	0.832074	1250.42	60.1543	0.6631	1250.36	60.1522	0.812549	1250.3	60.15	0.787557	1250.23	60.1479	0.825988	1250.17	60.1457	0.825896	1250.11	60.1436	0.825565	1250.04	60.1414	0.821066	1249.98	60.1393	0.842891	1249.91	60.1371	0.827079	1249.85	60.135	0.822609	1249.79	60.1328	0.802878	1249.72	60.1307	0.822149	1249.66	60.1285	0.829507	1249.6	60.1264
1254.3	60.2847	0.820814	1254.49	60.2912	0.642424	1254.56	60.2933	0.834477	1254.62	60.2955	0.66433	1254.68	60.2976	0.817416	1254.75	60.2998	0.787267	1254.81	60.3019	0.818491	1254.87	60.3041	0.827838	1254.94	60.3062	0.830628	1255	60.3084	0.822594	1255.07	60.3105	0.846115	1255.13	60.3127	0.825861	1255.19	60.3148	0.827698	1255.26	60.3169	0.802069	1255.32	60.3191	0.826254	1255.38	60.3212	0.826812	1255.45	60.3234
1257.74	60.3997	0.822296	1257.55	60.3933	0.643426	1257.49	60.3911	0.841065	1257.42	60.389	0.664108	1257.36	60.3868	0.811413	1257.3	60.3847	0.789849	1257.23	60.3826	0.823448	1257.17	60.3804	0.828193	1257.11	60.3783	0.830469	1257.04	60.3762	0.823111	1256.98	60.374	0.845373	1256.91	60.3719	0.825295	1256.85	60.3697	0.823478	1256.79	60.3676	0.802227	1256.72	60.3655	0.824717	1256.66	60.3633	0.821327	1256.6	60.3612
1261.3	60.5192	0.818572	1261.49	60.5257	0.642738	1261.56	60.5279	0.83885	1261.62	60.53	0.667722	1261.68	60.5322	0.813828	1261.75	60.5344	0.789843	1261.81	60.5365	0.826683	1261.88	60.5387	0.819484	1261.94	60.5408	0.824661	1262	60.543	0.822824	1262.07	60.5451	0.842168	1262.13	60.5473	0.825779	1262.19	60.5495	0.82547	1262.26	60.5516	0.801703	1262.32	60.5538	0.824271	1262.38	60.5559	0.823561	1262.45	60.5581
1264.75	60.6339	0.81824	1264.56	60.6274	0.640312	1264.49	60.6252	0.827114	1264.43	60.6231	0.66338	1264.37	60.6209	0.815087	1264.3	60.6188	0.790896	1264.24	60.6166	0.820381	1264.17	60.6145	0.81978	1264.11	60.6123	0.827564	1264.05	60.6102	0.824049	1263.98	60.608	0.841419	1263.92	60.6058	0.825145	1263.86	60.6037	0.826767	1263.79	60.6015	0.801776	1263.73	60.5994	0.826227	1263.66	60.5972	0.823631	1263.6	60.5951
1268.32	60.7522	0.821833	1268.51	60.7585	0.643033	1268.58	60.7606	0.835978	1268.64	60.7627	0.663253	1268.7	60.7648	0.815299	1268.77	60.7669	0.786185	1268.83	60.7691	0.823291	1268.89	60.7712	0.82862	1268.96	60.7733	0.830895	1269.02	60.7754	0.819307	1269.08	60.7775	0.845727	1269.15	60.7796	0.823636	1269.21	60.7817	0.827931	1269.27	60.7838	0.803179	1269.34	60.7859	0.819622	1269.4	60.788	0.826811	1269.46	60.7901
1271.76	60.8658	0.823365	1271.57	60.8594	0.641424	1271.51	60.8572	0.836551	1271.44	60.8551	0.667666	1271.38	60.8529	0.812183	1271.31	60.8508	0.787341	1271.25	60.8486	0.822414	1271.19	60.8465	0.829015	1271.12	60.8443	0.831926	1271.06	60.8422	0.828088	1271	60.84	0.841784	1270.93	60.8379	0.822823	1270.87	60.8357	0.828588	1270.81	60.8336	0.804795	1270.74	60.8314	0.8238	1270.68	60.8293	0.828769	1270.62	60.8271
1275.32	60.9844	0.822371	1275.51	60.9904	0.643937	1275.58	60.9924	0.842622	1275.64	60.9944	0.664095	1275.7	60.9965	0.817353	1275.77	60.9985	0.788877	1275.83	61.0005	0.819862	1275.89	61.0025	0.826083	1275.96	61.0045	0.828553	1276.02	61.0065	0.818242	1276.08	61.0085	0.842253	1276.15	61.0106	0.825046	1276.21	61.0126	0.825816	1276.27	61.0146	0.802294	1276.34	61.0166	0.82606	1276.4	61.0186	0.826154	1276.46	61.0206
1278.76	61.0969	0.826365	1278.57	61.0904	0.644041	1278.51	61.0882	0.844381	1278.44	61.0861	0.665722	1278.38	61.0839	0.815343	1278.31	61.0817	0.789809	1278.25	61.0795	0.820025	1278.19	61.0774	0.826474	1278.12	61.0752	0.829095	1278.06	61.073	0.822125	1278	61.0708	0.845995	1277.93	61.0687	0.825595	1277.87	61.0665	0.824683	1277.81	61.0643	0.80075	1277.74	61.0621	0.823964	1277.68	61.06	0.826306	1277.62	61.0578
1282.24	61.2133	0.821039	1282.41	61.2193	0.643215	1282.47	61.2213	0.847652	1282.53	61.2233	0.667293	1282.59	61.2253	0.817268	1282.65	61.2273	0.790912	1282.71	61.2293	0.820155	1282.77	61.2313	0.824061	1282.83	61.2333	0.830653	1282.89	61.2353	0.827254	1282.95	61.2373	0.844433	1283.01	61.2393	0.824047	1283.07	61.2413	0.825001	1283.13	61.2433	0.804035	1283.19	61.2453	0.823721	1283.25	61.2473	0.830771	1283.31	61.2492
1285.6	61.3281	0.820376	1285.4	61.3213	0.643054	1285.34	61.3191	0.850512	1285.28	61.3168	0.665542	1285.21	61.3145	0.818166	1285.15	61.3123	0.791068	1285.08	61.31	0.823972	1285.02	61.3077	0.826715	1284.96	61.3055	0.83071	1284.89	61.3032	0.821241	1284.83	61.301	0.841751	1284.77	61.2987	0.825758	1284.7	61.2964	0.824037	1284.64	61.2942	0.804416	1284.57	61.2919	0.8212	1284.51	61.2896	0.827473	1284.45	61.2874
1289.17	61.4472	0.825313	1289.36	61.4533	0.644248	1289.42	61.4553	0.840896	1289.49	61.4573	0.665967	1289.55	61.4594	0.816307	1289.62	61.4614	0.789552	1289.68	61.4634	0.82449	1289.74	61.4655	0.83128	1289.81	61.4675	0.828479	1289.87	61.4695	0.828456	1289.93	61.4716	0.843008	1290	61.4736	0.828789	1290.06	61.4756	0.824723	1290.12	61.4777	0.803612	1290.19	61.4797	0.824987	1290.25	61.4817	0.826955	1290.32	61.4838
1292.61	61.5624	0.825562	1292.42	61.5557	0.643623	1292.36	61.5534	0.835971	1292.29	61.5512	0.664474	1292.23	61.5489	0.815132	1292.17	61.5466	0.791306	1292.1	61.5444	0.826264	1292.04	61.5421	0.82631	1291.98	61.5399	0.829805	1291.91	61.5376	0.825234	1291.85	61.5354	0.843751	1291.79	61.5331	0.824565	1291.72	61.5309	0.82644	1291.66	61.5286	0.799136	1291.59	61.5264	0.82296	1291.53	61.5241	0.824659	1291.47	61.5219
1296.17	61.682	0.821843	1296.36	61.6881	0.643112	1296.43	61.6901	0.835594	1296.49	61.6922	0.669719	1296.55	61.6942	0.818329	1296.62	61.6962	0.794843	1296.68	61.6983	0.825531	1296.75	61.7003	0.82708	1296.81	61.7024	0.8315	1296.87	61.7044	0.82411	1296.94	61.7064	0.846984	1297	61.7085	0.824229	1297.06	61.7105	0.824551	1297.13	61.7126	0.805538	1297.19	61.7146	0.820242	1297.25	61.7166	0.827879	1297.32	61.7187
1299.61	61.7943	0.826069	1299.42	61.7878	0.644155	1299.36	61.7856	0.833417	1299.29	61.7835	0.666742	1299.23	61.7813	0.817884	1299.17	61.7792	0.790838	1299.1	61.777	0.818858	1299.04	61.7748	0.826633	1298.98	61.7727	0.833112	1298.91	61.7705	0.824415	1298.85	61.7684	0.849602	1298.79	61.7662	0.825925	1298.72	61.764	0.826794	1298.66	61.7619	0.804631	1298.59	61.7597	0.823945	1298.53	61.7576	0.829244	1298.47	61.7554
1303.17	61.9129	0.8234	1303.36	61.9193	0.644998	1303.42	61.9214	0.839764	1303.49	61.9235	0.665725	1303.55	61.9256	0.816956	1303.61	61.9278	0.790755	1303.68	61.9299	0.829371	1303.74	61.932	0.828732	1303.8	61.9341	0.830046	1303.87	61.9363	0.82335	1303.93	61.9384	0.846704	1303.99	61.9405	0.82355	1304.06	61.9426	0.831515	1304.12	61.9447	0.80716	1304.18	61.9469	0.826685	1304.25	61.949	0.832308	1304.31	61.9511
1306.6	62.0285	0.822057	1306.41	62.022	0.644221	1306.35	62.0198	0.8511	1306.29	62.0176	0.66554	1306.22	62.0154	0.813723	1306.16	62.0133	0.78868	1306.1	62.0111	0.826412	1306.03	62.0089	0.832415	1305.97	62.0067	0.829975	1305.91	62.0045	0.826526	1305.84	62.0023	0.845179	1305.78	62.0001	0.830106	1305.71	61.998	0.824829	1305.65	61.9958	0.798861	1305.59	61.9936	0.821541	1305.52	61.9914	0.824207	1305.46	61.9892
1310.17	62.149	0.823251	1310.36	62.1554	0.65077	1310.42	62.1576	0.835432	1310.48	62.1597	0.666248	1310.55	62.1619	0.817115	1310.61	62.164	0.790893	1310.67	62.1662	0.826752	1310.74	62.1683	0.829249	1310.8	62.1705	0.832712	1310.86	62.1726	0.824327	1310.93	62.1747	0.844435	1310.99	62.1769	0.828212	1311.05	62.179	0.824716	1311.12	62.1812	0.803359	1311.18	62.1833	0.818531	1311.24	62.1855	0.820687	1311.31	62.1876
1313.6	62.2647	0.826134	1313.41	62.2583	0.646537	1313.35	62.2561	0.845011	1313.28	62.254	0.666391	1313.22	62.2518	0.818477	1313.16	62.2497	0.791521	1313.09	62.2475	0.826906	1313.03	62.2454	0.83103	1312.97	62.2432	0.831797	1312.9	62.2411	0.824029	1312.84	62.2389	0.845932	1312.78	62.2368	0.826992	1312.71	62.2346	0.82815	1312.65	62.2325	0.802941	1312.59	62.2303	0.822413	1312.52	62.2282	0.828821	1312.46	62.226
1317.17	62.3825	0.82328	1317.36	62.3887	0.646801	1317.42	62.3908	0.83046	1317.48	62.3929	0.665907	1317.55	62.395	0.819236	1317.61	62.3971	0.793587	1317.67	62.3992	0.827113	1317.74	62.4013	0.826045	1317.8	62.4034	0.831226	1317.86	62.4054	0.828373	1317.93	62.4075	0.844893	1317.99	62.4096	0.824788	1318.05	62.4117	0.827235	1318.12	62.4138	0.806772	1318.18	62.4159	0.819321	1318.25	62.418	0.830651	1318.31	62.4201
1320.61	62.4948	0.820445	1320.42	62.4884	0.646003	1320.35	62.4862	0.830065	1320.29	62.4841	0.662581	1320.23	62.4819	0.820044	1320.16	62.4798	0.788912	1320.1	62.4777	0.826874	1320.04	62.4755	0.824905	1319.97	62.4734	0.832637	1319.91	62.4713	0.828174	1319.84	62.4691	0.847455	1319.78	62.467	0.822826	1319.72	62.4649	0.829639	1319.65	62.4627	0.803469	1319.59	62.4606	0.823965	1319.53	62.4584	0.823875	1319.46	62.4563
1324.18	62.6126	0.825347	1324.37	62.6189	0.648976	1324.44	62.621	0.840834	1324.5	62.6231	0.669544	1324.56	62.6252	0.819645	1324.63	62.6273	0.791153	1324.69	62.6294	0.824992	1324.75	62.6315	0.824713	1324.82	62.6336	0.834955	1324.88	62.6357	0.82666	1324.94	62.6378	0.849016	1325.01	62.6399	0.829681	1325.07	62.642	0.827905	1325.13	62.6441	0.803097	1325.2	62.6462	0.824344	1325.26	62.6483	0.829612	1325.32	62.6505
1327.63	62.728	0.822862	1327.43	62.7214	0.649056	1327.37	62.7192	0.844283	1327.31	62.717	0.665682	1327.24	62.7148	0.819631	1327.18	62.7126	0.791409	1327.12	62.7104	0.823786	1327.05	62.7083	0.829092	1326.99	62.7061	0.832003	1326.92	62.7039	0.821902	1326.86	62.7017	0.850645	1326.8	62.6995	0.824051	1326.73	62.6973	0.823563	1326.67	62.6951	0.806369	1326.61	62.6929	0.82731	1326.54	62.6907	0.82595	1326.48	62.6885
1331.19	62.8483	0.828177	1331.38	62.8547	0.653544	1331.45	62.8568	0.834252	1331.51	62.8589	0.668576	1331.57	62.861	0.815965	1331.64	62.8631	0.789236	1331.7	62.8652	0.823124	1331.76	62.8674	0.827636	1331.83	62.8695	0.834056	1331.89	62.8716	0.828394	1331.96	62.8737	0.846575	1332.02	62.8759	0.829235	1332.08	62.878	0.828374	1332.15	62.8801	0.805411	1332.21	62.8822	0.82569	1332.28	62.8843	0.826821	1332.34	62.8865
1334.62	62.9638	0.827422	1334.43	62.9572	0.649491	1334.37	62.9551	0.832535	1334.3	62.9529	0.667029	1334.24	62.9507	0.818647	1334.18	62.9485	0.791455	1334.11	62.9463	0.82315	1334.05	62.9441	0.822357	1333.98	62.942	0.831682	1333.92	62.9398	0.824591	1333.86	62.9376	0.852198	1333.79	62.9354	0.826997	1333.73	62.9332	0.82214	1333.67	62.931	0.803997	1333.6	62.9288	0.824118	1333.54	62.9267	0.827815	1333.48	62.9245
1338.18	63.0813	0.825911	1338.37	63.0875	0.647735	1338.44	63.0895	0.845857	1338.5	63.0916	0.670934	1338.56	63.0936	0.823175	1338.63	63.0957	0.793466	1338.69	63.0977	0.825507	1338.75	63.0998	0.829631	1338.82	63.1018	0.831278	1338.88	63.1039	0.826576	1338.94	63.1059	0.845831	1339.01	63.1079	0.83127	1339.07	63.11	0.825097	1339.14	63.112	0.803911	1339.2	63.1141	0.822232	1339.26	63.1161	0.832925	1339.33	63.1182
1341.62	63.1949	0.827042	1341.43	63.1884	0.649129	1341.37	63.1862	0.845034	1341.3	63.184	0.667752	1341.24	63.1819	0.817415	1341.18	63.1797	0.787299	1341.11	63.1775	0.825213	1341.05	63.1753	0.826703	1340.98	63.1731	0.828056	1340.92	63.171	0.827812	1340.86	63.1688	0.84829	1340.79	63.1666	0.825823	1340.73	63.1644	0.83346	1340.67	63.1622	0.803629	1340.6	63.1601	0.829051	1340.54	63.1579	0.823981	1340.48	63.1557
1345.18	63.3144	0.825526	1345.38	63.3207	0.650681	1345.44	63.3229	0.838214	1345.5	63.325	0.668152	1345.57	63.3271	0.815793	1345.63	63.3292	0.789244	1345.69	63.3313	0.825438	1345.76	63.3334	0.827055	1345.82	63.3356	0.836105	1345.88	63.3377	0.826708	1345.95	63.3398	0.849529	1346.01	63.3419	0.828632	1346.07	63.344	0.822752	1346.14	63.3461	0.804144	1346.2	63.3483	0.826909	1346.27	63.3504	0.823823	1346.33	63.3525
1348.62	63.4289	0.820101	1348.43	63.4225	0.646677	1348.37	63.4203	0.841266	1348.31	63.4181	0.667171	1348.24	63.416	0.818547	1348.18	63.4138	0.789849	1348.11	63.4117	0.827659	1348.05	63.4095	0.829664	1347.99	63.4074	0.829195	1347.92	63.4052	0.825513	1347.86	63.4031	0.838451	1347.8	63.4009	0.831199	1347.73	63.3988	0.828026	1347.67	63.3966	0.802134	1347.61	63.3945	0.827505	1347.54	63.3923	0.827021	1347.48	63.3902
1352.19	63.5467	0.826457	1352.38	63.553	0.650063	1352.44	63.5551	0.84553	1352.5	63.5572	0.665859	1352.57	63.5593	0.816227	1352.63	63.5614	0.790307	1352.69	63.5634	0.823163	1352.76	63.5655	0.831855	1352.82	63.5676	0.829011	1352.88	63.5697	0.823288	1352.95	63.5718	0.848561	1353.01	63.5739	0.831567	1353.08	63.576	0.824012	1353.14	63.5781	0.804822	1353.2	63.5802	0.828189	1353.27	63.5822	0.83238	1353.33	63.5843
1355.63	63.6611	0.819513	1355.44	63.6546	0.654042	1355.38	63.6524	0.837535	1355.31	63.6502	0.668113	1355.25	63.648	0.817179	1355.19	63.6459	0.792644	1355.12	63.6437	0.829617	1355.06	63.6415	0.829354	1354.99	63.6393	0.830869	1354.93	63.6372	0.825005	1354.87	63.635	0.849089	1354.8	63.6328	0.825741	1354.74	63.6306	0.826953	1354.68	63.6284	0.804593	1354.61	63.6263	0.823091	1354.55	63.6241	0.827194	1354.48	63.6219
1359.22	63.7804	0.821522	1359.41	63.7867	0.649579	1359.47	63.7888	0.844857	1359.54	63.7909	0.665181	1359.6	63.7929	0.818913	1359.66	63.795	0.792334	1359.73	63.7971	0.82586	1359.79	63.7992	0.827698	1359.86	63.8013	0.83289	1359.92	63.8033	0.829495	1359.98	63.8054	0.848167	1360.05	63.8075	0.830734	1360.11	63.8096	0.824819	1360.17	63.8117	0.807425	1360.24	63.8137	0.82473	1360.3	63.8158	0.829281	1360.36	63.8179
1362.64	63.896	0.830427	1362.45	63.8896	0.652206	1362.39	63.8875	0.840961	1362.32	63.8854	0.66664	1362.26	63.8833	0.813576	1362.2	63.8811	0.792713	1362.13	63.879	0.825999	1362.07	63.8769	0.833243	1362.01	63.8748	0.827688	1361.94	63.8727	0.823216	1361.88	63.8706	0.850081	1361.82	63.8684	0.82834	1361.75	63.8663	0.824309	1361.69	63.8642	0.810413	1361.63	63.8621	0.822545	1361.56	63.86	0.82833	1361.5	63.8578
1366.2	64.0142	0.825977	1366.4	64.0206	0.653769	1366.46	64.0227	0.844561	1366.52	64.0249	0.661806	1366.59	64.027	0.819148	1366.65	64.0291	0.792538	1366.71	64.0312	0.829039	1366.78	64.0334	0.830015	1366.84	64.0355	0.830826	1366.9	64.0376	0.82771	1366.97	64.0398	0.8446	1367.03	64.0419	0.828658	1367.09	64.044	0.824363	1367.16	64.0462	0.803368	1367.22	64.0483	0.824477	1367.28	64.0504	0.8291	1367.35	64.0526
1369.64	64.1311	0.825967	1369.45	64.1248	0.653009	1369.39	64.1226	0.831839	1369.32	64.1205	0.670924	1369.26	64.1184	0.817048	1369.2	64.1163	0.790124	1369.13	64.1141	0.822867	1369.07	64.112	0.829243	1369.01	64.1099	0.833165	1368.94	64.1078	0.826891	1368.88	64.1056	0.8466	1368.82	64.1035	0.82478	1368.75	64.1014	0.823778	1368.69	64.0993	0.80489	1368.63	64.0971	0.826287	1368.56	64.095	0.826139	1368.5	64.0929
1373.21	64.2482	0.824286	1373.4	64.2544	0.654463	1373.46	64.2565	0.844952	1373.52	64.2586	0.666891	1373.59	64.2607	0.823204	1373.65	64.2627	0.789897	1373.71	64.2648	0.820355	1373.78	64.2669	0.829277	1373.84	64.269	0.832519	1373.9	64.2711	0.830233	1373.97	64.2732	0.845695	1374.03	64.2752	0.828193	1374.09	64.2773	0.826735	1374.16	64.2794	0.804095	1374.22	64.2815	0.826388	1374.28	64.2836	0.828843	1374.35	64.2857
1376.65	64.3618	0.823569	1376.46	64.3553	0.65551	1376.39	64.3532	0.846507	1376.33	64.351	0.664627	1376.27	64.3489	0.815382	1376.2	64.3467	0.790938	1376.14	64.3446	0.8261	1376.08	64.3424	0.829711	1376.01	64.3403	0.835847	1375.95	64.3381	0.823317	1375.88	64.336	0.855068	1375.82	64.3338	0.828464	1375.76	64.3317	0.824429	1375.69	64.3295	0.807928	1375.63	64.3274	0.829557	1375.56	64.3252	0.834225	1375.5	64.3231
1380.22	64.4793	0.826315	1380.41	64.4855	0.657366	1380.48	64.4876	0.837545	1380.54	64.4897	0.667658	1380.6	64.4917	0.817031	1380.67	64.4938	0.792479	1380.73	64.4959	0.828469	1380.79	64.498	0.82952	1380.86	64.5001	0.837832	1380.92	64.5021	0.826131	1380.98	64.5042	0.844844	1381.05	64.5063	0.826965	1381.11	64.5084	0.823571	1381.17	64.5104	0.809463	1381.24	64.5125	0.833028	1381.3	64.5146	0.825682	1381.37	64.5167
1383.66	64.5948	0.83219	1383.47	64.5881	0.657223	1383.41	64.5859	0.838472	1383.34	64.5837	0.666788	1383.28	64.5815	0.81757	1383.21	64.5792	0.793171	1383.15	64.577	0.826728	1383.09	64.5748	0.823147	1383.02	64.5726	0.830018	1382.96	64.5704	0.827126	1382.9	64.5681	0.849668	1382.83	64.5659	0.825717	1382.77	64.5637	0.827358	1382.71	64.5615	0.803848	1382.64	64.5593	0.825789	1382.58	64.557	0.823112	1382.52	64.5548
1387.23	64.7143	0.82921	1387.42	64.7205	0.670199	1387.49	64.7226	0.831187	1387.55	64.7247	0.666868	1387.61	64.7268	0.813529	1387.68	64.7288	0.791978	1387.74	64.7309	0.832076	1387.81	64.733	0.828677	1387.87	64.7351	0.831293	1387.93	64.7372	0.830157	1388	64.7393	0.850653	1388.06	64.7414	0.826039	1388.12	64.7434	0.825264	1388.19	64.7455	0.807793	1388.25	64.7476	0.828332	1388.32	64.7497	0.827243	1388.38	64.7518
1390.68	64.8288	0.826358	1390.48	64.8223	0.668072	1390.42	64.8201	0.84252	1390.36	64.8179	0.667132	1390.29	64.8157	0.823576	1390.23	64.8136	0.790335	1390.17	64.8114	0.830281	1390.1	64.8092	0.828023	1390.04	64.807	0.835311	1389.98	64.8048	0.828518	1389.91	64.8027	0.849302	1389.85	64.8005	0.828967	1389.79	64.7983	0.83013	1389.72	64.7961	0.808446	1389.66	64.7939	0.827591	1389.6	64.7917	0.826284	1389.53	64.7896
1394.24	64.9472	0.828644	1394.43	64.9535	0.672568	1394.49	64.9556	0.837932	1394.56	64.9576	0.664426	1394.62	64.9597	0.820363	1394.68	64.9618	0.79357	1394.75	64.9639	0.828524	1394.81	64.966	0.825258	1394.87	64.9681	0.835238	1394.94	64.9702	0.827264	1395	64.9723	0.852235	1395.06	64.9744	0.833426	1395.13	64.9765	0.821955	1395.19	64.9786	0.803703	1395.25	64.9807	0.826442	1395.32	64.9828	0.825715	1395.38	64.9849
1397.68	65.0608	0.825724	1397.49	65.0544	0.671266	1397.42	65.0523	0.844031	1397.36	65.0501	0.668029	1397.29	65.048	0.820404	1397.23	65.0458	0.790844	1397.17	65.0437	0.829291	1397.1	65.0416	0.833768	1397.04	65.0394	0.831123	1396.98	65.0373	0.827577	1396.91	65.0351	0.848081	1396.85	65.033	0.831728	1396.79	65.0309	0.825169	1396.72	65.0287	0.804772	1396.66	65.0266	0.826398	1396.6	65.0244	0.832212	1396.53	65.0223
1401.24	65.1811	0.82559	1401.43	65.1876	0.671537	1401.49	65.1898	0.834392	1401.56	65.192	0.666046	1401.62	65.1942	0.816111	1401.69	65.1964	0.79302	1401.75	65.1986	0.827348	1401.81	65.2007	0.82609	1401.88	65.2029	0.829233	1401.94	65.2051	0.832427	1402	65.2073	0.85175	1402.07	65.2095	0.830278	1402.13	65.2116	0.830593	1402.19	65.2138	0.806454	1402.26	65.216	0.830295	1402.32	65.2182	0.828779	1402.38	65.2204
1404.68	65.2961	0.828408	1404.49	65.2897	0.671843	1404.42	65.2876	0.842113	1404.36	65.2854	0.665865	1404.3	65.2833	0.816708	1404.23	65.2812	0.794272	1404.17	65.2791	0.827107	1404.11	65.2769	0.829902	1404.04	65.2748	0.834118	1403.98	65.2727	0.826951	1403.92	65.2705	0.853437	1403.85	65.2684	0.831024	1403.79	65.2663	0.8277	1403.73	65.2642	0.805744	1403.66	65.262	0.825991	1403.6	65.2599	0.827592	1403.54	65.2578
1408.24	65.4144	0.824503	1408.43	65.4208	0.672618	1408.5	65.423	0.846915	1408.56	65.4251	0.66769	1408.62	65.4272	0.819682	1408.69	65.4293	0.794945	1408.75	65.4315	0.826503	1408.81	65.4336	0.832918	1408.88	65.4357	0.830441	1408.94	65.4378	0.825025	1409	65.44	0.849319	1409.07	65.4421	0.825084	1409.13	65.4442	0.826607	1409.19	65.4463	0.807781	1409.26	65.4485	0.825798	1409.32	65.4506	0.828347	1409.38	65.4527
1411.68	65.5282	0.828697	1411.49	65.5218	0.672987	1411.42	65.5197	0.846846	1411.36	65.5176	0.669327	1411.3	65.5155	0.820631	1411.23	65.5134	0.793136	1411.17	65.5113	0.825945	1411.11	65.5092	0.829269	1411.04	65.507	0.831898	1410.98	65.5049	0.827142	1410.92	65.5028	0.850341	1410.85	65.5007	0.830316	1410.79	65.4986	0.826451	1410.73	65.4965	0.806749	1410.66	65.4944	0.825167	1410.6	65.4922	0.831714	1410.54	65.4901
1415.24	65.6451	0.82632	1415.43	65.6514	0.671192	1415.5	65.6535	0.831855	1415.56	65.6556	0.665571	1415.62	65.6577	0.819297	1415.69	65.6598	0.794343	1415.75	65.6619	0.826299	1415.81	65.664	0.82889	1415.88	65.6661	0.835405	1415.94	65.6682	0.828136	1416	65.6702	0.851592	1416.07	65.6723	0.823884	1416.13	65.6744	0.830189	1416.19	65.6765	0.806247	1416.26	65.6786	0.829847	1416.32	65.6807	0.832561	1416.39	65.6828
1418.69	65.7636	0.825809	1418.5	65.7571	0.673654	1418.43	65.7549	0.839695	1418.37	65.7527	0.663913	1418.3	65.7505	0.820347	1418.24	65.7483	0.792091	1418.18	65.7461	0.828817	1418.11	65.744	0.827637	1418.05	65.7418	0.835933	1417.98	65.7396	0.827178	1417.92	65.7374	0.848639	1417.86	65.7352	0.829356	1417.79	65.733	0.827985	1417.73	65.7309	0.804883	1417.67	65.7287	0.82829	1417.6	65.7265	0.831992	1417.54	65.7243
1422.26	65.8842	0.826742	1422.45	65.8907	0.674048	1422.51	65.8928	0.830893	1422.58	65.895	0.668421	1422.64	65.8971	0.817072	1422.7	65.8993	0.791205	1422.77	65.9014	0.830464	1422.83	65.9036	0.830064	1422.89	65.9057	0.831145	1422.96	65.9079	0.826467	1423.02	65.9101	0.851695	1423.08	65.9122	0.827055	1423.15	65.9144	0.827852	1423.21	65.9165	0.807583	1423.27	65.9187	0.826349	1423.34	65.9208	0.829189	1423.4	65.923
1425.69	66.0004	0.827553	1425.5	65.9939	0.672597	1425.44	65.9917	0.840877	1425.38	65.9895	0.668235	1425.31	65.9873	0.820096	1425.25	65.9852	0.792229	1425.19	65.983	0.82944	1425.12	65.9808	0.828467	1425.06	65.9786	0.831484	1425	65.9765	0.832204	1424.93	65.9743	0.851852	1424.87	65.9721	0.827683	1424.81	65.9699	0.825748	1424.74	65.9678	0.809277	1424.68	65.9656	0.828401	1424.62	65.9634	0.830282	1424.55	65.9612
1429.26	66.1187	0.822926	1429.45	66.1249	0.68172	1429.51	66.127	0.857238	1429.58	66.1291	0.663316	1429.64	66.1311	0.825047	1429.7	66.1332	0.794117	1429.77	66.1353	0.824445	1429.83	66.1374	0.82555	1429.9	66.1395	0.835768	1429.96	66.1415	0.829906	1430.02	66.1436	0.85204	1430.09	66.1457	0.829443	1430.15	66.1478	0.825252	1430.21	66.1498	0.80384	1430.28	66.1519	0.832188	1430.34	66.154	0.83304	1430.4	66.1561
1432.71	66.2319	0.826081	1432.51	66.2255	0.676474	1432.45	66.2233	0.841093	1432.39	66.2212	0.669175	1432.32	66.219	0.822725	1432.26	66.2169	0.794149	1432.19	66.2148	0.825172	1432.13	66.2126	0.82987	1432.07	66.2105	0.839418	1432	66.2083	0.828504	1431.94	66.2062	0.848827	1431.88	66.2041	0.826419	1431.81	66.2019	0.827744	1431.75	66.1998	0.807429	1431.68	66.1976	0.824942	1431.62	66.1955	0.831156	1431.56	66.1934
1436.28	66.3488	0.830769	1436.47	66.355	0.673122	1436.53	66.357	0.851282	1436.59	66.3591	0.667072	1436.66	66.3612	0.820078	1436.72	66.3632	0.794318	1436.78	66.3653	0.829037	1436.85	66.3673	0.826797	1436.91	66.3694	0.832336	1436.98	66.3715	0.822899	1437.04	66.3735	0.847242	1437.1	66.3756	0.827593	1437.17	66.3777	0.829063	1437.23	66.3797	0.803405	1437.29	66.3818	0.832077	1437.36	66.3838	0.829031	1437.42	66.3859
1439.71	66.4646	0.826268	1439.52	66.458	0.673677	1439.46	66.4557	0.83382	1439.4	66.4535	0.666365	1439.33	66.4513	0.819911	1439.27	66.4491	0.791054	1439.21	66.4469	0.825656	1439.14	66.4447	0.829248	1439.08	66.4425	0.83564	1439.02	66.4403	0.830197	1438.95	66.4381	0.852209	1438.89	66.4359	0.827673	1438.82	66.4337	0.831851	1438.76	66.4315	0.808494	1438.7	66.4293	0.832565	1438.63	66.4271	0.829562	1438.57	66.4249
1443.28	66.5826	0.828046	1443.47	66.5888	0.677146	1443.53	66.5908	0.843925	1443.59	66.5929	0.666212	1443.66	66.5949	0.822094	1443.72	66.597	0.792636	1443.78	66.599	0.827505	1443.85	66.6011	0.829369	1443.91	66.6031	0.837024	1443.97	66.6052	0.831675	1444.04	66.6072	0.85356	1444.1	66.6093	0.831232	1444.16	66.6113	0.8264	1444.23	66.6134	0.803594	1444.29	66.6154	0.830659	1444.35	66.6175	0.831958	1444.42	66.6195
1446.71	66.6971	0.826759	1446.52	66.6905	0.676061	1446.46	66.6883	0.846372	1446.39	66.6861	0.666781	1446.33	66.684	0.818495	1446.27	66.6818	0.793496	1446.2	66.6796	0.826108	1446.14	66.6774	0.832007	1446.08	66.6752	0.83204	1446.01	66.673	0.824599	1445.95	66.6708	0.852955	1445.89	66.6686	0.829789	1445.82	66.6664	0.823215	1445.76	66.6642	0.806942	1445.69	66.662	0.828766	1445.63	66.6599	0.828215	1445.57	66.6577
1450.27	66.8161	0.825104	1450.46	66.8224	0.67924	1450.53	66.8245	0.856269	1450.59	66.8265	0.668554	1450.66	66.8286	0.820441	1450.72	66.8307	0.793067	1450.78	66.8328	0.830428	1450.85	66.8349	0.829011	1450.91	66.837	0.834746	1450.97	66.8391	0.82756	1451.04	66.8412	0.850529	1451.1	66.8433	0.828871	1451.16	66.8454	0.827344	1451.23	66.8475	0.808104	1451.29	66.8495	0.828803	1451.35	66.8516	0.827671	1451.42	66.8537
1453.72	66.931	0.832335	1453.53	66.9244	0.676582	1453.46	66.9222	0.83733	1453.4	66.92	0.662059	1453.34	66.9178	0.817167	1453.27	66.9157	0.795342	1453.21	66.9135	0.826456	1453.14	66.9113	0.832638	1453.08	66.9091	0.83321	1453.02	66.9069	0.829435	1452.95	66.9047	0.846334	1452.89	66.9025	0.832139	1452.83	66.9003	0.82552	1452.76	66.8981	0.806635	1452.7	66.896	0.827674	1452.63	66.8938	0.837154	1452.57	66.8916
1457.28	67.0493	0.828012	1457.47	67.0555	0.681901	1457.53	67.0576	0.843631	1457.59	67.0597	0.665948	1457.66	67.0617	0.821012	1457.72	67.0638	0.793273	1457.78	67.0659	0.832546	1457.85	67.068	0.829255	1457.91	67.07	0.835329	1457.98	67.0721	0.830341	1458.04	67.0742	0.852459	1458.1	67.0762	0.829772	1458.17	67.0783	0.828696	1458.23	67.0804	0.808462	1458.29	67.0825	0.828526	1458.36	67.0845	0.827091	1458.42	67.0866
1460.73	67.1646	0.831826	1460.54	67.1581	0.680447	1460.48	67.1558	0.843227	1460.41	67.1536	0.666515	1460.35	67.1514	0.823263	1460.29	67.1492	0.795085	1460.22	67.147	0.830053	1460.16	67.1448	0.830696	1460.1	67.1426	0.830275	1460.03	67.1404	0.823803	1459.97	67.1382	0.851214	1459.91	67.136	0.826641	1459.84	67.1338	0.830852	1459.78	67.1316	0.810347	1459.71	67.1294	0.828787	1459.65	67.1272	0.831116	1459.59	67.125
1464.31	67.2836	0.824337	1464.5	67.2897	0.678296	1464.56	67.2918	0.843403	1464.63	67.2939	0.667521	1464.69	67.2959	0.822084	1464.75	67.298	0.797278	1464.82	67.3001	0.832092	1464.88	67.3021	0.835557	1464.94	67.3042	0.835709	1465.01	67.3063	0.830395	1465.07	67.3083	0.850088	1465.14	67.3104	0.833499	1465.2	67.3124	0.827664	1465.26	67.3145	0.808854	1465.33	67.3166	0.828801	1465.39	67.3186	0.833887	1465.45	67.3207
1467.75	67.3969	0.82746	1467.56	67.3904	0.679246	1467.49	67.3882	0.846165	1467.43	67.3861	0.666143	1467.37	67.3839	0.824867	1467.3	67.3818	0.793198	1467.24	67.3796	0.826764	1467.17	67.3774	0.832857	1467.11	67.3753	0.830705	1467.05	67.3731	0.827448	1466.98	67.371	0.850523	1466.92	67.3688	0.827383	1466.86	67.3667	0.826116	1466.79	67.3645	0.806982	1466.73	67.3624	0.828751	1466.67	67.3602	0.828648	1466.6	67.358
1471.31	67.5166	0.825587	1471.5	67.523	0.677201	1471.56	67.5252	0.842018	1471.63	67.5273	0.667539	1471.69	67.5295	0.828231	1471.75	67.5316	0.792253	1471.82	67.5338	0.826343	1471.88	67.5359	0.835054	1471.94	67.5381	0.83706	1472.01	67.5402	0.825654	1472.07	67.5424	0.848112	1472.14	67.5445	0.838335	1472.2	67.5467	0.828254	1472.26	67.5488	0.80684	1472.33	67.551	0.827889	1472.39	67.5531	0.832385	1472.45	67.5553
1474.75	67.6309	0.829333	1474.56	67.6245	0.680041	1474.49	67.6224	0.84334	1474.43	67.6202	0.666822	1474.37	67.6181	0.820347	1474.3	67.616	0.793728	1474.24	67.6138	0.829525	1474.17	67.6117	0.833811	1474.11	67.6096	0.830068	1474.05	67.6074	0.827682	1473.98	67.6053	0.847844	1473.92	67.6031	0.830626	1473.86	67.601	0.829892	1473.79	67.5989	0.810791	1473.73	67.5967	0.830437	1473.67	67.5946	0.828326	1473.6	67.5925
1478.31	67.7496	0.827211	1478.51	67.7559	0.678222	1478.57	67.7581	0.834123	1478.63	67.7602	0.668191	1478.7	67.7623	0.825084	1478.76	67.7645	0.790865	1478.82	67.7666	0.830453	1478.89	67.7687	0.827349	1478.95	67.7709	0.836962	1479.01	67.773	0.831433	1479.08	67.7751	0.855078	1479.14	67.7773	0.83349	1479.2	67.7794	0.822414	1479.27	67.7815	0.807569	1479.33	67.7836	0.829601	1479.39	67.7858	0.831709	1479.46	67.7879
1481.75	67.8668	0.827584	1481.56	67.8601	0.677882	1481.5	67.8579	0.844444	1481.43	67.8556	0.668979	1481.37	67.8534	0.824231	1481.31	67.8511	0.794608	1481.24	67.8489	0.828175	1481.18	67.8467	0.831654	1481.12	67.8444	0.834734	1481.05	67.8422	0.830251	1480.99	67.84	0.851881	1480.93	67.8377	0.831009	1480.86	67.8355	0.827767	1480.8	67.8333	0.805256	1480.74	67.831	0.825472	1480.67	67.8288	0.826178	1480.61	67.8266
1485.32	67.9857	0.827944	1485.51	67.9918	0.68212	1485.57	67.9939	0.847478	1485.64	67.9959	0.666427	1485.7	67.998	0.81884	1485.77	68	0.796546	1485.83	68.0021	0.829186	1485.89	68.0041	0.832526	1485.96	68.0062	0.842811	1486.02	68.0082	0.83296	1486.09	68.0103	0.846981	1486.15	68.0123	0.834175	1486.21	68.0144	0.837326	1486.28	68.0164	0.809292	1486.34	68.0185	0.827221	1486.4	68.0205	0.83311	1486.47	68.0226
1488.76	68.0978	0.828711	1488.57	68.0914	0.678752	1488.51	68.0892	0.847395	1488.45	68.0871	0.665045	1488.38	68.0849	0.821565	1488.32	68.0828	0.79215	1488.26	68.0806	0.831737	1488.19	68.0785	0.836572	1488.13	68.0764	0.83796	1488.07	68.0742	0.827406	1488	68.0721	0.851244	1487.94	68.0699	0.829897	1487.88	68.0678	0.831974	1487.81	68.0656	0.806455	1487.75	68.0635	0.826402	1487.68	68.0613	0.827494	1487.62	68.0592
1492.33	68.2149	0.827318	1492.52	68.2212	0.681152	1492.58	68.2233	0.841097	1492.64	68.2253	0.664849	1492.71	68.2274	0.822407	1492.77	68.2295	0.792066	1492.83	68.2316	0.831871	1492.9	68.2337	0.834042	1492.96	68.2358	0.834988	1493.03	68.2378	0.833852	1493.09	68.2399	0.855343	1493.15	68.242	0.833466	1493.22	68.2441	0.825638	1493.28	68.2462	0.807979	1493.34	68.2483	0.831518	1493.41	68.2504	0.827346	1493.47	68.2524
1495.76	68.3266	0.829535	1495.57	68.3204	0.681928	1495.51	68.3182	0.84352	1495.45	68.3161	0.667089	1495.38	68.314	0.820518	1495.32	68.312	0.791946	1495.26	68.3099	0.832525	1495.19	68.3078	0.828423	1495.13	68.3056	0.834425	1495.06	68.3036	0.829127	1495	68.3015	0.856584	1494.94	68.2994	0.830452	1494.87	68.2973	0.831471	1494.81	68.2952	0.805711	1494.75	68.2931	0.824771	1494.68	68.291	0.832002	1494.62	68.2889
1499.33	68.4504	0.830452	1499.52	68.457	0.680986	1499.58	68.4592	0.849467	1499.64	68.4614	0.663298	1499.71	68.4636	0.823123	1499.77	68.4659	0.793711	1499.84	68.4681	0.834012	1499.9	68.4703	0.831131	1499.96	68.4725	0.834701	1500.03	68.4747	0.828854	1500.09	68.4769	0.859347	1500.15	68.4791	0.82904	1500.22	68.4813	0.829242	1500.28	68.4835	0.811718	1500.34	68.4858	0.832298	1500.41	68.488	0.830993	1500.47	68.4902
1502.77	68.5687	0.825925	1502.58	68.5621	0.678393	1502.52	68.5598	0.846115	1502.45	68.5576	0.663934	1502.39	68.5554	0.820953	1502.33	68.5532	0.796107	1502.26	68.5509	0.825965	1502.2	68.5487	0.829904	1502.13	68.5465	0.838945	1502.07	68.5443	0.831692	1502.01	68.542	0.849306	1501.94	68.5398	0.833606	1501.88	68.5376	0.82974	1501.81	68.5354	0.807209	1501.75	68.5332	0.829719	1501.69	68.5309	0.836882	1501.62	68.5287
1506.36	68.688	0.829723	1506.55	68.6941	0.684477	1506.62	68.6962	0.845318	1506.68	68.6982	0.667282	1506.74	68.7002	0.824692	1506.81	68.7023	0.792986	1506.87	68.7043	0.829308	1506.93	68.7064	0.835177	1507	68.7084	0.837988	1507.06	68.7104	0.840184	1507.12	68.7125	0.852864	1507.19	68.7145	0.828668	1507.25	68.7165	0.835507	1507.31	68.7186	0.806204	1507.38	68.7206	0.831947	1507.44	68.7227	0.830364	1507.5	68.7247
1509.8	68.7999	0.837661	1509.61	68.7934	0.683002	1509.55	68.7913	0.841192	1509.48	68.7891	0.668082	1509.42	68.787	0.818746	1509.35	68.7849	0.793854	1509.29	68.7827	0.829865	1509.23	68.7806	0.827587	1509.16	68.7784	0.834775	1509.1	68.7763	0.828088	1509.04	68.7741	0.859965	1508.97	68.772	0.829786	1508.91	68.7698	0.826038	1508.85	68.7677	0.805416	1508.78	68.7655	0.827935	1508.72	68.7634	0.831931	1508.66	68.7612
1513.36	68.918	0.825094	1513.55	68.9242	0.68626	1513.62	68.9264	0.847087	1513.68	68.9285	0.661398	1513.74	68.9305	0.825463	1513.81	68.9326	0.791677	1513.87	68.9347	0.833642	1513.93	68.9369	0.834292	1514	68.9389	0.835482	1514.06	68.941	0.834917	1514.12	68.9431	0.859546	1514.19	68.9452	0.834107	1514.25	68.9473	0.826208	1514.31	68.9494	0.810468	1514.38	68.9515	0.833063	1514.44	68.9536	0.834969	1514.5	68.9557
1516.79	69.0346	0.829064	1516.6	69.0279	0.686885	1516.54	69.0257	0.845596	1516.48	69.0234	0.664293	1516.41	69.0212	0.82411	1516.35	69.0189	0.794515	1516.29	69.0167	0.831425	1516.22	69.0145	0.835042	1516.16	69.0122	0.839294	1516.1	69.01	0.833154	1516.03	69.0077	0.855891	1515.97	69.0055	0.833244	1515.91	69.0033	0.832706	1515.84	69.001	0.808378	1515.78	68.9988	0.829672	1515.72	68.9965	0.828484	1515.65	68.9943
1520.36	69.1551	0.829006	1520.55	69.1614	0.684066	1520.61	69.1635	0.845553	1520.68	69.1656	0.667769	1520.74	69.1677	0.824748	1520.8	69.1698	0.798545	1520.87	69.1719	0.828451	1520.93	69.174	0.8366	1520.99	69.1761	0.836646	1521.06	69.1782	0.83112	1521.12	69.1803	0.847715	1521.18	69.1824	0.834328	1521.25	69.1845	0.825962	1521.31	69.1866	0.808266	1521.37	69.1887	0.830446	1521.44	69.1908	0.829616	1521.5	69.1929
1523.8	69.2686	0.830525	1523.61	69.2623	0.684245	1523.54	69.2601	0.841758	1523.48	69.258	0.66667	1523.41	69.2559	0.823958	1523.35	69.2537	0.797294	1523.29	69.2516	0.828415	1523.22	69.2495	0.838456	1523.16	69.2473	0.836503	1523.1	69.2452	0.832415	1523.03	69.2431	0.858535	1522.97	69.2409	0.833098	1522.91	69.2388	0.830302	1522.84	69.2367	0.808512	1522.78	69.2345	0.834438	1522.72	69.2324	0.834062	1522.65	69.2303
1527.36	69.3865	0.829613	1527.55	69.3929	0.683064	1527.61	69.395	0.854668	1527.68	69.3971	0.667438	1527.74	69.3993	0.827043	1527.8	69.4014	0.795386	1527.87	69.4035	0.832517	1527.93	69.4056	0.832136	1527.99	69.4078	0.837084	1528.06	69.4099	0.832248	1528.12	69.412	0.855228	1528.18	69.4141	0.834232	1528.25	69.4163	0.831908	1528.31	69.4184	0.80747	1528.37	69.4205	0.830288	1528.44	69.4226	0.827792	1528.5	69.4248
1530.8	69.5023	0.827796	1530.61	69.4957	0.682598	1530.54	69.4935	0.848275	1530.48	69.4913	0.667313	1530.41	69.4891	0.818902	1530.35	69.487	0.796272	1530.29	69.4848	0.829877	1530.22	69.4826	0.832614	1530.16	69.4804	0.837307	1530.1	69.4782	0.832679	1530.03	69.476	0.854738	1529.97	69.4738	0.834152	1529.91	69.4716	0.830085	1529.84	69.4695	0.807585	1529.78	69.4673	0.831508	1529.72	69.4651	0.830002	1529.65	69.4629
1534.37	69.62	0.834931	1534.56	69.6261	0.683826	1534.62	69.6282	0.855508	1534.69	69.6302	0.665136	1534.75	69.6323	0.822739	1534.81	69.6343	0.792672	1534.88	69.6364	0.833704	1534.94	69.6385	0.833036	1535.01	69.6405	0.842361	1535.07	69.6426	0.828697	1535.13	69.6446	0.858428	1535.2	69.6467	0.836053	1535.26	69.6487	0.828987	1535.32	69.6508	0.810665	1535.39	69.6528	0.834521	1535.45	69.6549	0.832927	1535.52	69.6569
1537.8	69.7344	0.828639	1537.61	69.7277	0.68411	1537.54	69.7255	0.852094	1537.48	69.7233	0.665769	1537.42	69.721	0.823517	1537.35	69.7188	0.792433	1537.29	69.7166	0.832504	1537.22	69.7144	0.835409	1537.16	69.7121	0.836188	1537.1	69.7099	0.8315	1537.03	69.7077	0.856374	1536.97	69.7055	0.831431	1536.91	69.7032	0.829769	1536.84	69.701	0.8116	1536.78	69.6988	0.835502	1536.72	69.6966	0.836513	1536.65	69.6944
1541.36	69.8557	0.826687	1541.55	69.8621	0.685781	1541.61	69.8643	0.845975	1541.68	69.8664	0.666706	1541.74	69.8685	0.821271	1541.8	69.8707	0.796013	1541.87	69.8728	0.833483	1541.93	69.875	0.832424	1541.99	69.8771	0.832879	1542.06	69.8792	0.827945	1542.12	69.8814	0.856814	1542.19	69.8835	0.834976	1542.25	69.8857	0.83535	1542.31	69.8878	0.807977	1542.38	69.89	0.830611	1542.44	69.8921	0.833957	1542.5	69.8942
1544.8	69.9697	0.831155	1544.61	69.9634	0.684204	1544.55	69.9612	0.854389	1544.49	69.9591	0.665914	1544.42	69.957	0.825038	1544.36	69.9549	0.79847	1544.29	69.9528	0.833336	1544.23	69.9507	0.834677	1544.17	69.9486	0.837381	1544.1	69.9465	0.830143	1544.04	69.9443	0.856054	1543.97	69.9422	0.833412	1543.91	69.9401	0.835025	1543.85	69.938	0.804852	1543.78	69.9359	0.828666	1543.72	69.9338	0.832804	1543.66	69.9317
1548.38	70.0856	0.826506	1548.58	70.0918	0.689493	1548.64	70.0939	0.845652	1548.7	70.0959	0.664142	1548.77	70.098	0.819553	1548.83	70.1	0.795908	1548.89	70.1021	0.829248	1548.96	70.1042	0.837126	1549.02	70.1062	0.835279	1549.09	70.1083	0.82795	1549.15	70.1103	0.851845	1549.21	70.1124	0.832316	1549.28	70.1145	0.827888	1549.34	70.1165	0.812602	1549.4	70.1186	0.827617	1549.47	70.1206	0.828764	1549.53	70.1227
1551.83	70.2011	0.824938	1551.64	70.1944	0.685679	1551.57	70.1921	0.847436	1551.51	70.1899	0.662894	1551.45	70.1877	0.822518	1551.38	70.1854	0.794504	1551.32	70.1832	0.822653	1551.26	70.181	0.83523	1551.19	70.1787	0.836922	1551.13	70.1765	0.828704	1551.07	70.1742	0.852878	1551	70.172	0.832082	1550.94	70.1698	0.834253	1550.88	70.1675	0.806022	1550.81	70.1653	0.836242	1550.75	70.1631	0.833094	1550.69	70.1608
1555.39	70.3187	0.828846	1555.58	70.3247	0.688245	1555.65	70.3267	0.847808	1555.71	70.3287	0.664665	1555.77	70.3307	0.82594	1555.84	70.3328	0.797578	1555.9	70.3348	0.828691	1555.96	70.3368	0.829368	1556.03	70.3388	0.839517	1556.09	70.3408	0.832028	1556.15	70.3428	0.858426	1556.22	70.3448	0.829672	1556.28	70.3468	0.831397	1556.34	70.3488	0.811737	1556.41	70.3508	0.828417	1556.47	70.3528	0.833744	1556.53	70.3548
1558.83	70.4323	0.828758	1558.64	70.4256	0.689422	1558.57	70.4234	0.839327	1558.51	70.4212	0.662156	1558.45	70.419	0.821071	1558.38	70.4168	0.799672	1558.32	70.4145	0.829836	1558.26	70.4123	0.837892	1558.19	70.4101	0.832599	1558.13	70.4079	0.831932	1558.07	70.4057	0.862005	1558	70.4034	0.831418	1557.94	70.4012	0.835432	1557.88	70.399	0.809871	1557.81	70.3968	0.831174	1557.75	70.3946	0.829385	1557.69	70.3923
1562.39	70.5514	0.833594	1562.59	70.5576	0.689141	1562.65	70.5597	0.84724	1562.71	70.5618	0.666625	1562.78	70.5639	0.822999	1562.84	70.5659	0.792596	1562.9	70.568	0.83008	1562.97	70.5701	0.826048	1563.03	70.5722	0.837017	1563.09	70.5742	0.836195	1563.16	70.5763	0.862402	1563.22	70.5784	0.836237	1563.28	70.5804	0.828124	1563.35	70.5825	0.810451	1563.41	70.5846	0.831471	1563.47	70.5867	0.833938	1563.54	70.5887
1565.84	70.6678	0.830983	1565.65	70.661	0.686773	1565.59	70.6588	0.84101	1565.52	70.6565	0.66597	1565.46	70.6542	0.822748	1565.39	70.652	0.794968	1565.33	70.6497	0.827488	1565.27	70.6475	0.832321	1565.2	70.6452	0.835646	1565.14	70.6429	0.83465	1565.08	70.6407	0.853122	1565.01	70.6384	0.831166	1564.95	70.6362	0.832497	1564.88	70.6339	0.811264	1564.82	70.6317	0.835443	1564.76	70.6294	0.834281	1564.69	70.6271
1569.41	70.7879	0.828675	1569.6	70.7941	0.689067	1569.67	70.7961	0.851492	1569.73	70.7982	0.665878	1569.79	70.8003	0.823091	1569.86	70.8023	0.794503	1569.92	70.8044	0.834238	1569.98	70.8065	0.833126	1570.05	70.8085	0.835952	1570.11	70.8106	0.829256	1570.17	70.8127	0.85706	1570.24	70.8147	0.832911	1570.3	70.8168	0.834035	1570.37	70.8189	0.808653	1570.43	70.8209	0.835108	1570.49	70.823	0.833062	1570.56	70.8251
1572.85	70.9014	0.835666	1572.66	70.8949	0.689874	1572.6	70.8928	0.854113	1572.53	70.8906	0.662691	1572.47	70.8885	0.821795	1572.4	70.8863	0.793194	1572.34	70.8841	0.832412	1572.28	70.882	0.834054	1572.21	70.8798	0.834781	1572.15	70.8776	0.834445	1572.09	70.8755	0.854425	1572.02	70.8733	0.837579	1571.96	70.8712	0.831159	1571.9	70.869	0.807037	1571.83	70.8668	0.831329	1571.77	70.8647	0.830384	1571.71	70.8625
1576.42	71.0177	0.830996	1576.61	71.0238	0.691829	1576.68	71.0258	0.839578	1576.74	71.0279	0.664961	1576.8	71.0299	0.821948	1576.87	71.0319	0.795103	1576.93	71.0339	0.830022	1577	71.036	0.83341	1577.06	71.038	0.847852	1577.12	71.04	0.830674	1577.19	71.0421	0.858449	1577.25	71.0441	0.835912	1577.31	71.0461	0.827513	1577.38	71.0481	0.807456	1577.44	71.0502	0.831566	1577.51	71.0522	0.832428	1577.57	71.0542
1579.86	71.131	0.82884	1579.67	71.1243	0.69015	1579.6	71.1221	0.858353	1579.54	71.1199	0.668758	1579.47	71.1177	0.820945	1579.41	71.1155	0.793034	1579.35	71.1133	0.831449	1579.28	71.1111	0.835516	1579.22	71.1089	0.839337	1579.16	71.1067	0.832299	1579.09	71.1045	0.854212	1579.03	71.1023	0.83218	1578.96	71.1	0.832856	1578.9	71.0978	0.811625	1578.84	71.0956	0.832175	1578.77	71.0934	0.837389	1578.71	71.0912
1583.43	71.2507	0.83541	1583.62	71.257	0.691785	1583.68	71.2591	0.84944	1583.75	71.2612	0.661367	1583.81	71.2633	0.82672	1583.87	71.2654	0.798288	1583.94	71.2675	0.827527	1584	71.2696	0.831696	1584.06	71.2717	0.836408	1584.13	71.2738	0.836199	1584.19	71.2759	0.861009	1584.25	71.278	0.833208	1584.32	71.2801	0.835024	1584.38	71.2822	0.812323	1584.44	71.2843	0.83181	1584.51	71.2864	0.831988	1584.57	71.2885
1586.87	71.3676	0.832026	1586.68	71.3609	0.692771	1586.61	71.3586	0.850235	1586.55	71.3564	0.663653	1586.48	71.3541	0.825375	1586.42	71.3519	0.798598	1586.36	71.3496	0.827099	1586.29	71.3474	0.833746	1586.23	71.3451	0.83942	1586.17	71.3429	0.832717	1586.1	71.3406	0.854696	1586.04	71.3384	0.835503	1585.98	71.3361	0.831824	1585.91	71.3339	0.812899	1585.85	71.3316	0.835654	1585.79	71.3294	0.834617	1585.72	71.3271
1590.43	71.4877	0.833906	1590.62	71.4939	0.691169	1590.68	71.496	0.849119	1590.74	71.498	0.662992	1590.81	71.5001	0.825231	1590.87	71.5022	0.798945	1590.93	71.5043	0.827658	1591	71.5063	0.837503	1591.06	71.5084	0.840419	1591.12	71.5105	0.833663	1591.19	71.5126	0.85421	1591.25	71.5146	0.831829	1591.31	71.5167	0.833537	1591.38	71.5188	0.812348	1591.44	71.5209	0.832579	1591.5	71.5229	0.834052	1591.57	71.525
1593.86	71.6016	0.834191	1593.67	71.5951	0.689991	1593.61	71.593	0.857665	1593.54	71.5908	0.664447	1593.48	71.5886	0.824491	1593.42	71.5865	0.797163	1593.35	71.5843	0.8333	1593.29	71.5821	0.832147	1593.23	71.5799	0.841454	1593.16	71.5778	0.825207	1593.1	71.5756	0.860587	1593.04	71.5734	0.836371	1592.97	71.5713	0.829335	1592.91	71.5691	0.814211	1592.85	71.5669	0.835519	1592.78	71.5648	0.833038	1592.72	71.5626
1597.42	71.718	0.834035	1597.61	71.7242	0.694706	1597.67	71.7262	0.863987	1597.74	71.7282	0.66755	1597.8	71.7303	0.825433	1597.86	71.7323	0.797099	1597.93	71.7343	0.82888	1597.99	71.7364	0.833678	1598.05	71.7384	0.839744	1598.12	71.7405	0.834709	1598.18	71.7425	0.852797	1598.24	71.7445	0.833761	1598.31	71.7466	0.835464	1598.37	71.7486	0.808789	1598.43	71.7506	0.834835	1598.5	71.7527	0.830884	1598.56	71.7547
1600.86	71.833	0.832397	1600.67	71.8263	0.690697	1600.6	71.824	0.849936	1600.54	71.8217	0.669144	1600.48	71.8195	0.825779	1600.41	71.8172	0.794152	1600.35	71.815	0.829807	1600.29	71.8127	0.83453	1600.22	71.8105	0.837872	1600.16	71.8082	0.835889	1600.09	71.8059	0.859004	1600.03	71.8037	0.835255	1599.97	71.8014	0.831178	1599.9	71.7992	0.812607	1599.84	71.7969	0.833115	1599.78	71.7946	0.828301	1599.71	71.7924
1604.42	71.9519	0.82993	1604.61	71.958	0.689845	1604.67	71.9601	0.853343	1604.73	71.9621	0.665164	1604.8	71.9641	0.821018	1604.86	71.9662	0.79591	1604.92	71.9682	0.832259	1604.99	71.9703	0.833807	1605.05	71.9723	0.843381	1605.11	71.9744	0.833102	1605.18	71.9764	0.855011	1605.24	71.9784	0.83597	1605.3	71.9805	0.832929	1605.37	71.9825	0.812474	1605.43	71.9846	0.832346	1605.5	71.9866	0.832267	1605.56	71.9887
1607.85	72.066	0.827536	1607.66	72.0594	0.692653	1607.6	72.0573	0.855762	1607.54	72.0551	0.664571	1607.47	72.0529	0.822365	1607.41	72.0507	0.79551	1607.34	72.0485	0.831708	1607.28	72.0463	0.834699	1607.22	72.0442	0.8401	1607.15	72.042	0.834756	1607.09	72.0398	0.861328	1607.03	72.0376	0.834941	1606.96	72.0354	0.829129	1606.9	72.0332	0.810087	1606.84	72.0311	0.832462	1606.77	72.0289	0.826696	1606.71	72.0267
1611.42	72.1857	0.831745	1611.61	72.1917	0.693296	1611.67	72.1936	0.85475	1611.73	72.1956	0.66243	1611.8	72.1976	0.822079	1611.86	72.1996	0.795648	1611.92	72.2016	0.833558	1611.99	72.2036	0.837287	1612.05	72.2056	0.837637	1612.11	72.2076	0.833419	1612.18	72.2095	0.864991	1612.24	72.2115	0.833681	1612.31	72.2135	0.834886	1612.37	72.2155	0.812721	1612.43	72.2175	0.833719	1612.5	72.2195	0.837153	1612.56	72.2215
1614.85	72.2989	0.83398	1614.66	72.2922	0.694563	1614.6	72.29	0.858821	1614.54	72.2878	0.668732	1614.47	72.2855	0.825221	1614.41	72.2833	0.794784	1614.35	72.2811	0.827552	1614.28	72.2789	0.838417	1614.22	72.2767	0.838944	1614.16	72.2744	0.84139	1614.09	72.2722	0.854179	1614.03	72.27	0.82864	1613.96	72.2678	0.830697	1613.9	72.2656	0.812955	1613.84	72.2634	0.832397	1613.77	72.2611	0.8319	1613.71	72.2589
1618.42	72.4185	0.833926	1618.61	72.4247	0.69249	1618.67	72.4268	0.846454	1618.74	72.4289	0.65983	1618.8	72.431	0.824101	1618.87	72.4331	0.796291	1618.93	72.4352	0.831179	1618.99	72.4372	0.835845	1619.06	72.4393	0.835039	1619.12	72.4414	0.835444	1619.18	72.4435	0.862837	1619.25	72.4456	0.832907	1619.31	72.4477	0.831365	1619.37	72.4498	0.808556	1619.44	72.4518	0.837521	1619.5	72.4539	0.834047	1619.57	72.456
1621.85	72.5333	0.834238	1621.66	72.5267	0.694137	1621.6	72.5245	0.859781	1621.53	72.5223	0.665903	1621.47	72.5201	0.824598	1621.41	72.5178	0.793422	1621.34	72.5156	0.839751	1621.28	72.5134	0.834255	1621.22	72.5112	0.839403	1621.15	72.509	0.838935	1621.09	72.5068	0.856008	1621.03	72.5046	0.838109	1620.96	72.5024	0.838313	1620.9	72.5002	0.81072	1620.84	72.498	0.83289	1620.77	72.4958	0.83592	1620.71	72.4936
1625.41	72.6513	0.837865	1625.6	72.6574	0.695755	1625.66	72.6594	0.857538	1625.72	72.6615	0.662619	1625.79	72.6635	0.824752	1625.85	72.6656	0.796715	1625.92	72.6676	0.833719	1625.98	72.6696	0.831434	1626.04	72.6717	0.837608	1626.11	72.6737	0.828874	1626.17	72.6758	0.863173	1626.23	72.6778	0.836058	1626.3	72.6798	0.834221	1626.36	72.6819	0.811097	1626.42	72.6839	0.830847	1626.49	72.686	0.833336	1626.55	72.688
1628.84	72.7658	0.829338	1628.65	72.7591	0.69822	1628.59	72.7569	0.843419	1628.53	72.7547	0.664423	1628.46	72.7524	0.829014	1628.4	72.7502	0.797061	1628.34	72.748	0.833365	1628.27	72.7458	0.831302	1628.21	72.7436	0.840078	1628.15	72.7413	0.83483	1628.08	72.7391	0.853401	1628.02	72.7369	0.837976	1627.96	72.7347	0.82962	1627.89	72.7325	0.808401	1627.83	72.7302	0.834135	1627.76	72.728	0.833757	1627.7	72.7258
1632.41	72.8859	0.829699	1632.6	72.8922	0.696469	1632.66	72.8943	0.85781	1632.73	72.8964	0.663976	1632.79	72.8985	0.822438	1632.85	72.9005	0.799258	1632.92	72.9026	0.830702	1632.98	72.9047	0.83587	1633.04	72.9068	0.840618	1633.11	72.9089	0.832102	1633.17	72.911	0.858873	1633.24	72.9131	0.844054	1633.3	72.9152	0.830229	1633.36	72.9172	0.81432	1633.43	72.9193	0.836878	1633.49	72.9214	0.839229	1633.55	72.9235
1635.84	73.001	0.834719	1635.65	72.9944	0.69629	1635.59	72.9922	0.861492	1635.53	72.99	0.663169	1635.46	72.9878	0.826001	1635.4	72.9856	0.795586	1635.34	72.9834	0.832512	1635.27	72.9812	0.835459	1635.21	72.979	0.843698	1635.15	72.9768	0.83355	1635.08	72.9746	0.858823	1635.02	72.9725	0.838386	1634.96	72.9703	0.83024	1634.89	72.9681	0.810522	1634.83	72.9659	0.833068	1634.77	72.9637	0.833423	1634.7	72.9615
1639.42	73.1194	0.829356	1639.61	73.1255	0.699298	1639.67	73.1276	0.861539	1639.74	73.1296	0.663282	1639.8	73.1317	0.823388	1639.86	73.1337	0.797772	1639.93	73.1358	0.834612	1639.99	73.1378	0.840867	1640.05	73.1399	0.843602	1640.12	73.1419	0.835372	1640.18	73.144	0.853961	1640.24	73.146	0.831784	1640.31	73.1481	0.830371	1640.37	73.1501	0.811965	1640.43	73.1522	0.831248	1640.5	73.1542	0.834416	1640.56	73.1563
1642.86	73.2323	0.836782	1642.67	73.2258	0.696156	1642.61	73.2236	0.858098	1642.54	73.2214	0.664533	1642.48	73.2193	0.828481	1642.42	73.2171	0.79556	1642.35	73.2149	0.836669	1642.29	73.2127	0.835798	1642.22	73.2106	0.840773	1642.16	73.2084	0.831645	1642.1	73.2062	0.860103	1642.03	73.204	0.839187	1641.97	73.2019	0.83352	1641.91	73.1997	0.812879	1641.84	73.1975	0.831467	1641.78	73.1953	0.832472	1641.71	73.1932
1646.43	73.3516	0.831055	1646.62	73.358	0.698148	1646.68	73.3601	0.84577	1646.75	73.3622	0.663467	1646.81	73.3644	0.831676	1646.87	73.3665	0.796619	1646.94	73.3686	0.83145	1647	73.3708	0.836059	1647.06	73.3729	0.840326	1647.13	73.3751	0.836918	1647.19	73.3772	0.862213	1647.26	73.3793	0.835318	1647.32	73.3815	0.835708	1647.38	73.3836	0.808336	1647.45	73.3857	0.833255	1647.51	73.3879	0.836155	1647.58	73.39
1649.88	73.4697	0.830797	1649.69	73.4629	0.695559	1649.62	73.4606	0.857803	1649.56	73.4583	0.661908	1649.5	73.456	0.828348	1649.43	73.4538	0.79824	1649.37	73.4515	0.828738	1649.3	73.4492	0.83672	1649.24	73.4469	0.843993	1649.18	73.4446	0.835232	1649.11	73.4423	0.860716	1649.05	73.44	0.839465	1648.99	73.4378	0.832781	1648.92	73.4355	0.810364	1648.86	73.4332	0.83372	1648.79	73.4309	0.835136	1648.73	73.4286
1653.45	73.5894	0.82705	1653.64	73.5955	0.69869	1653.7	73.5975	0.848912	1653.77	73.5995	0.664221	1653.83	73.6016	0.824896	1653.89	73.6036	0.797497	1653.96	73.6056	0.833566	1654.02	73.6076	0.837784	1654.09	73.6097	0.842483	1654.15	73.6117	0.83875	1654.21	73.6137	0.863711	1654.28	73.6158	0.831841	1654.34	73.6178	0.835452	1654.4	73.6198	0.811403	1654.47	73.6218	0.836963	1654.53	73.6239	0.836034	1654.59	73.6259
1656.89	73.7023	0.834398	1656.7	73.6957	0.699213	1656.63	73.6936	0.850882	1656.57	73.6914	0.661838	1656.51	73.6892	0.826255	1656.44	73.6871	0.795763	1656.38	73.6849	0.826561	1656.32	73.6827	0.839743	1656.25	73.6805	0.839243	1656.19	73.6784	0.828528	1656.13	73.6762	0.861643	1656.06	73.674	0.839625	1656	73.6718	0.835708	1655.93	73.6697	0.810996	1655.87	73.6675	0.835941	1655.81	73.6653	0.836843	1655.74	73.6631
1660.45	73.8214	0.835939	1660.64	73.8277	0.698617	1660.71	73.8298	0.853761	1660.77	73.8319	0.663495	1660.83	73.834	0.826549	1660.9	73.8361	0.7982	1660.96	73.8382	0.835789	1661.02	73.8404	0.830359	1661.09	73.8425	0.843425	1661.15	73.8446	0.830678	1661.21	73.8467	0.858626	1661.28	73.8488	0.835787	1661.34	73.8509	0.835374	1661.41	73.853	0.810607	1661.47	73.8551	0.834568	1661.53	73.8572	0.831667	1661.6	73.8593
1663.89	73.9374	0.833169	1663.7	73.9307	0.6995	1663.64	73.9285	0.861068	1663.57	73.9263	0.661328	1663.51	73.9241	0.823764	1663.45	73.9219	0.795617	1663.38	73.9197	0.827791	1663.32	73.9175	0.839241	1663.26	73.9153	0.841144	1663.19	73.9131	0.834172	1663.13	73.9109	0.857206	1663.07	73.9086	0.837552	1663	73.9064	0.836162	1662.94	73.9042	0.810189	1662.87	73.902	0.834444	1662.81	73.8998	0.833462	1662.75	73.8976
1667.36	74.0517	0.834343	1667.54	74.0574	0.697906	1667.6	74.0593	0.848438	1667.66	74.0612	0.663603	1667.72	74.063	0.827863	1667.78	74.0649	0.797909	1667.83	74.0668	0.835234	1667.89	74.0687	0.834634	1667.95	74.0706	0.838686	1668.01	74.0725	0.83653	1668.07	74.0744	0.860671	1668.13	74.0763	0.836667	1668.19	74.0782	0.835651	1668.25	74.0801	0.814147	1668.31	74.082	0.834451	1668.37	74.0839	0.834127	1668.43	74.0858
1670.71	74.162	0.829912	1670.52	74.1554	0.69775	1670.45	74.1532	0.855025	1670.39	74.151	0.663139	1670.33	74.1488	0.827869	1670.26	74.1466	0.791891	1670.2	74.1444	0.833681	1670.13	74.1422	0.836698	1670.07	74.14	0.838034	1670.01	74.1378	0.835073	1669.94	74.1356	0.865405	1669.88	74.1334	0.83495	1669.82	74.1312	0.834808	1669.75	74.129	0.814215	1669.69	74.1268	0.834458	1669.63	74.1246	0.835248	1669.56	74.1225
1674.28	74.2821	0.82781	1674.48	74.2885	0.695873	1674.54	74.2906	0.85146	1674.6	74.2927	0.66174	1674.67	74.2949	0.824582	1674.73	74.297	0.796548	1674.8	74.2991	0.838031	1674.86	74.3012	0.833378	1674.92	74.3034	0.841865	1674.99	74.3055	0.832003	1675.05	74.3076	0.861088	1675.11	74.3098	0.839449	1675.18	74.3119	0.837759	1675.24	74.314	0.817112	1675.31	74.3161	0.835654	1675.37	74.3183	0.836483	1675.43	74.3204
1677.73	74.3971	0.835503	1677.54	74.3905	0.698394	1677.48	74.3884	0.861423	1677.41	74.3862	0.666005	1677.35	74.384	0.829873	1677.28	74.3818	0.796392	1677.22	74.3796	0.828952	1677.16	74.3775	0.83581	1677.09	74.3753	0.842835	1677.03	74.3731	0.835889	1676.97	74.3709	0.866693	1676.9	74.3688	0.839037	1676.84	74.3666	0.826087	1676.78	74.3644	0.811693	1676.71	74.3622	0.83084	1676.65	74.3601	0.836891	1676.59	74.3579
1681.29	74.5149	0.834289	1681.48	74.5211	0.699316	1681.55	74.5232	0.851751	1681.61	74.5252	0.661803	1681.67	74.5273	0.824903	1681.74	74.5294	0.795632	1681.8	74.5314	0.829379	1681.86	74.5335	0.838112	1681.93	74.5356	0.843194	1681.99	74.5376	0.836187	1682.05	74.5397	0.863565	1682.12	74.5418	0.838387	1682.18	74.5438	0.834168	1682.25	74.5459	0.810498	1682.31	74.548	0.835524	1682.37	74.55	0.835137	1682.44	74.5521
1684.74	74.6293	0.833119	1684.55	74.6228	0.700859	1684.48	74.6206	0.854484	1684.42	74.6184	0.665143	1684.35	74.6162	0.825591	1684.29	74.6141	0.797037	1684.23	74.6119	0.834287	1684.16	74.6097	0.837634	1684.1	74.6075	0.837357	1684.04	74.6054	0.834059	1683.97	74.6032	0.856521	1683.91	74.601	0.83854	1683.84	74.5988	0.832145	1683.78	74.5967	0.813516	1683.72	74.5945	0.830515	1683.65	74.5923	0.833992	1683.59	74.5901
1688.31	74.7485	0.835275	1688.5	74.7548	0.706777	1688.56	74.7569	0.850226	1688.63	74.759	0.661836	1688.69	74.7611	0.826589	1688.75	74.7632	0.79857	1688.82	74.7653	0.837326	1688.88	74.7675	0.837318	1688.94	74.7696	0.842203	1689.01	74.7717	0.835925	1689.07	74.7738	0.859182	1689.13	74.7759	0.839387	1689.2	74.778	0.831844	1689.26	74.7801	0.813003	1689.32	74.7822	0.837294	1689.39	74.7843	0.827914	1689.45	74.7865
1691.75	74.8646	0.835191	1691.56	74.858	0.70727	1691.49	74.8558	0.855978	1691.43	74.8536	0.661676	1691.36	74.8513	0.823198	1691.3	74.8491	0.795171	1691.24	74.8469	0.83469	1691.17	74.8447	0.837993	1691.11	74.8425	0.843035	1691.05	74.8403	0.832536	1690.98	74.8381	0.858946	1690.92	74.8359	0.844926	1690.86	74.8336	0.829612	1690.79	74.8314	0.812278	1690.73	74.8292	0.832034	1690.67	74.827	0.841372	1690.6	74.8248
1695.31	74.9818	0.835651	1695.5	74.9878	0.702792	1695.56	74.9898	0.858925	1695.63	74.9918	0.661912	1695.69	74.9939	0.826247	1695.75	74.9959	0.797013	1695.82	74.9979	0.83424	1695.88	74.9999	0.83649	1695.94	75.0019	0.84216	1696.01	75.0039	0.833897	1696.07	75.0059	0.863362	1696.13	75.0079	0.839531	1696.2	75.0099	0.834267	1696.26	75.0119	0.811093	1696.33	75.0139	0.838496	1696.39	75.0159	0.834178	1696.45	75.018
1698.75	75.096	0.83724	1698.56	75.0892	0.701632	1698.49	75.087	0.863489	1698.43	75.0848	0.663256	1698.37	75.0825	0.827696	1698.3	75.0803	0.799286	1698.24	75.0781	0.831102	1698.18	75.0758	0.837593	1698.11	75.0736	0.846304	1698.05	75.0713	0.835957	1697.98	75.0691	0.86681	1697.92	75.0669	0.838457	1697.86	75.0646	0.835056	1697.79	75.0624	0.809063	1697.73	75.0602	0.838731	1697.67	75.0579	0.836471	1697.6	75.0557
1702.31	75.2155	0.836558	1702.5	75.2217	0.705147	1702.57	75.2238	0.859851	1702.63	75.2259	0.661794	1702.69	75.228	0.831045	1702.76	75.23	0.794647	1702.82	75.2321	0.837458	1702.88	75.2342	0.83225	1702.95	75.2362	0.844381	1703.01	75.2383	0.836395	1703.07	75.2404	0.85557	1703.14	75.2425	0.839286	1703.2	75.2445	0.831949	1703.26	75.2466	0.813421	1703.33	75.2487	0.832816	1703.39	75.2507	0.835328	1703.45	75.2528
1705.75	75.3288	0.837477	1705.56	75.3224	0.697532	1705.5	75.3202	0.861491	1705.43	75.3181	0.663389	1705.37	75.3159	0.827147	1705.3	75.3138	0.795539	1705.24	75.3116	0.833848	1705.18	75.3095	0.836753	1705.11	75.3074	0.841531	1705.05	75.3052	0.836225	1704.99	75.3031	0.86408	1704.92	75.3009	0.832894	1704.86	75.2988	0.832209	1704.8	75.2966	0.811159	1704.73	75.2945	0.834714	1704.67	75.2923	0.832104	1704.61	75.2902
1709.31	75.4461	0.83377	1709.5	75.4524	0.705482	1709.57	75.4545	0.863475	1709.63	75.4566	0.661577	1709.69	75.4586	0.829551	1709.76	75.4607	0.796351	1709.82	75.4628	0.830932	1709.88	75.4649	0.838384	1709.95	75.467	0.847182	1710.01	75.4691	0.838207	1710.07	75.4712	0.863439	1710.14	75.4733	0.838548	1710.2	75.4753	0.834375	1710.27	75.4774	0.809814	1710.33	75.4795	0.836757	1710.39	75.4816	0.83314	1710.46	75.4837
1712.76	75.5653	0.83745	1712.57	75.5583	0.704718	1712.5	75.556	0.860253	1712.44	75.5537	0.661441	1712.37	75.5513	0.824267	1712.31	75.549	0.796895	1712.25	75.5467	0.833887	1712.18	75.5444	0.835452	1712.12	75.5421	0.845582	1712.06	75.5397	0.83632	1711.99	75.5374	0.859815	1711.93	75.5351	0.833517	1711.86	75.5328	0.837394	1711.8	75.5304	0.811057	1711.74	75.5281	0.838659	1711.67	75.5258	0.839067	1711.61	75.5235
1716.31	75.6847	0.834118	1716.5	75.6907	0.70891	1716.57	75.6927	0.858265	1716.63	75.6947	0.667045	1716.69	75.6967	0.828406	1716.76	75.6987	0.797699	1716.82	75.7007	0.832826	1716.88	75.7027	0.839591	1716.95	75.7047	0.841291	1717.01	75.7067	0.837716	1717.08	75.7088	0.863958	1717.14	75.7108	0.838053	1717.2	75.7128	0.837533	1717.27	75.7148	0.806735	1717.33	75.7168	0.834032	1717.39	75.7188	0.833451	1717.46	75.7208
1719.75	75.7961	0.834647	1719.55	75.7895	0.70173	1719.49	75.7873	0.863111	1719.43	75.7852	0.663435	1719.36	75.783	0.821556	1719.3	75.7808	0.795923	1719.24	75.7786	0.830789	1719.17	75.7765	0.837662	1719.11	75.7743	0.845382	1719.05	75.7721	0.835975	1718.98	75.7699	0.856515	1718.92	75.7677	0.843269	1718.86	75.7656	0.840039	1718.79	75.7634	0.815796	1718.73	75.7612	0.838208	1718.67	75.759	0.836903	1718.6	75.7569
1723.31	75.9147	0.829954	1723.5	75.921	0.704146	1723.56	75.9231	0.856512	1723.63	75.9252	0.661295	1723.69	75.9274	0.826923	1723.75	75.9295	0.799114	1723.82	75.9316	0.833374	1723.88	75.9337	0.838343	1723.94	75.9358	0.84367	1724.01	75.9379	0.834502	1724.07	75.94	0.856174	1724.13	75.9421	0.839411	1724.2	75.9442	0.840723	1724.26	75.9463	0.810949	1724.32	75.9484	0.839684	1724.39	75.9505	0.838664	1724.45	75.9527
1726.75	76.0285	0.836244	1726.56	76.022	0.703416	1726.5	76.0199	0.857977	1726.43	76.0177	0.657439	1726.37	76.0155	0.827588	1726.31	76.0134	0.798641	1726.24	76.0112	0.829919	1726.18	76.0091	0.836707	1726.12	76.0069	0.842904	1726.05	76.0048	0.834198	1725.99	76.0026	0.862246	1725.92	76.0005	0.838587	1725.86	75.9983	0.840178	1725.8	75.9962	0.812442	1725.73	75.994	0.828671	1725.67	75.9919	0.838153	1725.6	75.9897
1730.33	76.1494	0.83477	1730.52	76.1556	0.703744	1730.58	76.1577	0.85999	1730.64	76.1598	0.657032	1730.71	76.1619	0.825941	1730.77	76.164	0.795191	1730.83	76.1661	0.830966	1730.9	76.1682	0.838615	1730.96	76.1702	0.847107	1731.02	76.1723	0.835889	1731.09	76.1744	0.867441	1731.15	76.1765	0.840703	1731.21	76.1786	0.835221	1731.28	76.1807	0.812402	1731.34	76.1828	0.839051	1731.4	76.1849	0.843374	1731.47	76.187
1733.76	76.2633	0.835773	1733.57	76.2568	0.699691	1733.51	76.2546	0.864794	1733.44	76.2524	0.661425	1733.38	76.2502	0.829397	1733.32	76.2481	0.794367	1733.25	76.2459	0.832082	1733.19	76.2437	0.836923	1733.13	76.2416	0.838091	1733.06	76.2394	0.839741	1733	76.2372	0.854736	1732.94	76.235	0.83915	1732.87	76.2329	0.837668	1732.81	76.2307	0.8089	1732.75	76.2285	0.833006	1732.68	76.2263	0.836912	1732.62	76.2242
1737.33	76.3806	0.836322	1737.52	76.3867	0.707831	1737.58	76.3888	0.857054	1737.64	76.3908	0.65995	1737.71	76.3929	0.830551	1737.77	76.3949	0.797466	1737.83	76.397	0.834966	1737.9	76.399	0.842459	1737.96	76.4011	0.851922	1738.02	76.4031	0.838438	1738.09	76.4052	0.864528	1738.15	76.4072	0.838993	1738.21	76.4093	0.829641	1738.28	76.4113	0.811823	1738.34	76.4134	0.834679	1738.4	76.4154	0.835665	1738.47	76.4175
1740.76	76.4964	0.839072	1740.57	76.4897	0.70577	1740.51	76.4874	0.871113	1740.44	76.4851	0.659814	1740.38	76.4829	0.828597	1740.32	76.4806	0.798475	1740.25	76.4784	0.835004	1740.19	76.4761	0.839561	1740.13	76.4739	0.840005	1740.06	76.4716	0.834401	1740	76.4693	0.86094	1739.94	76.4671	0.839274	1739.87	76.4648	0.836091	1739.81	76.4626	0.811083	1739.75	76.4603	0.838057	1739.68	76.4581	0.835229	1739.62	76.4558
1744.33	76.6147	0.839647	1744.52	76.6208	0.706277	1744.58	76.6228	0.861671	1744.64	76.6248	0.65679	1744.71	76.6268	0.824634	1744.77	76.6288	0.798709	1744.83	76.6308	0.833599	1744.9	76.6328	0.839877	1744.96	76.6348	0.844857	1745.02	76.6368	0.831196	1745.09	76.6389	0.861684	1745.15	76.6409	0.83956	1745.21	76.6429	0.83647	1745.28	76.6449	0.814121	1745.34	76.6469	0.839178	1745.4	76.6489	0.836483	1745.47	76.6509
1747.76	76.7279	0.833724	1747.57	76.7213	0.707377	1747.51	76.7191	0.864299	1747.44	76.7169	0.664072	1747.38	76.7147	0.830593	1747.32	76.7125	0.795945	1747.25	76.7103	0.832289	1747.19	76.7081	0.83925	1747.13	76.7059	0.845344	1747.06	76.7037	0.840814	1747	76.7015	0.86092	1746.94	76.6993	0.84603	1746.87	76.6971	0.834177	1746.81	76.6949	0.809602	1746.75	76.6927	0.840563	1746.68	76.6905	0.83925	1746.62	76.6883
1751.23	76.8455	0.833742	1751.41	76.8515	0.706101	1751.47	76.8535	0.858083	1751.53	76.8555	0.662332	1751.59	76.8575	0.829219	1751.65	76.8595	0.796752	1751.71	76.8615	0.833155	1751.77	76.8636	0.836116	1751.83	76.8656	0.838205	1751.89	76.8676	0.836376	1751.94	76.8696	0.861283	1752	76.8716	0.840035	1752.06	76.8736	0.842821	1752.12	76.8756	0.812509	1752.18	76.8776	0.838548	1752.24	76.8796	0.836083	1752.3	76.8816
1754.57	76.9581	0.83894	1754.38	76.9515	0.708755	1754.32	76.9493	0.86585	1754.26	76.9471	0.661028	1754.19	76.9449	0.831356	1754.13	76.9428	0.797737	1754.07	76.9406	0.83207	1754	76.9384	0.837005	1753.94	76.9362	0.843628	1753.88	76.934	0.839566	1753.81	76.9318	0.865299	1753.75	76.9296	0.845099	1753.69	76.9274	0.837928	1753.62	76.9252	0.807933	1753.56	76.9231	0.834522	1753.5	76.9209	0.836439	1753.43	76.9187
1758.15	77.0762	0.836219	1758.34	77.0825	0.712065	1758.4	77.0846	0.864346	1758.47	77.0866	0.663058	1758.53	77.0887	0.838149	1758.59	77.0908	0.802239	1758.66	77.0929	0.842728	1758.72	77.095	0.83699	1758.78	77.097	0.841675	1758.85	77.0991	0.835638	1758.91	77.1012	0.865051	1758.98	77.1033	0.845319	1759.04	77.1054	0.839167	1759.1	77.1075	0.810936	1759.17	77.1096	0.838346	1759.23	77.1116	0.840088	1759.3	77.1137
1761.6	77.1916	0.83586	1761.41	77.1849	0.70729	1761.34	77.1827	0.867038	1761.28	77.1805	0.659983	1761.22	77.1783	0.827824	1761.15	77.1761	0.79844	1761.09	77.1739	0.834596	1761.02	77.1717	0.835587	1760.96	77.1695	0.843848	1760.9	77.1672	0.842588	1760.83	77.165	0.861296	1760.77	77.1628	0.839832	1760.71	77.1606	0.84113	1760.64	77.1584	0.81144	1760.58	77.1562	0.837872	1760.51	77.154	0.842059	1760.45	77.1517
1765.17	77.3108	0.836895	1765.36	77.3171	0.70905	1765.43	77.3192	0.859769	1765.49	77.3213	0.657668	1765.56	77.3234	0.826767	1765.62	77.3255	0.800663	1765.68	77.3276	0.836238	1765.75	77.3297	0.838553	1765.81	77.3318	0.842019	1765.87	77.3339	0.837457	1765.94	77.336	0.868783	1766	77.3381	0.840722	1766.06	77.3402	0.838357	1766.13	77.3423	0.813147	1766.19	77.3444	0.840803	1766.25	77.3465	0.835602	1766.32	77.3486
1768.61	77.4272	0.836391	1768.42	77.4205	0.707018	1768.36	77.4183	0.865304	1768.3	77.416	0.661176	1768.23	77.4138	0.827546	1768.17	77.4116	0.800175	1768.11	77.4093	0.837222	1768.04	77.4071	0.837172	1767.98	77.4049	0.844125	1767.92	77.4026	0.835087	1767.85	77.4004	0.865639	1767.79	77.3982	0.843444	1767.72	77.3959	0.835211	1767.66	77.3937	0.812025	1767.6	77.3915	0.839135	1767.53	77.3892	0.8387	1767.47	77.387
1772.18	77.5487	0.831021	1772.37	77.555	0.713678	1772.43	77.5571	0.867394	1772.49	77.5593	0.658639	1772.56	77.5614	0.830536	1772.62	77.5635	0.797842	1772.69	77.5656	0.835003	1772.75	77.5677	0.839995	1772.81	77.5699	0.839183	1772.88	77.572	0.836573	1772.94	77.5741	0.857199	1773	77.5762	0.83794	1773.07	77.5783	0.83475	1773.13	77.5805	0.811342	1773.19	77.5826	0.836165	1773.26	77.5847	0.830287	1773.32	77.5868
1775.61	77.6629	0.83363	1775.42	77.6565	0.710432	1775.36	77.6544	0.875556	1775.3	77.6523	0.65936	1775.23	77.6501	0.826856	1775.17	77.648	0.800585	1775.11	77.6459	0.841835	1775.04	77.6438	0.842818	1774.98	77.6417	0.848296	1774.92	77.6395	0.84428	1774.85	77.6374	0.867692	1774.79	77.6353	0.843656	1774.73	77.6332	0.834928	1774.66	77.631	0.813181	1774.6	77.6289	0.837432	1774.53	77.6268	0.83606	1774.47	77.6247
1779.19	77.7768	0.836712	1779.38	77.7828	0.705786	1779.44	77.7848	0.85973	1779.5	77.7868	0.66039	1779.57	77.7888	0.825268	1779.63	77.7908	0.799557	1779.7	77.7928	0.838712	1779.76	77.7948	0.836262	1779.82	77.7968	0.846724	1779.89	77.7988	0.837533	1779.95	77.8008	0.86015	1780.02	77.8028	0.839025	1780.08	77.8048	0.840385	1780.14	77.8068	0.813779	1780.21	77.8088	0.841682	1780.27	77.8108	0.835853	1780.33	77.8128
1782.64	77.892	0.831659	1782.45	77.8851	0.709081	1782.38	77.8828	0.864646	1782.32	77.8805	0.660927	1782.25	77.8782	0.830924	1782.19	77.8759	0.796042	1782.13	77.8736	0.834736	1782.06	77.8713	0.837539	1782	77.869	0.844661	1781.94	77.8667	0.836715	1781.87	77.8644	0.870822	1781.81	77.8621	0.843438	1781.74	77.8598	0.839602	1781.68	77.8575	0.815472	1781.62	77.8552	0.839473	1781.55	77.8529	0.838145	1781.49	77.8506
1786.21	78.0125	0.835108	1786.4	78.0188	0.714694	1786.46	78.0208	0.86262	1786.53	78.0229	0.6599	1786.59	78.025	0.824461	1786.65	78.0271	0.798655	1786.72	78.0291	0.834862	1786.78	78.0312	0.838249	1786.84	78.0333	0.84529	1786.91	78.0354	0.839314	1786.97	78.0375	0.867172	1787.03	78.0395	0.847112	1787.1	78.0416	0.83718	1787.16	78.0437	0.813318	1787.22	78.0458	0.835792	1787.29	78.0478	0.832015	1787.35	78.0499
1789.65	78.126	0.838445	1789.46	78.1196	0.709846	1789.39	78.1174	0.870929	1789.33	78.1153	0.660047	1789.26	78.1131	0.826576	1789.2	78.111	0.798723	1789.14	78.1088	0.837552	1789.07	78.1067	0.833674	1789.01	78.1045	0.836637	1788.95	78.1024	0.833627	1788.88	78.1002	0.8698	1788.82	78.0981	0.840205	1788.76	78.0959	0.835676	1788.69	78.0938	0.814614	1788.63	78.0916	0.84318	1788.57	78.0895	0.830873	1788.5	78.0873
1793.21	78.2433	0.836521	1793.4	78.2495	0.707749	1793.46	78.2515	0.861508	1793.52	78.2536	0.657713	1793.59	78.2557	0.831098	1793.65	78.2577	0.798334	1793.71	78.2598	0.831124	1793.78	78.2619	0.838838	1793.84	78.2639	0.844403	1793.9	78.266	0.835467	1793.97	78.2681	0.86102	1794.03	78.2701	0.838126	1794.09	78.2722	0.837825	1794.16	78.2742	0.815265	1794.22	78.2763	0.838969	1794.28	78.2784	0.839005	1794.35	78.2804
1796.64	78.3576	0.841479	1796.45	78.351	0.715828	1796.38	78.3488	0.863526	1796.32	78.3466	0.657145	1796.26	78.3445	0.828468	1796.19	78.3423	0.794882	1796.13	78.3401	0.836313	1796.07	78.3379	0.838311	1796	78.3357	0.840177	1795.94	78.3335	0.842191	1795.88	78.3313	0.86309	1795.81	78.3291	0.841224	1795.75	78.3269	0.83714	1795.69	78.3247	0.815592	1795.62	78.3226	0.841158	1795.56	78.3204	0.839917	1795.5	78.3182
1800.2	78.4745	0.838465	1800.39	78.4806	0.713902	1800.46	78.4826	0.857289	1800.52	78.4846	0.658681	1800.58	78.4866	0.82962	1800.65	78.4887	0.797133	1800.71	78.4907	0.836604	1800.77	78.4927	0.835681	1800.84	78.4947	0.848515	1800.9	78.4967	0.839102	1800.96	78.4988	0.863421	1801.03	78.5008	0.846052	1801.09	78.5028	0.834197	1801.15	78.5048	0.816857	1801.22	78.5069	0.84347	1801.28	78.5089	0.835379	1801.35	78.5109
1803.65	78.5892	0.83659	1803.46	78.5825	0.713546	1803.39	78.5802	0.870304	1803.33	78.578	0.658394	1803.26	78.5757	0.832132	1803.2	78.5735	0.798211	1803.14	78.5712	0.837911	1803.07	78.569	0.839497	1803.01	78.5667	0.843351	1802.94	78.5645	0.839237	1802.88	78.5623	0.858888	1802.82	78.56	0.84024	1802.75	78.5578	0.839182	1802.69	78.5555	0.81286	1802.63	78.5533	0.839989	1802.56	78.551	0.842187	1802.5	78.5488
1807.22	78.7097	0.834198	1807.41	78.7159	0.709469	1807.47	78.718	0.866316	1807.54	78.7201	0.657217	1807.6	78.7222	0.832734	1807.66	78.7243	0.800706	1807.73	78.7264	0.840723	1807.79	78.7285	0.839765	1807.85	78.7306	0.845199	1807.92	78.7327	0.840148	1807.98	78.7348	0.862457	1808.04	78.7369	0.849287	1808.11	78.7389	0.836495	1808.17	78.741	0.814917	1808.23	78.7431	0.835835	1808.3	78.7452	0.837182	1808.36	78.7473
1810.66	78.8252	0.838379	1810.46	78.8186	0.70917	1810.4	78.8164	0.854451	1810.34	78.8142	0.658759	1810.27	78.812	0.829593	1810.21	78.8097	0.801066	1810.15	78.8075	0.839646	1810.08	78.8053	0.838256	1810.02	78.8031	0.852117	1809.96	78.8009	0.836206	1809.89	78.7987	0.867216	1809.83	78.7965	0.841666	1809.77	78.7943	0.834237	1809.7	78.7921	0.815745	1809.64	78.7898	0.837257	1809.58	78.7876	0.836146	1809.51	78.7854
1814.22	78.9424	0.837826	1814.41	78.9485	0.715429	1814.47	78.9505	0.86098	1814.54	78.9525	0.654855	1814.6	78.9545	0.8282	1814.66	78.9565	0.79637	1814.73	78.9585	0.833171	1814.79	78.9605	0.842478	1814.85	78.9626	0.844057	1814.92	78.9646	0.837448	1814.98	78.9666	0.869171	1815.04	78.9686	0.837358	1815.11	78.9706	0.841494	1815.17	78.9726	0.811922	1815.23	78.9746	0.840288	1815.3	78.9767	0.840573	1815.36	78.9787
1817.66	79.0566	0.841164	1817.47	79.05	0.714009	1817.4	79.0477	0.858098	1817.34	79.0455	0.658501	1817.27	79.0433	0.830094	1817.21	79.041	0.797547	1817.15	79.0388	0.8343	1817.08	79.0366	0.838805	1817.02	79.0343	0.839272	1816.96	79.0321	0.840074	1816.89	79.0299	0.860232	1816.83	79.0276	0.840227	1816.77	79.0254	0.839093	1816.7	79.0232	0.814309	1816.64	79.0209	0.834791	1816.58	79.0187	0.840093	1816.51	79.0165
1821.22	79.1777	0.83645	1821.41	79.184	0.714555	1821.47	79.1861	0.869477	1821.54	79.1882	0.65681	1821.6	79.1903	0.827641	1821.66	79.1924	0.79951	1821.73	79.1945	0.834989	1821.79	79.1966	0.838554	1821.85	79.1987	0.841683	1821.92	79.2008	0.837285	1821.98	79.2029	0.860873	1822.04	79.205	0.839673	1822.11	79.2071	0.837	1822.17	79.2092	0.819056	1822.23	79.2113	0.836876	1822.3	79.2134	0.832505	1822.36	79.2156
1824.66	79.2936	0.836207	1824.47	79.287	0.710635	1824.4	79.2848	0.868377	1824.34	79.2825	0.655509	1824.27	79.2803	0.831845	1824.21	79.2781	0.803816	1824.15	79.2759	0.838593	1824.08	79.2737	0.841338	1824.02	79.2715	0.842259	1823.96	79.2693	0.836446	1823.89	79.2671	0.86966	1823.83	79.2649	0.840363	1823.77	79.2626	0.839383	1823.7	79.2604	0.81088	1823.64	79.2582	0.841366	1823.58	79.256	0.835693	1823.51	79.2538
1828.22	79.4136	0.833072	1828.41	79.4199	0.717328	1828.47	79.422	0.8746	1828.54	79.4241	0.656223	1828.6	79.4262	0.831416	1828.66	79.4283	0.800144	1828.73	79.4304	0.836609	1828.79	79.4325	0.840582	1828.85	79.4347	0.846341	1828.92	79.4368	0.836725	1828.98	79.4389	0.860121	1829.04	79.441	0.837734	1829.11	79.4431	0.835528	1829.17	79.4452	0.808893	1829.24	79.4473	0.840313	1829.3	79.4494	0.839645	1829.36	79.4515
1831.66	79.5264	0.829791	1831.47	79.52	0.716891	1831.4	79.5179	0.863912	1831.34	79.5158	0.658966	1831.28	79.5137	0.827993	1831.21	79.5116	0.797514	1831.15	79.5094	0.83545	1831.08	79.5073	0.844095	1831.02	79.5052	0.843863	1830.96	79.5031	0.838311	1830.89	79.501	0.866106	1830.83	79.4988	0.843264	1830.77	79.4967	0.834532	1830.7	79.4946	0.81682	1830.64	79.4925	0.841304	1830.58	79.4904	0.837855	1830.51	79.4883
1835.22	79.6424	0.83616	1835.41	79.6486	0.71941	1835.47	79.6507	0.866793	1835.54	79.6527	0.661462	1835.6	79.6548	0.831035	1835.66	79.6569	0.797052	1835.73	79.659	0.838434	1835.79	79.661	0.836035	1835.85	79.6631	0.843946	1835.92	79.6652	0.838291	1835.98	79.6673	0.860293	1836.05	79.6693	0.842486	1836.11	79.6714	0.832576	1836.17	79.6735	0.817488	1836.24	79.6755	0.837737	1836.3	79.6776	0.840226	1836.36	79.6797
1838.66	79.7572	0.840916	1838.47	79.7505	0.715952	1838.4	79.7483	0.869376	1838.34	79.7461	0.658714	1838.28	79.7439	0.829042	1838.21	79.7417	0.798894	1838.15	79.7394	0.8353	1838.09	79.7372	0.83679	1838.02	79.735	0.84332	1837.96	79.7328	0.836469	1837.89	79.7306	0.867567	1837.83	79.7283	0.83648	1837.77	79.7261	0.839867	1837.7	79.7239	0.813301	1837.64	79.7217	0.841118	1837.58	79.7195	0.8304	1837.51	79.7172
1842.22	79.878	0.841199	1842.41	79.8843	0.714075	1842.47	79.8865	0.860319	1842.54	79.8886	0.6562	1842.6	79.8907	0.832318	1842.66	79.8928	0.800645	1842.73	79.895	0.834729	1842.79	79.8971	0.838413	1842.85	79.8992	0.847871	1842.92	79.9014	0.83414	1842.98	79.9035	0.868481	1843.05	79.9056	0.840093	1843.11	79.9077	0.841778	1843.17	79.9099	0.813584	1843.24	79.912	0.843452	1843.3	79.9141	0.838082	1843.36	79.9162
1845.67	79.9967	0.834335	1845.48	79.9899	0.720122	1845.42	79.9876	0.87052	1845.36	79.9853	0.657253	1845.29	79.983	0.83363	1845.23	79.9807	0.797173	1845.16	79.9784	0.838022	1845.1	79.9761	0.843876	1845.04	79.9738	0.84718	1844.97	79.9715	0.839866	1844.91	79.9692	0.863412	1844.85	79.9669	0.845243	1844.78	79.9646	0.835472	1844.72	79.9624	0.810419	1844.66	79.9601	0.834292	1844.59	79.9578	0.839394	1844.53	79.9555
1849.22	80.1125	0.837037	1849.41	80.1183	0.717049	1849.48	80.1202	0.867702	1849.54	80.1221	0.656268	1849.6	80.124	0.834635	1849.67	80.126	0.799799	1849.73	80.1279	0.840783	1849.79	80.1298	0.840043	1849.86	80.1317	0.840561	1849.92	80.1337	0.836898	1849.98	80.1356	0.86245	1850.05	80.1375	0.842654	1850.11	80.1394	0.841161	1850.17	80.1414	0.812746	1850.24	80.1433	0.840719	1850.3	80.1452	0.840415	1850.36	80.1471
1852.66	80.2225	0.839188	1852.47	80.2159	0.714757	1852.41	80.2138	0.870352	1852.34	80.2116	0.655997	1852.28	80.2094	0.83332	1852.22	80.2072	0.799357	1852.15	80.205	0.841269	1852.09	80.2028	0.838212	1852.02	80.2007	0.850773	1851.96	80.1985	0.837553	1851.9	80.1963	0.870674	1851.83	80.1941	0.842512	1851.77	80.1919	0.841813	1851.71	80.1898	0.814206	1851.64	80.1876	0.83578	1851.58	80.1854	0.838971	1851.52	80.1832
1856.22	80.3425	0.835241	1856.41	80.3489	0.715876	1856.48	80.351	0.86752	1856.54	80.3531	0.65829	1856.6	80.3552	0.829351	1856.67	80.3574	0.797662	1856.73	80.3595	0.83963	1856.8	80.3617	0.839603	1856.86	80.3638	0.843856	1856.92	80.3659	0.838127	1856.99	80.368	0.869673	1857.05	80.3702	0.843237	1857.11	80.3723	0.837858	1857.18	80.3745	0.813279	1857.24	80.3766	0.837459	1857.3	80.3787	0.837297	1857.37	80.3809
1859.67	80.4616	0.839264	1859.48	80.4546	0.721798	1859.41	80.4523	0.867273	1859.35	80.45	0.654837	1859.29	80.4477	0.830275	1859.22	80.4454	0.796404	1859.16	80.4431	0.840473	1859.09	80.4408	0.840475	1859.03	80.4385	0.844697	1858.97	80.4362	0.842191	1858.9	80.4339	0.872524	1858.84	80.4316	0.847158	1858.77	80.4293	0.83671	1858.71	80.427	0.811742	1858.65	80.4247	0.839457	1858.58	80.4224	0.841377	1858.52	80.4201
1863.24	80.5805	0.831464	1863.43	80.5865	0.718244	1863.49	80.5885	0.863852	1863.56	80.5905	0.659713	1863.62	80.5926	0.828994	1863.68	80.5946	0.800344	1863.75	80.5966	0.841349	1863.81	80.5986	0.83887	1863.87	80.6006	0.845017	1863.94	80.6026	0.840169	1864	80.6046	0.862233	1864.07	80.6066	0.841141	1864.13	80.6086	0.839643	1864.19	80.6106	0.814785	1864.26	80.6126	0.843374	1864.32	80.6146	0.843863	1864.38	80.6166
1866.68	80.6942	0.835335	1866.49	80.6875	0.718965	1866.42	80.6853	0.874613	1866.36	80.6831	0.65262	1866.3	80.6809	0.834239	1866.23	80.6786	0.800865	1866.17	80.6764	0.841564	1866.11	80.6742	0.840944	1866.04	80.672	0.845592	1865.98	80.6698	0.837504	1865.92	80.6675	0.867085	1865.85	80.6653	0.845841	1865.79	80.6631	0.833754	1865.72	80.6609	0.812773	1865.66	80.6586	0.837738	1865.6	80.6564	0.840538	1865.53	80.6542
1870.24	80.8132	0.839099	1870.43	80.8194	0.720436	1870.49	80.8214	0.869248	1870.56	80.8235	0.65591	1870.62	80.8255	0.831847	1870.68	80.8276	0.797702	1870.75	80.8297	0.838734	1870.81	80.8317	0.839705	1870.88	80.8338	0.846657	1870.94	80.8359	0.840407	1871	80.8379	0.866701	1871.07	80.84	0.842808	1871.13	80.842	0.836695	1871.19	80.8441	0.812325	1871.26	80.8462	0.836471	1871.32	80.8482	0.842991	1871.38	80.8503
1873.68	80.9275	0.837972	1873.49	80.9208	0.71831	1873.42	80.9186	0.864218	1873.36	80.9164	0.654425	1873.3	80.9142	0.829758	1873.23	80.912	0.79892	1873.17	80.9098	0.838997	1873.11	80.9076	0.837686	1873.04	80.9053	0.845993	1872.98	80.9031	0.845268	1872.92	80.9009	0.864097	1872.85	80.8987	0.845015	1872.79	80.8965	0.840503	1872.72	80.8943	0.81234	1872.66	80.8921	0.841773	1872.6	80.8899	0.84506	1872.53	80.8877
1877.24	81.0465	0.840773	1877.43	81.0527	0.721027	1877.49	81.0548	0.859979	1877.56	81.0569	0.65326	1877.62	81.0589	0.829629	1877.69	81.061	0.801282	1877.75	81.0631	0.838432	1877.81	81.0652	0.841739	1877.88	81.0672	0.848204	1877.94	81.0693	0.839579	1878	81.0714	0.869325	1878.07	81.0735	0.846863	1878.13	81.0755	0.844699	1878.19	81.0776	0.813865	1878.26	81.0797	0.837776	1878.32	81.0818	0.841427	1878.38	81.0838
1880.68	81.1609	0.837958	1880.49	81.1544	0.718124	1880.42	81.1522	0.86679	1880.36	81.15	0.6574	1880.3	81.1478	0.836982	1880.23	81.1456	0.800964	1880.17	81.1434	0.839981	1880.11	81.1413	0.843664	1880.04	81.1391	0.850498	1879.98	81.1369	0.836123	1879.92	81.1347	0.870758	1879.85	81.1325	0.847881	1879.79	81.1303	0.83867	1879.73	81.1281	0.812305	1879.66	81.126	0.841173	1879.6	81.1238	0.842531	1879.53	81.1216
1884.25	81.2784	0.841297	1884.44	81.2845	0.721228	1884.5	81.2866	0.871878	1884.57	81.2887	0.657446	1884.63	81.2907	0.833553	1884.7	81.2928	0.800288	1884.76	81.2949	0.837917	1884.82	81.2969	0.83867	1884.89	81.299	0.851858	1884.95	81.301	0.837965	1885.01	81.3031	0.866567	1885.08	81.3052	0.846447	1885.14	81.3072	0.842072	1885.21	81.3093	0.811306	1885.27	81.3114	0.843766	1885.33	81.3134	0.840664	1885.4	81.3155
1887.69	81.3944	0.83967	1887.5	81.3876	0.717873	1887.44	81.3853	0.865027	1887.38	81.383	0.653009	1887.31	81.3807	0.835652	1887.25	81.3785	0.80174	1887.19	81.3762	0.835661	1887.12	81.3739	0.841897	1887.06	81.3717	0.849955	1887	81.3694	0.842866	1886.93	81.3671	0.861163	1886.87	81.3648	0.84677	1886.8	81.3626	0.836654	1886.74	81.3603	0.818182	1886.68	81.358	0.839091	1886.61	81.3558	0.84033	1886.55	81.3535
1891.26	81.5135	0.839705	1891.45	81.5196	0.722436	1891.51	81.5217	0.867436	1891.57	81.5237	0.654135	1891.64	81.5257	0.828259	1891.7	81.5277	0.800414	1891.76	81.5297	0.834383	1891.83	81.5318	0.840239	1891.89	81.5338	0.849234	1891.96	81.5358	0.843221	1892.02	81.5379	0.86752	1892.08	81.5399	0.843022	1892.15	81.5419	0.844059	1892.21	81.5439	0.818178	1892.27	81.546	0.838158	1892.34	81.548	0.843518	1892.4	81.55
1894.69	81.6266	0.836851	1894.5	81.6201	0.71896	1894.44	81.6179	0.863693	1894.38	81.6157	0.6525	1894.31	81.6135	0.83157	1894.25	81.6114	0.799929	1894.19	81.6092	0.841315	1894.12	81.607	0.842066	1894.06	81.6048	0.842968	1894	81.6026	0.839509	1893.93	81.6004	0.861614	1893.87	81.5983	0.846312	1893.8	81.5961	0.842685	1893.74	81.5939	0.815492	1893.68	81.5917	0.841924	1893.61	81.5895	0.837749	1893.55	81.5873
1898.26	81.7459	0.83047	1898.45	81.7523	0.724564	1898.51	81.7544	0.869959	1898.57	81.7565	0.653396	1898.64	81.7586	0.830661	1898.7	81.7607	0.801395	1898.77	81.7628	0.840647	1898.83	81.7649	0.84192	1898.89	81.767	0.849443	1898.96	81.7691	0.835407	1899.02	81.7713	0.868025	1899.08	81.7734	0.83532	1899.15	81.7755	0.840337	1899.21	81.7776	0.816672	1899.27	81.7797	0.84294	1899.34	81.7818	0.841536	1899.4	81.7839
1901.7	81.8613	0.839686	1901.51	81.8547	0.720098	1901.45	81.8525	0.860119	1901.38	81.8503	0.655911	1901.32	81.8482	0.830749	1901.26	81.846	0.797931	1901.19	81.8438	0.836752	1901.13	81.8416	0.850841	1901.06	81.8394	0.844961	1901	81.8372	0.836549	1900.94	81.835	0.864856	1900.87	81.8328	0.843871	1900.81	81.8306	0.838906	1900.74	81.8285	0.81537	1900.68	81.8263	0.838649	1900.62	81.8241	0.839452	1900.55	81.8219
1905.28	81.9793	0.834994	1905.47	81.9855	0.723356	1905.53	81.9875	0.871863	1905.59	81.9896	0.651194	1905.66	81.9917	0.831489	1905.72	81.9937	0.802032	1905.79	81.9958	0.845329	1905.85	81.9978	0.841789	1905.91	81.9999	0.845477	1905.98	82.002	0.83887	1906.04	82.004	0.868669	1906.1	82.0061	0.846108	1906.17	82.0082	0.841606	1906.23	82.0102	0.814693	1906.29	82.0123	0.845274	1906.36	82.0144	0.843355	1906.42	82.0164
1908.72	82.0952	0.838894	1908.53	82.0884	0.723888	1908.46	82.0861	0.874992	1908.4	82.0839	0.652633	1908.34	82.0816	0.830259	1908.27	82.0793	0.797279	1908.21	82.0771	0.839478	1908.15	82.0748	0.844983	1908.08	82.0725	0.853034	1908.02	82.0703	0.842447	1907.95	82.068	0.867596	1907.89	82.0657	0.846078	1907.83	82.0634	0.840667	1907.76	82.0612	0.816539	1907.7	82.0589	0.8408	1907.64	82.0566	0.837155	1907.57	82.0544
1912.28	82.2141	0.839507	1912.47	82.2201	0.722782	1912.53	82.2221	0.864083	1912.6	82.2242	0.653355	1912.66	82.2262	0.835848	1912.72	82.2282	0.796636	1912.79	82.2302	0.836926	1912.85	82.2322	0.842089	1912.91	82.2342	0.84966	1912.98	82.2363	0.8399	1913.04	82.2383	0.865992	1913.1	82.2403	0.83938	1913.17	82.2423	0.840582	1913.23	82.2443	0.81093	1913.29	82.2463	0.837716	1913.36	82.2484	0.838167	1913.42	82.2504
1915.72	82.328	0.840071	1915.53	82.3214	0.724188	1915.46	82.3191	0.86855	1915.4	82.3169	0.652237	1915.33	82.3147	0.831586	1915.27	82.3125	0.79858	1915.21	82.3103	0.837008	1915.14	82.308	0.847577	1915.08	82.3058	0.847651	1915.02	82.3036	0.844096	1914.95	82.3014	0.867132	1914.89	82.2992	0.843842	1914.83	82.2969	0.842495	1914.76	82.2947	0.819243	1914.7	82.2925	0.843148	1914.64	82.2903	0.841833	1914.57	82.2881
1919.28	82.4475	0.841396	1919.47	82.4535	0.722856	1919.53	82.4556	0.881846	1919.6	82.4576	0.653619	1919.66	82.4596	0.830324	1919.72	82.4616	0.798041	1919.79	82.4636	0.837637	1919.85	82.4657	0.839304	1919.91	82.4677	0.849321	1919.98	82.4697	0.838104	1920.04	82.4717	0.8759	1920.1	82.4737	0.844987	1920.17	82.4758	0.838132	1920.23	82.4778	0.81803	1920.3	82.4798	0.84088	1920.36	82.4818	0.838244	1920.42	82.4838
1922.72	82.5607	0.838113	1922.53	82.5541	0.723581	1922.47	82.5518	0.875187	1922.4	82.5496	0.650245	1922.34	82.5474	0.830734	1922.28	82.5452	0.800336	1922.21	82.543	0.836686	1922.15	82.5408	0.846201	1922.08	82.5386	0.847872	1922.02	82.5364	0.840817	1921.96	82.5342	0.874048	1921.89	82.532	0.848487	1921.83	82.5298	0.838876	1921.77	82.5276	0.817754	1921.7	82.5254	0.838346	1921.64	82.5232	0.841448	1921.57	82.521
1926.29	82.6793	0.835265	1926.48	82.6855	0.725542	1926.54	82.6875	0.8774	1926.61	82.6896	0.650059	1926.67	82.6917	0.828777	1926.73	82.6938	0.802085	1926.8	82.6958	0.837914	1926.86	82.6979	0.838826	1926.92	82.7	0.847733	1926.99	82.702	0.836748	1927.05	82.7041	0.867979	1927.11	82.7062	0.840926	1927.18	82.7082	0.84202	1927.24	82.7103	0.812938	1927.31	82.7124	0.836716	1927.37	82.7144	0.84633	1927.43	82.7165
1929.73	82.7963	0.838177	1929.54	82.7897	0.724339	1929.47	82.7875	0.875111	1929.41	82.7853	0.65399	1929.34	82.783	0.829337	1929.28	82.7808	0.801137	1929.22	82.7786	0.840031	1929.15	82.7764	0.841445	1929.09	82.7742	0.842008	1929.03	82.772	0.83698	1928.96	82.7697	0.871178	1928.9	82.7675	0.843872	1928.84	82.7653	0.842097	1928.77	82.7631	0.819246	1928.71	82.7609	0.84545	1928.65	82.7587	0.840403	1928.58	82.7564
1933.29	82.9137	0.840087	1933.48	82.9197	0.727059	1933.54	82.9217	0.870468	1933.61	82.9237	0.654329	1933.67	82.9257	0.833265	1933.73	82.9277	0.798419	1933.8	82.9297	0.844698	1933.86	82.9317	0.846197	1933.92	82.9337	0.851929	1933.99	82.9356	0.837071	1934.05	82.9376	0.870958	1934.11	82.9396	0.843508	1934.18	82.9416	0.836899	1934.24	82.9436	0.815767	1934.31	82.9456	0.839316	1934.37	82.9476	0.833912	1934.43	82.9496
1936.73	83.0279	0.841541	1936.54	83.0212	0.727971	1936.47	83.019	0.872599	1936.41	83.0167	0.65389	1936.35	83.0145	0.835596	1936.28	83.0123	0.80079	1936.22	83.01	0.837898	1936.15	83.0078	0.83835	1936.09	83.0056	0.846159	1936.03	83.0033	0.840842	1935.96	83.0011	0.874165	1935.9	82.9989	0.843029	1935.84	82.9967	0.84477	1935.77	82.9944	0.815916	1935.71	82.9922	0.845252	1935.65	82.99	0.841648	1935.58	82.9877
1940.29	83.1465	0.849192	1940.48	83.1524	0.722496	1940.55	83.1544	0.876134	1940.61	83.1563	0.652312	1940.68	83.1583	0.833885	1940.74	83.1602	0.796582	1940.8	83.1622	0.844821	1940.87	83.1642	0.840593	1940.93	83.1661	0.851035	1940.99	83.1681	0.835848	1941.06	83.1701	0.870884	1941.12	83.172	0.842065	1941.18	83.174	0.837733	1941.25	83.1759	0.813219	1941.31	83.1779	0.840005	1941.38	83.1799	0.838174	1941.44	83.1818
1943.73	83.2605	0.839294	1943.54	83.2537	0.729719	1943.48	83.2514	0.876977	1943.42	83.2491	0.650179	1943.35	83.2468	0.835729	1943.29	83.2446	0.801494	1943.23	83.2423	0.836101	1943.16	83.24	0.843258	1943.1	83.2378	0.849007	1943.04	83.2355	0.842338	1942.97	83.2332	0.869082	1942.91	83.2309	0.842415	1942.84	83.2287	0.842621	1942.78	83.2264	0.815417	1942.72	83.2241	0.84046	1942.65	83.2218	0.840158	1942.59	83.2196
1947.3	83.3797	0.840922	1947.49	83.3858	0.730542	1947.55	83.3879	0.869889	1947.61	83.3899	0.649681	1947.68	83.3919	0.831158	1947.74	83.3939	0.799285	1947.81	83.396	0.830697	1947.87	83.398	0.842994	1947.93	83.4	0.850225	1948	83.4021	0.838769	1948.06	83.4041	0.87308	1948.12	83.4061	0.842673	1948.19	83.4081	0.841813	1948.25	83.4102	0.818457	1948.31	83.4122	0.839051	1948.38	83.4142	0.840784	1948.44	83.4163
1950.73	83.4948	0.844014	1950.54	83.488	0.725418	1950.48	83.4858	0.86907	1950.42	83.4835	0.652214	1950.35	83.4813	0.836399	1950.29	83.479	0.801458	1950.23	83.4768	0.839076	1950.16	83.4745	0.839893	1950.1	83.4723	0.84785	1950.04	83.47	0.839639	1949.97	83.4678	0.866671	1949.91	83.4655	0.849662	1949.85	83.4633	0.846247	1949.78	83.461	0.818376	1949.72	83.4588	0.844217	1949.66	83.4565	0.84157	1949.59	83.4543
1954.3	83.614	0.841932	1954.49	83.6201	0.721765	1954.55	83.6221	0.869759	1954.62	83.6242	0.651059	1954.68	83.6262	0.830847	1954.74	83.6283	0.802691	1954.81	83.6303	0.837405	1954.87	83.6323	0.84256	1954.93	83.6344	0.852507	1955	83.6364	0.835967	1955.06	83.6385	0.877233	1955.12	83.6405	0.842668	1955.19	83.6425	0.839072	1955.25	83.6446	0.818917	1955.31	83.6466	0.842283	1955.38	83.6487	0.84642	1955.44	83.6507
1957.74	83.7289	0.838983	1957.55	83.7222	0.725428	1957.48	83.72	0.874387	1957.42	83.7178	0.652378	1957.36	83.7155	0.83275	1957.29	83.7133	0.797228	1957.23	83.7111	0.835992	1957.16	83.7088	0.838368	1957.1	83.7066	0.84825	1957.04	83.7044	0.840878	1956.97	83.7021	0.868498	1956.91	83.6999	0.846922	1956.85	83.6977	0.840494	1956.78	83.6954	0.816577	1956.72	83.6932	0.839066	1956.66	83.6909	0.846163	1956.59	83.6887
1961.3	83.8451	0.839131	1961.49	83.8509	0.723473	1961.55	83.8529	0.875274	1961.62	83.8548	0.647397	1961.68	83.8568	0.831867	1961.74	83.8587	0.798332	1961.81	83.8607	0.840829	1961.87	83.8626	0.842268	1961.94	83.8646	0.853989	1962	83.8666	0.841313	1962.06	83.8685	0.871213	1962.13	83.8705	0.848331	1962.19	83.8724	0.838749	1962.25	83.8744	0.817103	1962.32	83.8763	0.841438	1962.38	83.8783	0.835674	1962.44	83.8802
1964.74	83.9587	0.837907	1964.55	83.9519	0.723522	1964.48	83.9496	0.879053	1964.42	83.9474	0.649769	1964.36	83.9451	0.830776	1964.29	83.9429	0.800929	1964.23	83.9406	0.84022	1964.17	83.9383	0.842467	1964.1	83.9361	0.848408	1964.04	83.9338	0.841325	1963.98	83.9315	0.872279	1963.91	83.9293	0.845375	1963.85	83.927	0.844107	1963.79	83.9247	0.813893	1963.72	83.9225	0.835423	1963.66	83.9202	0.841983	1963.59	83.9179
1968.31	84.0783	0.840519	1968.5	84.0845	0.728054	1968.56	84.0865	0.873789	1968.63	84.0886	0.646294	1968.69	84.0906	0.83207	1968.76	84.0927	0.802814	1968.82	84.0947	0.841853	1968.88	84.0968	0.844239	1968.95	84.0988	0.853079	1969.01	84.1009	0.8404	1969.07	84.1029	0.877717	1969.14	84.105	0.845748	1969.2	84.107	0.840961	1969.27	84.1091	0.816568	1969.33	84.1111	0.841843	1969.39	84.1132	0.849973	1969.46	84.1152
1971.76	84.192	0.839094	1971.57	84.1853	0.726096	1971.51	84.1831	0.877351	1971.44	84.1809	0.652195	1971.38	84.1786	0.830928	1971.31	84.1764	0.80173	1971.25	84.1742	0.838467	1971.19	84.172	0.844768	1971.12	84.1698	0.848588	1971.06	84.1675	0.840411	1970.99	84.1653	0.868915	1970.93	84.1631	0.849585	1970.87	84.1609	0.840386	1970.8	84.1586	0.814559	1970.74	84.1564	0.841516	1970.68	84.1542	0.837974	1970.61	84.152
1975.33	84.3149	0.837072	1975.52	84.3214	0.734574	1975.59	84.3236	0.86991	1975.65	84.3258	0.649514	1975.71	84.328	0.833497	1975.78	84.3302	0.801741	1975.84	84.3323	0.839026	1975.9	84.3345	0.839414	1975.97	84.3367	0.851787	1976.03	84.3389	0.839688	1976.09	84.341	0.869528	1976.16	84.3432	0.847594	1976.22	84.3454	0.848231	1976.28	84.3476	0.819324	1976.35	84.3498	0.843856	1976.41	84.3519	0.845732	1976.48	84.3541
1978.77	84.4336	0.841786	1978.58	84.4268	0.725488	1978.52	84.4246	0.877887	1978.45	84.4224	0.65256	1978.39	84.4201	0.834449	1978.32	84.4179	0.799284	1978.26	84.4156	0.841109	1978.2	84.4134	0.841866	1978.13	84.4111	0.857626	1978.07	84.4089	0.840397	1978.01	84.4067	0.86768	1977.94	84.4044	0.843939	1977.88	84.4022	0.838358	1977.82	84.3999	0.814587	1977.75	84.3977	0.840163	1977.69	84.3954	0.843022	1977.63	84.3932
1982.33	84.5507	0.840077	1982.52	84.5566	0.733025	1982.59	84.5586	0.875557	1982.65	84.5606	0.647321	1982.71	84.5626	0.835533	1982.78	84.5645	0.802614	1982.84	84.5665	0.841504	1982.9	84.5685	0.844684	1982.97	84.5705	0.855075	1983.03	84.5725	0.838611	1983.1	84.5744	0.874347	1983.16	84.5764	0.845272	1983.22	84.5784	0.836895	1983.29	84.5804	0.814577	1983.35	84.5824	0.842955	1983.41	84.5843	0.849827	1983.48	84.5863
1985.78	84.6631	0.840807	1985.59	84.6565	0.734746	1985.52	84.6543	0.885739	1985.46	84.6521	0.651077	1985.4	84.6499	0.837059	1985.33	84.6477	0.800254	1985.27	84.6455	0.831346	1985.2	84.6433	0.843172	1985.14	84.6411	0.852147	1985.08	84.6389	0.839322	1985.01	84.6367	0.870708	1984.95	84.6345	0.847275	1984.88	84.6323	0.844451	1984.82	84.6301	0.816026	1984.76	84.6279	0.847365	1984.69	84.6257	0.844763	1984.63	84.6235
1989.36	84.7817	0.838157	1989.55	84.7879	0.731904	1989.61	84.7899	0.880242	1989.68	84.792	0.647149	1989.74	84.7941	0.838363	1989.8	84.7961	0.800934	1989.87	84.7982	0.838695	1989.93	84.8003	0.844058	1990	84.8023	0.855475	1990.06	84.8044	0.841207	1990.12	84.8065	0.872983	1990.19	84.8085	0.846109	1990.25	84.8106	0.842191	1990.32	84.8127	0.814993	1990.38	84.8147	0.84511	1990.44	84.8168	0.840692	1990.51	84.8189
1992.8	84.8969	0.841148	1992.61	84.8902	0.73264	1992.55	84.888	0.875575	1992.49	84.8858	0.649937	1992.42	84.8835	0.839263	1992.36	84.8813	0.804701	1992.29	84.8791	0.842406	1992.23	84.8769	0.844157	1992.17	84.8747	0.853907	1992.1	84.8724	0.840164	1992.04	84.8702	0.874437	1991.98	84.868	0.844434	1991.91	84.8658	0.842427	1991.85	84.8636	0.813258	1991.79	84.8613	0.841277	1991.72	84.8591	0.842669	1991.66	84.8569
1996.37	85.0158	0.840165	1996.56	85.022	0.73113	1996.62	85.024	0.870793	1996.68	85.0261	0.650468	1996.75	85.0282	0.829958	1996.81	85.0302	0.800199	1996.87	85.0323	0.839111	1996.94	85.0344	0.842598	1997	85.0364	0.848091	1997.06	85.0385	0.848065	1997.13	85.0406	0.865878	1997.19	85.0426	0.845358	1997.26	85.0447	0.844597	1997.32	85.0468	0.816799	1997.38	85.0488	0.840152	1997.45	85.0509	0.840766	1997.51	85.053
1999.81	85.1314	0.83908	1999.62	85.1248	0.728038	1999.56	85.1226	0.871802	1999.49	85.1203	0.648601	1999.43	85.1181	0.829038	1999.36	85.1159	0.801708	1999.3	85.1137	0.839833	1999.24	85.1115	0.846167	1999.17	85.1092	0.855976	1999.11	85.107	0.845333	1999.04	85.1048	0.876037	1998.98	85.1026	0.846585	1998.92	85.1003	0.840488	1998.85	85.0981	0.813341	1998.79	85.0959	0.845279	1998.73	85.0937	0.847155	1998.66	85.0915
2003.37	85.2485	0.844499	2003.56	85.2545	0.729698	2003.62	85.2565	0.887286	2003.68	85.2586	0.646597	2003.75	85.2606	0.837378	2003.81	85.2626	0.80278	2003.87	85.2646	0.838504	2003.94	85.2666	0.843416	2004	85.2686	0.861489	2004.06	85.2706	0.840655	2004.13	85.2727	0.879694	2004.19	85.2747	0.852539	2004.26	85.2767	0.845488	2004.32	85.2787	0.821095	2004.38	85.2807	0.84231	2004.45	85.2827	0.837975	2004.51	85.2847
2006.8	85.3624	0.838036	2006.61	85.3557	0.732854	2006.55	85.3535	0.878833	2006.49	85.3513	0.649205	2006.42	85.3491	0.834038	2006.36	85.3469	0.803599	2006.3	85.3446	0.839968	2006.23	85.3424	0.850164	2006.17	85.3402	0.855613	2006.11	85.338	0.838827	2006.04	85.3357	0.875354	2005.98	85.3335	0.84975	2005.91	85.3313	0.841071	2005.85	85.3291	0.820379	2005.79	85.3269	0.840595	2005.72	85.3246	0.844046	2005.66	85.3224
2010.38	85.4819	0.83797	2010.57	85.4882	0.73445	2010.63	85.4903	0.875684	2010.69	85.4924	0.648284	2010.76	85.4945	0.831026	2010.82	85.4966	0.802224	2010.89	85.4987	0.842626	2010.95	85.5008	0.846747	2011.01	85.5029	0.85059	2011.08	85.505	0.843693	2011.14	85.5071	0.872238	2011.2	85.5092	0.84641	2011.27	85.5113	0.835079	2011.33	85.5134	0.818368	2011.4	85.5155	0.840657	2011.46	85.5176	0.839001	2011.52	85.5197
2013.82	85.5969	0.842041	2013.63	85.5903	0.730952	2013.56	85.5881	0.877898	2013.5	85.5859	0.651862	2013.44	85.5837	0.836278	2013.37	85.5815	0.799566	2013.31	85.5793	0.842473	2013.25	85.5771	0.846309	2013.18	85.5749	0.85051	2013.12	85.5727	0.840955	2013.06	85.5705	0.876653	2012.99	85.5683	0.851769	2012.93	85.5661	0.839562	2012.87	85.5639	0.816304	2012.8	85.5617	0.843614	2012.74	85.5595	0.839597	2012.68	85.5573
2017.37	85.7152	0.843597	2017.56	85.7214	0.733468	2017.63	85.7234	0.875037	2017.69	85.7255	0.647321	2017.76	85.7275	0.832146	2017.82	85.7296	0.80159	2017.88	85.7316	0.838574	2017.95	85.7337	0.840263	2018.01	85.7357	0.84902	2018.07	85.7378	0.841025	2018.14	85.7399	0.877129	2018.2	85.7419	0.853053	2018.26	85.744	0.841888	2018.33	85.746	0.814485	2018.39	85.7481	0.846163	2018.45	85.7501	0.84709	2018.52	85.7522
2020.8	85.8294	0.842867	2020.61	85.8227	0.726963	2020.55	85.8204	0.875623	2020.49	85.8182	0.646271	2020.42	85.816	0.839702	2020.36	85.8138	0.801304	2020.3	85.8115	0.843289	2020.23	85.8093	0.841513	2020.17	85.8071	0.85562	2020.11	85.8048	0.845618	2020.04	85.8026	0.874582	2019.98	85.8004	0.853532	2019.92	85.7981	0.83955	2019.85	85.7959	0.819342	2019.79	85.7937	0.841453	2019.73	85.7914	0.841118	2019.66	85.7892
2024.38	85.9489	0.84474	2024.57	85.9551	0.731609	2024.63	85.9571	0.878261	2024.69	85.9592	0.652663	2024.75	85.9613	0.835481	2024.82	85.9633	0.803341	2024.88	85.9653	0.837802	2024.94	85.9674	0.836501	2025.01	85.9695	0.856114	2025.07	85.9715	0.844005	2025.13	85.9736	0.876536	2025.2	85.9756	0.851093	2025.26	85.9777	0.840172	2025.32	85.9797	0.815544	2025.39	85.9818	0.848791	2025.45	85.9838	0.849536	2025.51	85.9859
2027.8	86.0646	0.83756	2027.61	86.0579	0.729746	2027.55	86.0556	0.875578	2027.49	86.0534	0.644071	2027.42	86.0511	0.833096	2027.36	86.0489	0.800996	2027.3	86.0466	0.845716	2027.23	86.0444	0.840644	2027.17	86.0421	0.848551	2027.11	86.0399	0.844492	2027.04	86.0376	0.869816	2026.98	86.0354	0.845093	2026.92	86.0331	0.845229	2026.85	86.0309	0.81534	2026.79	86.0286	0.842846	2026.73	86.0264	0.838986	2026.66	86.0241
2031.37	86.1853	0.839383	2031.56	86.1911	0.733127	2031.62	86.1931	0.884238	2031.69	86.195	0.647659	2031.75	86.197	0.836057	2031.81	86.1989	0.801681	2031.88	86.2009	0.840671	2031.94	86.2028	0.844725	2032	86.2048	0.854168	2032.07	86.2067	0.842645	2032.13	86.2087	0.874827	2032.19	86.2106	0.844025	2032.26	86.2126	0.841076	2032.32	86.2145	0.813687	2032.38	86.2165	0.84202	2032.45	86.2184	0.835953	2032.51	86.2204
2034.8	86.298	0.844317	2034.61	86.2913	0.73474	2034.55	86.289	0.889513	2034.49	86.2868	0.649203	2034.42	86.2846	0.837052	2034.36	86.2823	0.800575	2034.3	86.2801	0.843933	2034.23	86.2778	0.8428	2034.17	86.2756	0.851226	2034.11	86.2734	0.845346	2034.04	86.2711	0.873827	2033.98	86.2689	0.846179	2033.92	86.2666	0.837984	2033.85	86.2644	0.815443	2033.79	86.2622	0.84578	2033.73	86.2599	0.846887	2033.66	86.2577
2038.38	86.4151	0.835564	2038.57	86.4211	0.73158	2038.63	86.4231	0.877935	2038.7	86.4251	0.643213	2038.76	86.427	0.831983	2038.82	86.429	0.801036	2038.89	86.431	0.838747	2038.95	86.433	0.842534	2039.02	86.435	0.853627	2039.08	86.437	0.847065	2039.14	86.439	0.87198	2039.21	86.4409	0.843333	2039.27	86.4429	0.844272	2039.34	86.4449	0.813968	2039.4	86.4469	0.840678	2039.46	86.4489	0.852408	2039.53	86.4509
2041.81	86.5282	0.836458	2041.62	86.5215	0.735077	2041.55	86.5192	0.881263	2041.49	86.517	0.645804	2041.43	86.5148	0.837111	2041.36	86.5125	0.80312	2041.3	86.5103	0.840075	2041.24	86.508	0.843986	2041.17	86.5058	0.851537	2041.11	86.5036	0.847294	2041.05	86.5013	0.886412	2040.98	86.4991	0.845796	2040.92	86.4969	0.839582	2040.85	86.4946	0.8139	2040.79	86.4924	0.836779	2040.73	86.4901	0.853736	2040.66	86.4879
2045.37	86.6477	0.847161	2045.56	86.6539	0.732516	2045.62	86.656	0.876291	2045.69	86.658	0.650177	2045.75	86.6601	0.840201	2045.82	86.6622	0.799758	2045.88	86.6642	0.839237	2045.94	86.6663	0.846913	2046.01	86.6683	0.851431	2046.07	86.6704	0.846308	2046.13	86.6725	0.876414	2046.2	86.6745	0.847611	2046.26	86.6766	0.842021	2046.32	86.6787	0.813947	2046.39	86.6807	0.838097	2046.45	86.6828	0.841411	2046.51	86.6849
2048.81	86.7626	0.845207	2048.62	86.7559	0.730896	2048.55	86.7536	0.871773	2048.49	86.7514	0.645283	2048.43	86.7492	0.838052	2048.36	86.7469	0.800415	2048.3	86.7447	0.835103	2048.24	86.7425	0.848908	2048.17	86.7403	0.855001	2048.11	86.738	0.83978	2048.05	86.7358	0.878603	2047.98	86.7336	0.843915	2047.92	86.7313	0.835284	2047.86	86.7291	0.816653	2047.79	86.7269	0.84128	2047.73	86.7247	0.847928	2047.66	86.7224
2052.37	86.8822	0.843773	2052.56	86.8885	0.735066	2052.63	86.8906	0.878814	2052.69	86.8927	0.644304	2052.75	86.8947	0.838666	2052.82	86.8968	0.801763	2052.88	86.8989	0.836352	2052.94	86.901	0.844581	2053.01	86.9031	0.848761	2053.07	86.9052	0.845533	2053.13	86.9073	0.879908	2053.2	86.9094	0.850712	2053.26	86.9115	0.846021	2053.32	86.9136	0.817364	2053.39	86.9157	0.847825	2053.45	86.9178	0.843023	2053.51	86.9199
2055.81	87.0003	0.840296	2055.62	86.9934	0.738437	2055.55	86.9911	0.87182	2055.49	86.9888	0.647016	2055.43	86.9865	0.838439	2055.36	86.9842	0.800082	2055.3	86.9819	0.840266	2055.24	86.9796	0.847798	2055.17	86.9773	0.845285	2055.11	86.975	0.845821	2055.05	86.9727	0.870407	2054.98	86.9705	0.846276	2054.92	86.9682	0.84324	2054.86	86.9659	0.820739	2054.79	86.9636	0.845616	2054.73	86.9613	0.841431	2054.67	86.959
2059.37	87.1188	0.845617	2059.56	87.1248	0.737934	2059.63	87.1268	0.869337	2059.69	87.1288	0.646233	2059.75	87.1308	0.830576	2059.82	87.1328	0.801776	2059.88	87.1348	0.837895	2059.94	87.1368	0.848765	2060.01	87.1388	0.855421	2060.07	87.1407	0.8446	2060.13	87.1427	0.887561	2060.2	87.1447	0.84687	2060.26	87.1467	0.841509	2060.32	87.1487	0.81668	2060.39	87.1507	0.840662	2060.45	87.1527	0.848406	2060.51	87.1547
2062.81	87.2302	0.838889	2062.62	87.2238	0.737615	2062.55	87.2216	0.869753	2062.49	87.2195	0.646646	2062.43	87.2173	0.833994	2062.36	87.2152	0.800978	2062.3	87.213	0.845186	2062.24	87.2109	0.842786	2062.17	87.2087	0.850101	2062.11	87.2066	0.840968	2062.05	87.2044	0.875162	2061.98	87.2023	0.84883	2061.92	87.2001	0.844847	2061.86	87.198	0.816397	2061.79	87.1958	0.847188	2061.73	87.1937	0.845911	2061.67	87.1915
2066.38	87.3478	0.842676	2066.57	87.3541	0.736809	2066.64	87.3561	0.876555	2066.7	87.3582	0.642117	2066.76	87.3603	0.835547	2066.83	87.3624	0.801416	2066.89	87.3645	0.839814	2066.95	87.3666	0.849399	2067.02	87.3687	0.851636	2067.08	87.3707	0.843668	2067.15	87.3728	0.870526	2067.21	87.3749	0.845527	2067.27	87.377	0.842118	2067.34	87.3791	0.817266	2067.4	87.3811	0.844974	2067.47	87.3832	0.849076	2067.53	87.3853
2069.81	87.4642	0.839418	2069.62	87.4573	0.737644	2069.56	87.455	0.882023	2069.49	87.4527	0.645668	2069.43	87.4505	0.839277	2069.36	87.4482	0.803073	2069.3	87.4459	0.835478	2069.24	87.4436	0.846797	2069.17	87.4413	0.856166	2069.11	87.439	0.844163	2069.05	87.4367	0.873031	2068.98	87.4345	0.843708	2068.92	87.4322	0.840788	2068.86	87.4299	0.814371	2068.79	87.4276	0.841591	2068.73	87.4253	0.848335	2068.67	87.423
2073.37	87.5837	0.841512	2073.56	87.5898	0.735217	2073.63	87.5918	0.884026	2073.69	87.5938	0.645742	2073.75	87.5959	0.837308	2073.82	87.5979	0.79955	2073.88	87.5999	0.841262	2073.94	87.6019	0.844403	2074.01	87.604	0.849233	2074.07	87.606	0.846207	2074.13	87.608	0.880752	2074.2	87.61	0.850485	2074.26	87.6121	0.839432	2074.33	87.6141	0.818259	2074.39	87.6161	0.843058	2074.45	87.6181	0.845232	2074.52	87.6202
2076.81	87.6979	0.846002	2076.62	87.6911	0.737173	2076.56	87.6889	0.882373	2076.49	87.6867	0.64657	2076.43	87.6844	0.833807	2076.36	87.6822	0.799932	2076.3	87.6799	0.840869	2076.24	87.6777	0.846927	2076.17	87.6755	0.852231	2076.11	87.6732	0.839722	2076.05	87.671	0.882631	2075.98	87.6687	0.848043	2075.92	87.6665	0.841128	2075.86	87.6643	0.814347	2075.79	87.662	0.845009	2075.73	87.6598	0.839868	2075.67	87.6575
2080.38	87.8174	0.840486	2080.57	87.8233	0.736487	2080.64	87.8253	0.888507	2080.7	87.8273	0.645991	2080.76	87.8292	0.835883	2080.83	87.8312	0.800704	2080.89	87.8332	0.841709	2080.96	87.8351	0.84374	2081.02	87.8371	0.855094	2081.08	87.8391	0.847934	2081.15	87.841	0.872065	2081.21	87.843	0.854012	2081.27	87.845	0.844234	2081.34	87.847	0.816385	2081.4	87.8489	0.851943	2081.47	87.8509	0.843347	2081.53	87.8529
2083.71	87.9279	0.84107	2083.53	87.9215	0.739505	2083.48	87.9193	0.87738	2083.42	87.9172	0.64882	2083.36	87.9151	0.833335	2083.3	87.9129	0.804965	2083.24	87.9108	0.840366	2083.18	87.9087	0.846229	2083.12	87.9065	0.848824	2083.06	87.9044	0.848499	2083	87.9023	0.885602	2082.94	87.9001	0.851681	2082.88	87.898	0.840913	2082.82	87.8959	0.818655	2082.76	87.8937	0.841507	2082.7	87.8916	0.85051	2082.64	87.8895
2087.18	88.0439	0.842446	2087.37	88.0499	0.737326	2087.43	88.0519	0.879618	2087.49	88.0539	0.649566	2087.56	88.056	0.839002	2087.62	88.058	0.800757	2087.68	88.06	0.846073	2087.75	88.062	0.841025	2087.81	88.064	0.858081	2087.87	88.066	0.848175	2087.94	88.0681	0.871179	2088	88.0701	0.846125	2088.06	88.0721	0.843194	2088.13	88.0741	0.815985	2088.19	88.0761	0.837126	2088.25	88.0781	0.84776	2088.32	88.0802
2090.61	88.1589	0.845094	2090.42	88.1522	0.739306	2090.36	88.1499	0.887695	2090.29	88.1477	0.648656	2090.23	88.1455	0.838913	2090.17	88.1432	0.800254	2090.1	88.141	0.84057	2090.04	88.1387	0.842568	2089.98	88.1365	0.85302	2089.91	88.1343	0.840891	2089.85	88.132	0.880656	2089.79	88.1298	0.846341	2089.72	88.1275	0.843782	2089.66	88.1253	0.815579	2089.6	88.1231	0.846153	2089.53	88.1208	0.847201	2089.47	88.1186
2094.18	88.2757	0.839066	2094.37	88.2816	0.738923	2094.43	88.2835	0.881338	2094.49	88.2855	0.644652	2094.56	88.2875	0.835623	2094.62	88.2895	0.802233	2094.68	88.2914	0.845061	2094.75	88.2934	0.847321	2094.81	88.2954	0.856521	2094.87	88.2973	0.844173	2094.94	88.2993	0.87709	2095	88.3013	0.851552	2095.06	88.3033	0.848463	2095.13	88.3052	0.820845	2095.19	88.3072	0.846476	2095.25	88.3092	0.848594	2095.32	88.3111
2097.61	88.3903	0.842715	2097.42	88.3834	0.743173	2097.36	88.3811	0.874457	2097.29	88.3788	0.646486	2097.23	88.3765	0.838217	2097.17	88.3742	0.796968	2097.1	88.3719	0.844762	2097.04	88.3696	0.844247	2096.98	88.3672	0.854527	2096.91	88.3649	0.846233	2096.85	88.3626	0.874103	2096.79	88.3603	0.85199	2096.72	88.358	0.84272	2096.66	88.3557	0.816563	2096.6	88.3534	0.842859	2096.53	88.3511	0.842626	2096.47	88.3488
2101.18	88.512	0.84453	2101.37	88.5183	0.739455	2101.43	88.5204	0.877405	2101.49	88.5225	0.643235	2101.56	88.5246	0.836595	2101.62	88.5267	0.804396	2101.68	88.5288	0.84461	2101.75	88.5309	0.844492	2101.81	88.533	0.857445	2101.87	88.5351	0.845376	2101.94	88.5372	0.875738	2102	88.5393	0.844484	2102.06	88.5414	0.838103	2102.13	88.5435	0.820237	2102.19	88.5456	0.848437	2102.26	88.5477	0.846349	2102.32	88.5498
2104.61	88.6284	0.840935	2104.42	88.6216	0.742283	2104.36	88.6194	0.886258	2104.3	88.6171	0.63911	2104.23	88.6148	0.837696	2104.17	88.6126	0.798965	2104.1	88.6103	0.840903	2104.04	88.6081	0.851177	2103.98	88.6058	0.848523	2103.91	88.6036	0.842891	2103.85	88.6013	0.88582	2103.79	88.599	0.852611	2103.72	88.5968	0.846367	2103.66	88.5945	0.822365	2103.6	88.5923	0.842091	2103.53	88.59	0.843903	2103.47	88.5877
2108.18	88.7441	0.840758	2108.37	88.75	0.737305	2108.43	88.7519	0.879163	2108.49	88.7538	0.64077	2108.56	88.7558	0.834091	2108.62	88.7577	0.802839	2108.68	88.7596	0.837647	2108.75	88.7616	0.846893	2108.81	88.7635	0.859859	2108.87	88.7654	0.846394	2108.94	88.7674	0.875922	2109	88.7693	0.845611	2109.06	88.7712	0.842135	2109.13	88.7732	0.815071	2109.19	88.7751	0.839742	2109.26	88.777	0.837398	2109.32	88.779
2111.62	88.8573	0.843848	2111.43	88.8505	0.740761	2111.37	88.8482	0.880793	2111.3	88.8459	0.6416	2111.24	88.8436	0.835161	2111.17	88.8413	0.804397	2111.11	88.839	0.841385	2111.05	88.8368	0.852713	2110.98	88.8345	0.853053	2110.92	88.8322	0.839368	2110.85	88.8299	0.874842	2110.79	88.8276	0.846623	2110.73	88.8253	0.844016	2110.66	88.823	0.816558	2110.6	88.8207	0.846013	2110.54	88.8185	0.83756	2110.47	88.8162
2115.19	88.9789	0.836658	2115.38	88.9852	0.740013	2115.45	88.9873	0.886385	2115.51	88.9894	0.64167	2115.57	88.9915	0.839194	2115.64	88.9936	0.802463	2115.7	88.9957	0.841696	2115.76	88.9978	0.844853	2115.83	88.9999	0.854416	2115.89	89.002	0.845949	2115.95	89.0041	0.872221	2116.02	89.0062	0.850193	2116.08	89.0083	0.842351	2116.14	89.0104	0.81605	2116.21	89.0126	0.842665	2116.27	89.0147	0.842557	2116.33	89.0168
2118.63	89.0968	0.843338	2118.44	89.09	0.743135	2118.38	89.0877	0.88372	2118.31	89.0854	0.638372	2118.25	89.0831	0.838382	2118.18	89.0809	0.801904	2118.12	89.0786	0.84373	2118.06	89.0763	0.842161	2117.99	89.074	0.856227	2117.93	89.0717	0.845162	2117.87	89.0694	0.874121	2117.8	89.0672	0.846389	2117.74	89.0649	0.846211	2117.68	89.0626	0.823759	2117.61	89.0603	0.844571	2117.55	89.058	0.83682	2117.49	89.0557
2122.19	89.213	0.83804	2122.38	89.2187	0.743965	2122.45	89.2206	0.878378	2122.51	89.2225	0.643347	2122.57	89.2244	0.834902	2122.64	89.2263	0.803189	2122.7	89.2282	0.839105	2122.76	89.2301	0.846573	2122.83	89.2321	0.850062	2122.89	89.234	0.846174	2122.95	89.2359	0.867527	2123.02	89.2378	0.849215	2123.08	89.2397	0.842736	2123.14	89.2416	0.816953	2123.21	89.2435	0.847485	2123.27	89.2454	0.844028	2123.34	89.2473
2125.63	89.3242	0.844891	2125.44	89.3179	0.744651	2125.38	89.3158	0.884325	2125.31	89.3136	0.640997	2125.25	89.3115	0.837092	2125.18	89.3094	0.80262	2125.12	89.3073	0.847326	2125.06	89.3052	0.841501	2124.99	89.3031	0.857366	2124.93	89.301	0.845484	2124.87	89.2989	0.866199	2124.8	89.2967	0.850825	2124.74	89.2946	0.843602	2124.68	89.2925	0.822805	2124.61	89.2904	0.846258	2124.55	89.2883	0.845626	2124.49	89.2862
2129.1	89.4366	0.842569	2129.28	89.4423	0.739047	2129.34	89.4442	0.878801	2129.4	89.4461	0.64203	2129.45	89.448	0.837627	2129.51	89.45	0.801112	2129.57	89.4519	0.840493	2129.63	89.4538	0.845577	2129.69	89.4557	0.848234	2129.75	89.4576	0.842139	2129.81	89.4595	0.879568	2129.87	89.4614	0.849807	2129.93	89.4633	0.846302	2129.99	89.4653	0.821676	2130.05	89.4672	0.849646	2130.11	89.4691	0.848214	2130.17	89.471
2132.44	89.5531	0.840352	2132.25	89.5459	0.743595	2132.19	89.5435	0.886608	2132.12	89.5411	0.641968	2132.06	89.5387	0.833778	2132	89.5363	0.800322	2131.93	89.5339	0.844894	2131.87	89.5315	0.845748	2131.81	89.5291	0.85819	2131.74	89.5267	0.842516	2131.68	89.5243	0.875681	2131.62	89.5219	0.850509	2131.55	89.5195	0.850414	2131.49	89.5171	0.821522	2131.43	89.5147	0.843964	2131.36	89.5123	0.848598	2131.3	89.5099
2136	89.6747	0.847332	2136.19	89.6808	0.74282	2136.26	89.6828	0.876922	2136.32	89.6848	0.644001	2136.38	89.6868	0.835771	2136.45	89.6888	0.802266	2136.51	89.6908	0.838933	2136.57	89.6929	0.85015	2136.64	89.6949	0.857667	2136.7	89.6969	0.846675	2136.77	89.6989	0.879138	2136.83	89.7009	0.848337	2136.89	89.7029	0.850281	2136.96	89.7049	0.820441	2137.02	89.7069	0.846424	2137.08	89.709	0.847958	2137.15	89.711
2139.44	89.7864	0.840979	2139.25	89.78	0.742864	2139.19	89.7778	0.885117	2139.12	89.7757	0.639084	2139.06	89.7735	0.835595	2138.99	89.7714	0.80251	2138.93	89.7692	0.848748	2138.87	89.7671	0.847013	2138.8	89.765	0.861532	2138.74	89.7628	0.844035	2138.68	89.7607	0.89284	2138.61	89.7585	0.847072	2138.55	89.7564	0.842871	2138.49	89.7543	0.817257	2138.42	89.7521	0.842808	2138.36	89.75	0.848516	2138.3	89.7478
2143	89.9022	0.849481	2143.19	89.9082	0.747023	2143.26	89.9103	0.894228	2143.32	89.9123	0.63912	2143.38	89.9143	0.831741	2143.45	89.9164	0.801483	2143.51	89.9184	0.842364	2143.57	89.9204	0.849025	2143.64	89.9224	0.854161	2143.7	89.9245	0.848553	2143.76	89.9265	0.873108	2143.83	89.9285	0.850569	2143.89	89.9305	0.849218	2143.95	89.9326	0.81709	2144.02	89.9346	0.844527	2144.08	89.9366	0.848364	2144.15	89.9386
2146.44	90.0189	0.838909	2146.25	90.012	0.737741	2146.19	90.0097	0.883456	2146.12	90.0074	0.641416	2146.06	90.0051	0.837759	2145.99	90.0027	0.805066	2145.93	90.0004	0.83511	2145.87	89.9981	0.845874	2145.8	89.9958	0.856629	2145.74	89.9935	0.841992	2145.68	89.9912	0.887959	2145.61	89.9889	0.845218	2145.55	89.9865	0.842401	2145.49	89.9842	0.816652	2145.42	89.9819	0.845791	2145.36	89.9796	0.844067	2145.3	89.9773
2150	90.1407	0.845948	2150.19	90.147	0.743385	2150.26	90.1491	0.873561	2150.32	90.1511	0.642486	2150.38	90.1532	0.835002	2150.45	90.1553	0.800767	2150.51	90.1574	0.845657	2150.57	90.1595	0.849609	2150.64	90.1615	0.857253	2150.7	90.1636	0.845891	2150.77	90.1657	0.882566	2150.83	90.1678	0.849258	2150.89	90.1699	0.840094	2150.96	90.1719	0.816489	2151.02	90.174	0.839018	2151.08	90.1761	0.846033	2151.15	90.1782
2153.44	90.2537	0.846193	2153.25	90.2472	0.743733	2153.19	90.2451	0.893052	2153.12	90.2429	0.640426	2153.06	90.2408	0.837942	2153	90.2386	0.805694	2152.93	90.2365	0.840083	2152.87	90.2343	0.846062	2152.8	90.2322	0.856646	2152.74	90.23	0.844693	2152.68	90.2279	0.878791	2152.61	90.2258	0.847899	2152.55	90.2236	0.845077	2152.49	90.2215	0.820141	2152.42	90.2193	0.844845	2152.36	90.2172	0.843744	2152.3	90.215
2157.01	90.3736	0.843909	2157.2	90.3801	0.743062	2157.26	90.3822	0.897122	2157.33	90.3844	0.642026	2157.39	90.3866	0.832321	2157.45	90.3887	0.806101	2157.52	90.3909	0.843003	2157.58	90.3931	0.847014	2157.64	90.3952	0.852849	2157.71	90.3974	0.848244	2157.77	90.3996	0.884201	2157.83	90.4017	0.848598	2157.9	90.4039	0.845623	2157.96	90.406	0.818439	2158.02	90.4082	0.845632	2158.09	90.4104	0.852014	2158.15	90.4125
2160.45	90.4905	0.844552	2160.26	90.4838	0.743435	2160.19	90.4816	0.885401	2160.13	90.4794	0.642515	2160.06	90.4771	0.835885	2160	90.4749	0.799482	2159.94	90.4727	0.845383	2159.87	90.4704	0.845326	2159.81	90.4682	0.862271	2159.75	90.466	0.843307	2159.68	90.4637	0.883206	2159.62	90.4615	0.849058	2159.56	90.4593	0.8379	2159.49	90.457	0.817103	2159.43	90.4548	0.845619	2159.37	90.4526	0.850265	2159.3	90.4503
2163.91	90.6034	0.849985	2164.09	90.6089	0.741488	2164.14	90.6107	0.888673	2164.2	90.6126	0.640736	2164.26	90.6144	0.836065	2164.32	90.6162	0.801415	2164.38	90.6181	0.848897	2164.44	90.6199	0.848415	2164.5	90.6217	0.850719	2164.56	90.6235	0.844014	2164.62	90.6254	0.879128	2164.68	90.6272	0.85246	2164.74	90.629	0.842808	2164.8	90.6308	0.816431	2164.86	90.6327	0.848853	2164.92	90.6345	0.841844	2164.98	90.6363
2167.25	90.7142	0.844966	2167.06	90.7074	0.744019	2166.99	90.7051	0.887015	2166.93	90.7029	0.638921	2166.87	90.7006	0.838563	2166.8	90.6983	0.802832	2166.74	90.696	0.839813	2166.68	90.6938	0.850135	2166.61	90.6915	0.856335	2166.55	90.6892	0.843956	2166.48	90.687	0.877603	2166.42	90.6847	0.848262	2166.36	90.6824	0.84419	2166.29	90.6802	0.814918	2166.23	90.6779	0.837463	2166.17	90.6756	0.845552	2166.1	90.6733
2170.8	90.8329	0.840913	2170.99	90.839	0.748503	2171.06	90.841	0.881169	2171.12	90.8431	0.64545	2171.18	90.8451	0.847683	2171.25	90.8471	0.802414	2171.31	90.8492	0.846465	2171.37	90.8512	0.846269	2171.44	90.8532	0.858081	2171.5	90.8553	0.846149	2171.56	90.8573	0.874806	2171.63	90.8593	0.841254	2171.69	90.8614	0.839761	2171.76	90.8634	0.816707	2171.82	90.8654	0.844066	2171.88	90.8675	0.846512	2171.95	90.8695
2174.24	90.9473	0.843395	2174.05	90.9406	0.739714	2173.99	90.9384	0.881995	2173.92	90.9362	0.639286	2173.86	90.934	0.834815	2173.8	90.9317	0.800141	2173.73	90.9295	0.844179	2173.67	90.9273	0.853026	2173.61	90.9251	0.85991	2173.54	90.9228	0.844239	2173.48	90.9206	0.875126	2173.41	90.9184	0.852412	2173.35	90.9162	0.851437	2173.29	90.9139	0.809267	2173.22	90.9117	0.845901	2173.16	90.9095	0.844473	2173.1	90.9073
2177.7	91.0634	0.837745	2177.88	91.0692	0.746278	2177.94	91.0712	0.880773	2178	91.0731	0.641147	2178.06	91.0751	0.837552	2178.12	91.077	0.800459	2178.18	91.0789	0.847884	2178.24	91.0809	0.84848	2178.3	91.0828	0.856518	2178.35	91.0848	0.838926	2178.41	91.0867	0.873141	2178.47	91.0886	0.847104	2178.53	91.0906	0.845108	2178.59	91.0925	0.81838	2178.65	91.0945	0.846192	2178.71	91.0964	0.843734	2178.77	91.0984
2181.04	91.1752	0.844046	2180.85	91.1685	0.743418	2180.79	91.1663	0.878668	2180.72	91.1641	0.640061	2180.66	91.1618	0.838861	2180.6	91.1596	0.805934	2180.53	91.1574	0.845029	2180.47	91.1552	0.849653	2180.41	91.153	0.84991	2180.34	91.1507	0.848148	2180.28	91.1485	0.887279	2180.22	91.1463	0.857931	2180.15	91.1441	0.84351	2180.09	91.1418	0.817948	2180.03	91.1396	0.844516	2179.96	91.1374	0.849363	2179.9	91.1352
2184.6	91.2926	0.841616	2184.8	91.2986	0.747937	2184.86	91.3006	0.89117	2184.92	91.3026	0.632795	2184.99	91.3046	0.836126	2185.05	91.3065	0.803503	2185.11	91.3085	0.837193	2185.18	91.3105	0.844939	2185.24	91.3125	0.867419	2185.3	91.3145	0.846678	2185.37	91.3165	0.879306	2185.43	91.3185	0.847677	2185.49	91.3205	0.847981	2185.56	91.3225	0.813863	2185.62	91.3245	0.844087	2185.68	91.3264	0.847662	2185.75	91.3284
2188.04	91.4074	0.842833	2187.85	91.4005	0.750198	2187.79	91.3983	0.890067	2187.72	91.396	0.637702	2187.66	91.3937	0.832665	2187.6	91.3914	0.803947	2187.53	91.3892	0.846968	2187.47	91.3869	0.848434	2187.41	91.3846	0.857225	2187.34	91.3823	0.848454	2187.28	91.3801	0.88511	2187.22	91.3778	0.851149	2187.15	91.3755	0.844055	2187.09	91.3733	0.810187	2187.03	91.371	0.851275	2186.96	91.3687	0.843095	2186.9	91.3664
2191.5	91.5254	0.847168	2191.68	91.5309	0.749378	2191.74	91.5327	0.895165	2191.8	91.5345	0.640527	2191.86	91.5364	0.840576	2191.92	91.5382	0.801573	2191.98	91.54	0.844031	2192.04	91.5419	0.848368	2192.1	91.5437	0.860117	2192.15	91.5456	0.834476	2192.21	91.5474	0.880097	2192.27	91.5492	0.855618	2192.33	91.5511	0.84458	2192.39	91.5529	0.821144	2192.45	91.5547	0.847695	2192.51	91.5566	0.840339	2192.57	91.5584
2194.84	91.6352	0.843163	2194.65	91.6287	0.748563	2194.59	91.6265	0.877529	2194.52	91.6243	0.633832	2194.46	91.6221	0.836811	2194.4	91.6199	0.800289	2194.33	91.6177	0.845686	2194.27	91.6155	0.84271	2194.21	91.6133	0.855189	2194.14	91.6111	0.840737	2194.08	91.609	0.879106	2194.01	91.6068	0.852923	2193.95	91.6046	0.844035	2193.89	91.6024	0.817973	2193.82	91.6002	0.844315	2193.76	91.598	0.850095	2193.7	91.5958
2198.4	91.7533	0.840324	2198.59	91.7595	0.747946	2198.66	91.7616	0.886591	2198.72	91.7636	0.6369	2198.78	91.7657	0.838011	2198.85	91.7678	0.805869	2198.91	91.7698	0.845281	2198.98	91.7719	0.851084	2199.04	91.7739	0.857168	2199.1	91.776	0.845031	2199.17	91.7781	0.88367	2199.23	91.7801	0.850843	2199.29	91.7822	0.844899	2199.36	91.7843	0.813966	2199.42	91.7863	0.844994	2199.48	91.7884	0.841322	2199.55	91.7904
2201.84	91.8679	0.839186	2201.65	91.8613	0.746507	2201.59	91.859	0.889556	2201.52	91.8568	0.643049	2201.46	91.8546	0.837103	2201.4	91.8524	0.800259	2201.33	91.8502	0.834223	2201.27	91.848	0.845401	2201.21	91.8457	0.859158	2201.14	91.8435	0.842675	2201.08	91.8413	0.872901	2201.02	91.8391	0.85449	2200.95	91.8369	0.844492	2200.89	91.8347	0.816146	2200.82	91.8325	0.852612	2200.76	91.8303	0.840973	2200.7	91.828
2205.41	91.989	0.841795	2205.6	91.9955	0.7546	2205.67	91.9976	0.892845	2205.73	91.9997	0.633673	2205.79	92.0019	0.839104	2205.86	92.004	0.801266	2205.92	92.0062	0.847211	2205.99	92.0083	0.847523	2206.05	92.0105	0.861695	2206.11	92.0126	0.842924	2206.18	92.0148	0.877712	2206.24	92.0169	0.849256	2206.31	92.019	0.844478	2206.37	92.0212	0.816542	2206.43	92.0233	0.845716	2206.5	92.0255	0.846106	2206.56	92.0276
2208.84	92.1034	0.84298	2208.65	92.0968	0.7477	2208.59	92.0947	0.883053	2208.52	92.0925	0.638061	2208.46	92.0903	0.836859	2208.4	92.0881	0.803375	2208.33	92.086	0.843477	2208.27	92.0838	0.845501	2208.21	92.0816	0.861247	2208.14	92.0794	0.847997	2208.08	92.0772	0.892313	2208.02	92.0751	0.851604	2207.95	92.0729	0.842815	2207.89	92.0707	0.821055	2207.82	92.0685	0.843986	2207.76	92.0664	0.848883	2207.7	92.0642
2212.41	92.2223	0.842444	2212.6	92.2286	0.744944	2212.67	92.2307	0.888014	2212.73	92.2328	0.639997	2212.79	92.2349	0.834585	2212.86	92.237	0.798416	2212.92	92.2391	0.843445	2212.99	92.2412	0.848553	2213.05	92.2433	0.854042	2213.11	92.2454	0.849828	2213.18	92.2475	0.883293	2213.24	92.2496	0.849654	2213.31	92.2517	0.844023	2213.37	92.2538	0.821736	2213.43	92.2559	0.840921	2213.5	92.258	0.851531	2213.56	92.2601
2215.86	92.3398	0.842113	2215.67	92.333	0.750357	2215.6	92.3307	0.881464	2215.54	92.3284	0.638723	2215.48	92.3262	0.838935	2215.41	92.3239	0.802182	2215.35	92.3216	0.846845	2215.29	92.3194	0.852184	2215.22	92.3171	0.86194	2215.16	92.3148	0.844443	2215.09	92.3126	0.887303	2215.03	92.3103	0.852859	2214.97	92.308	0.850843	2214.9	92.3058	0.819294	2214.84	92.3035	0.847956	2214.78	92.3012	0.849978	2214.71	92.299
2219.42	92.4568	0.839223	2219.61	92.4627	0.745326	2219.67	92.4646	0.887057	2219.74	92.4666	0.632552	2219.8	92.4685	0.839216	2219.86	92.4705	0.803425	2219.93	92.4724	0.845193	2219.99	92.4744	0.849632	2220.06	92.4764	0.862832	2220.12	92.4783	0.847413	2220.18	92.4803	0.887404	2220.25	92.4822	0.855299	2220.31	92.4842	0.8504	2220.37	92.4861	0.819393	2220.44	92.4881	0.845152	2220.5	92.49	0.847366	2220.56	92.492
2222.86	92.5712	0.845588	2222.67	92.5644	0.75104	2222.6	92.5621	0.887771	2222.54	92.5599	0.636433	2222.48	92.5576	0.841227	2222.41	92.5553	0.800522	2222.35	92.553	0.850323	2222.29	92.5508	0.851677	2222.22	92.5485	0.853697	2222.16	92.5462	0.845792	2222.09	92.5439	0.882603	2222.03	92.5417	0.848054	2221.97	92.5394	0.847064	2221.9	92.5371	0.815285	2221.84	92.5348	0.842503	2221.78	92.5326	0.840388	2221.71	92.5303
2226.43	92.6896	0.844136	2226.62	92.6956	0.750063	2226.69	92.6976	0.895957	2226.75	92.6996	0.633498	2226.82	92.7016	0.840914	2226.88	92.7036	0.801843	2226.94	92.7056	0.848591	2227.01	92.7076	0.843096	2227.07	92.7096	0.866206	2227.14	92.7116	0.85035	2227.2	92.7136	0.878591	2227.26	92.7156	0.849789	2227.33	92.7176	0.844567	2227.39	92.7196	0.817437	2227.46	92.7216	0.837282	2227.52	92.7236	0.856142	2227.58	92.7256
2229.85	92.8008	0.841045	2229.66	92.7943	0.744221	2229.6	92.7921	0.889481	2229.53	92.7899	0.630382	2229.47	92.7877	0.832371	2229.41	92.7856	0.801475	2229.34	92.7834	0.839139	2229.28	92.7812	0.850303	2229.22	92.779	0.863976	2229.15	92.7769	0.842305	2229.09	92.7747	0.886873	2229.02	92.7725	0.849671	2228.96	92.7703	0.84289	2228.9	92.7682	0.818296	2228.83	92.766	0.851684	2228.77	92.7638	0.84974	2228.71	92.7616
2233.41	92.9183	0.846597	2233.6	92.9244	0.751212	2233.67	92.9265	0.886493	2233.73	92.9285	0.635236	2233.79	92.9306	0.835246	2233.86	92.9326	0.799949	2233.92	92.9347	0.840502	2233.98	92.9367	0.846578	2234.05	92.9388	0.861032	2234.11	92.9408	0.847521	2234.17	92.9429	0.886849	2234.24	92.9449	0.855947	2234.3	92.947	0.849401	2234.36	92.949	0.815576	2234.43	92.951	0.839652	2234.49	92.9531	0.849836	2234.55	92.9551
2236.85	93.0319	0.837651	2236.66	93.0253	0.749574	2236.59	93.0231	0.897757	2236.53	93.0209	0.632197	2236.47	93.0187	0.842962	2236.4	93.0165	0.801658	2236.34	93.0143	0.844525	2236.28	93.0121	0.849987	2236.21	93.0099	0.863304	2236.15	93.0077	0.84227	2236.09	93.0055	0.882505	2236.02	93.0033	0.858376	2235.96	93.0011	0.836857	2235.89	92.9989	0.820593	2235.83	92.9967	0.845579	2235.77	92.9945	0.844839	2235.7	92.9923
2240.41	93.1446	0.842532	2240.6	93.1502	0.751472	2240.66	93.1521	0.886956	2240.73	93.154	0.634189	2240.79	93.1558	0.842644	2240.85	93.1577	0.800078	2240.92	93.1596	0.844135	2240.98	93.1614	0.850734	2241.04	93.1633	0.859791	2241.11	93.1652	0.847393	2241.17	93.1671	0.881567	2241.23	93.1689	0.843079	2241.3	93.1708	0.846841	2241.36	93.1727	0.818889	2241.43	93.1746	0.843861	2241.49	93.1764	0.846177	2241.55	93.1783
2243.85	93.2546	0.84258	2243.66	93.248	0.751093	2243.59	93.2458	0.904873	2243.53	93.2436	0.634677	2243.47	93.2413	0.838304	2243.4	93.2391	0.799017	2243.34	93.2369	0.843964	2243.27	93.2347	0.851322	2243.21	93.2325	0.860655	2243.15	93.2303	0.846212	2243.08	93.2281	0.891442	2243.02	93.2259	0.849861	2242.96	93.2237	0.842958	2242.89	93.2215	0.816692	2242.83	93.2193	0.848206	2242.77	93.217	0.849827	2242.7	93.2148
2247.43	93.3673	0.848267	2247.62	93.3728	0.749025	2247.68	93.3746	0.890692	2247.75	93.3765	0.631468	2247.81	93.3783	0.836928	2247.87	93.3801	0.799749	2247.94	93.382	0.839975	2248	93.3838	0.84937	2248.06	93.3856	0.865721	2248.13	93.3875	0.841897	2248.19	93.3893	0.88242	2248.26	93.3911	0.848337	2248.32	93.393	0.850746	2248.38	93.3948	0.820289	2248.45	93.3966	0.848857	2248.51	93.3985	0.848201	2248.57	93.4003
2250.87	93.472	0.850123	2250.68	93.4658	0.748887	2250.61	93.4637	0.887852	2250.55	93.4617	0.635082	2250.49	93.4596	0.834689	2250.42	93.4576	0.80452	2250.36	93.4555	0.849433	2250.3	93.4535	0.855154	2250.23	93.4514	0.861759	2250.17	93.4493	0.848827	2250.1	93.4473	0.871572	2250.04	93.4452	0.855235	2249.98	93.4432	0.847969	2249.91	93.4411	0.819519	2249.85	93.4391	0.851075	2249.79	93.437	0.841159	2249.72	93.435
2254.44	93.5803	0.839964	2254.63	93.5859	0.75696	2254.7	93.5878	0.895281	2254.76	93.5896	0.636113	2254.82	93.5915	0.83487	2254.89	93.5933	0.803059	2254.95	93.5952	0.84863	2255.01	93.597	0.852999	2255.08	93.5989	0.857712	2255.14	93.6007	0.85039	2255.21	93.6026	0.881341	2255.27	93.6044	0.854412	2255.33	93.6063	0.848034	2255.4	93.6082	0.816768	2255.46	93.61	0.842782	2255.52	93.6119	0.844109	2255.59	93.6137
2257.88	93.6797	0.847225	2257.69	93.674	0.749862	2257.63	93.6721	0.885208	2257.57	93.6702	0.632285	2257.5	93.6683	0.832904	2257.44	93.6664	0.804941	2257.38	93.6645	0.84431	2257.31	93.6626	0.850114	2257.25	93.6607	0.862975	2257.19	93.6588	0.841827	2257.12	93.6569	0.885632	2257.06	93.655	0.851162	2257	93.6531	0.848053	2256.93	93.6512	0.816164	2256.87	93.6493	0.839364	2256.8	93.6474	0.850459	2256.74	93.6455
2261.46	93.7815	0.840337	2261.65	93.7868	0.754286	2261.71	93.7886	0.88964	2261.77	93.7904	0.6269	2261.84	93.7922	0.842675	2261.9	93.794	0.806688	2261.97	93.7958	0.844098	2262.03	93.7975	0.851025	2262.09	93.7993	0.858214	2262.16	93.8011	0.845312	2262.22	93.8029	0.883747	2262.29	93.8047	0.849074	2262.35	93.8065	0.842961	2262.41	93.8083	0.816678	2262.48	93.81	0.844713	2262.54	93.8118	0.847801	2262.6	93.8136
2265.12	93.8855	0.846339	2264.93	93.8799	0.7479	2264.86	93.8781	0.888656	2264.8	93.8762	0.635138	2264.74	93.8744	0.834773	2264.67	93.8725	0.804777	2264.61	93.8706	0.846558	2264.55	93.8688	0.858189	2264.48	93.8669	0.859069	2264.42	93.8651	0.843694	2264.36	93.8632	0.881488	2264.29	93.8613	0.856263	2264.23	93.8595	0.849666	2264.17	93.8576	0.81781	2264.1	93.8558	0.84828	2264.04	93.8539	0.840341	2263.98	93.852
2268.68	93.9802	0.843713	2268.87	93.9849	0.751046	2268.94	93.9864	0.887762	2269	93.988	0.635531	2269.06	93.9896	0.837137	2269.13	93.9911	0.803956	2269.19	93.9927	0.844113	2269.25	93.9942	0.850432	2269.32	93.9958	0.865803	2269.38	93.9974	0.851374	2269.44	93.9989	0.874541	2269.51	94.0005	0.850754	2269.57	94.002	0.850372	2269.63	94.0036	0.820085	2269.7	94.0052	0.847953	2269.76	94.0067	0.848395	2269.82	94.0083
2272.13	94.0696	0.847375	2271.94	94.0644	0.754641	2271.87	94.0627	0.897997	2271.81	94.061	0.630093	2271.74	94.0593	0.838758	2271.68	94.0575	0.802007	2271.62	94.0558	0.847004	2271.55	94.0541	0.848516	2271.49	94.0524	0.863143	2271.42	94.0506	0.847504	2271.36	94.0489	0.881077	2271.3	94.0472	0.855887	2271.23	94.0455	0.846543	2271.17	94.0437	0.818251	2271.11	94.042	0.847789	2271.04	94.0403	0.845257	2270.98	94.0386
2275.7	94.1575	0.841945	2275.89	94.1619	0.754946	2275.95	94.1633	0.884215	2276.01	94.1648	0.631745	2276.08	94.1662	0.836557	2276.14	94.1677	0.803279	2276.2	94.1691	0.844457	2276.27	94.1706	0.853681	2276.33	94.172	0.862288	2276.39	94.1735	0.850737	2276.46	94.1749	0.884123	2276.52	94.1764	0.852868	2276.58	94.1778	0.848829	2276.65	94.1793	0.817805	2276.71	94.1808	0.84474	2276.77	94.1822	0.852014	2276.84	94.1837
2279.13	94.24	0.844854	2278.94	94.2352	0.753474	2278.87	94.2335	0.886889	2278.81	94.2319	0.630465	2278.75	94.2303	0.830949	2278.68	94.2287	0.801632	2278.62	94.2271	0.84534	2278.56	94.2255	0.844051	2278.49	94.2239	0.869988	2278.43	94.2222	0.842914	2278.37	94.2206	0.883033	2278.3	94.219	0.852702	2278.24	94.2174	0.846684	2278.18	94.2158	0.815618	2278.11	94.2142	0.836296	2278.05	94.2125	0.847136	2277.99	94.2109
2282.69	94.321	0.846578	2282.88	94.3249	0.749752	2282.95	94.3263	0.898976	2283.01	94.3276	0.631108	2283.07	94.3289	0.842877	2283.14	94.3302	0.799962	2283.2	94.3315	0.850704	2283.26	94.3328	0.847411	2283.33	94.3341	0.86205	2283.39	94.3354	0.849639	2283.45	94.3368	0.878514	2283.52	94.3381	0.854664	2283.58	94.3394	0.844163	2283.64	94.3407	0.822937	2283.71	94.342	0.843366	2283.77	94.3433	0.845701	2283.84	94.3446
2286.14	94.3956	0.837996	2285.95	94.3912	0.755031	2285.88	94.3897	0.886712	2285.82	94.3883	0.631857	2285.75	94.3868	0.8405	2285.69	94.3853	0.801696	2285.63	94.3839	0.838772	2285.56	94.3824	0.852186	2285.5	94.381	0.864067	2285.43	94.3795	0.849322	2285.37	94.378	0.881398	2285.31	94.3766	0.856185	2285.24	94.3751	0.845833	2285.18	94.3737	0.819883	2285.12	94.3722	0.841795	2285.05	94.3707	0.853206	2284.99	94.3693
2289.71	94.4703	0.84348	2289.9	94.474	0.754304	2289.96	94.4752	0.891141	2290.03	94.4764	0.630676	2290.09	94.4776	0.836809	2290.15	94.4788	0.799447	2290.22	94.48	0.843452	2290.28	94.4813	0.850117	2290.34	94.4825	0.860547	2290.41	94.4837	0.846446	2290.47	94.4849	0.884271	2290.53	94.4861	0.857652	2290.6	94.4874	0.843343	2290.66	94.4886	0.820814	2290.72	94.4898	0.845831	2290.79	94.491	0.849689	2290.85	94.4922
2293.15	94.5393	0.841152	2292.96	94.5352	0.752921	2292.89	94.5339	0.892868	2292.83	94.5325	0.633664	2292.77	94.5312	0.838943	2292.7	94.5298	0.803829	2292.64	94.5285	0.845275	2292.58	94.5271	0.850678	2292.51	94.5258	0.864394	2292.45	94.5244	0.851224	2292.38	94.5231	0.890096	2292.32	94.5218	0.851599	2292.26	94.5204	0.846017	2292.19	94.5191	0.819714	2292.13	94.5177	0.845422	2292.07	94.5164	0.842566	2292	94.515
2296.71	94.6045	0.850787	2296.9	94.6076	0.749412	2296.97	94.6086	0.895516	2297.03	94.6096	0.629022	2297.1	94.6107	0.837951	2297.16	94.6117	0.805347	2297.22	94.6127	0.84456	2297.29	94.6138	0.850394	2297.35	94.6148	0.871728	2297.41	94.6158	0.845008	2297.48	94.6168	0.898155	2297.54	94.6179	0.851381	2297.6	94.6189	0.850109	2297.67	94.6199	0.820046	2297.73	94.6209	0.848029	2297.79	94.622	0.848005	2297.86	94.623
2300.16	94.663	0.840277	2299.97	94.6596	0.752279	2299.9	94.6584	0.895265	2299.84	94.6572	0.630991	2299.78	94.6561	0.837654	2299.71	94.6549	0.802857	2299.65	94.6538	0.845594	2299.58	94.6526	0.850649	2299.52	94.6515	0.857228	2299.46	94.6503	0.847807	2299.39	94.6491	0.892416	2299.33	94.648	0.857242	2299.27	94.6468	0.84861	2299.2	94.6457	0.816555	2299.14	94.6445	0.845991	2299.07	94.6433	0.848748	2299.01	94.6422
2303.73	94.7185	0.841457	2303.92	94.721	0.753395	2303.98	94.7219	0.90129	2304.05	94.7227	0.630439	2304.11	94.7236	0.836203	2304.18	94.7244	0.802775	2304.24	94.7253	0.839573	2304.3	94.7261	0.850861	2304.37	94.727	0.863964	2304.43	94.7278	0.849652	2304.49	94.7287	0.883508	2304.56	94.7295	0.854189	2304.62	94.7304	0.84469	2304.68	94.7312	0.813483	2304.75	94.7321	0.847541	2304.81	94.7329	0.849478	2304.87	94.7338
2307.18	94.7682	0.840648	2306.98	94.7652	0.756309	2306.92	94.7642	0.887886	2306.86	94.7632	0.630476	2306.79	94.7622	0.832902	2306.73	94.7612	0.801211	2306.66	94.7602	0.850908	2306.6	94.7592	0.848131	2306.54	94.7582	0.861789	2306.47	94.7572	0.85183	2306.41	94.7562	0.8838	2306.35	94.7552	0.853278	2306.28	94.7542	0.844178	2306.22	94.7532	0.819557	2306.15	94.7522	0.84845	2306.09	94.7512	0.849881	2306.03	94.7502
2310.73	94.8157	0.84486	2310.92	94.8179	0.761019	2310.99	94.8187	0.887405	2311.05	94.8194	0.633077	2311.11	94.8202	0.83777	2311.18	94.8209	0.803532	2311.24	94.8216	0.839975	2311.3	94.8224	0.849426	2311.37	94.8231	0.86906	2311.43	94.8239	0.846236	2311.49	94.8246	0.882631	2311.56	94.8253	0.855301	2311.62	94.8261	0.845286	2311.68	94.8268	0.815229	2311.75	94.8276	0.842828	2311.81	94.8283	0.849855	2311.87	94.829
2314.17	94.8587	0.848835	2313.98	94.8561	0.758155	2313.91	94.8553	0.893137	2313.85	94.8544	0.630994	2313.79	94.8535	0.841473	2313.72	94.8526	0.807154	2313.66	94.8518	0.846857	2313.6	94.8509	0.854058	2313.53	94.85	0.869288	2313.47	94.8491	0.847644	2313.41	94.8483	0.890192	2313.34	94.8474	0.857472	2313.28	94.8465	0.845886	2313.22	94.8456	0.822103	2313.15	94.8448	0.85119	2313.09	94.8439	0.844403	2313.03	94.843
2317.73	94.8954	0.838123	2317.92	94.8968	0.752339	2317.99	94.8972	0.893977	2318.05	94.8977	0.629196	2318.11	94.8982	0.835171	2318.18	94.8986	0.802419	2318.24	94.8991	0.844687	2318.3	94.8996	0.853696	2318.37	94.9	0.859874	2318.43	94.9005	0.844223	2318.49	94.9009	0.883158	2318.56	94.9014	0.851304	2318.62	94.9019	0.847582	2318.68	94.9023	0.821921	2318.75	94.9028	0.845768	2318.81	94.9033	0.83906	2318.87	94.9037
2321.39	94.9281	0.84424	2321.2	94.9261	0.757005	2321.13	94.9254	0.896172	2321.07	94.9247	0.625829	2321.01	94.924	0.839288	2320.94	94.9233	0.800691	2320.88	94.9227	0.848167	2320.82	94.922	0.848792	2320.75	94.9213	0.860125	2320.69	94.9206	0.845491	2320.63	94.92	0.889334	2320.56	94.9193	0.853845	2320.5	94.9186	0.847366	2320.44	94.9179	0.816693	2320.37	94.9173	0.849443	2320.31	94.9166	0.8515	2320.24	94.9159
2324.95	94.9535	0.847294	2325.14	94.9543	0.754655	2325.21	94.9546	0.888571	2325.27	94.9548	0.629267	2325.33	94.9551	0.837662	2325.4	94.9553	0.802607	2325.46	94.9556	0.846357	2325.52	94.9559	0.844815	2325.59	94.9561	0.864289	2325.65	94.9564	0.846876	2325.71	94.9566	0.879723	2325.78	94.9569	0.848948	2325.84	94.9572	0.849853	2325.9	94.9574	0.815638	2325.97	94.9577	0.844606	2326.03	94.958	0.848649	2326.09	94.9582
2328.39	94.975	0.845109	2328.2	94.9736	0.750338	2328.13	94.9732	0.891069	2328.07	94.9727	0.626588	2328.01	94.9723	0.83748	2327.94	94.9718	0.800955	2327.88	94.9714	0.835125	2327.82	94.9709	0.849702	2327.75	94.9704	0.869266	2327.69	94.97	0.851744	2327.63	94.9695	0.887763	2327.56	94.9691	0.852471	2327.5	94.9686	0.84291	2327.44	94.9682	0.818837	2327.37	94.9677	0.848554	2327.31	94.9673	0.844391	2327.24	94.9668
2331.95	94.9913	0.84648	2332.14	94.9918	0.754122	2332.21	94.9919	0.892804	2332.27	94.9921	0.629662	2332.33	94.9922	0.845817	2332.4	94.9923	0.801186	2332.46	94.9925	0.848932	2332.52	94.9926	0.852481	2332.59	94.9928	0.862359	2332.65	94.9929	0.845698	2332.71	94.9931	0.886771	2332.78	94.9932	0.852719	2332.84	94.9934	0.852732	2332.9	94.9935	0.819835	2332.97	94.9937	0.847453	2333.03	94.9938	0.845573	2333.09	94.994
2335.39	95.0012	0.844777	2335.2	95.0006	0.752952	2335.13	95.0004	0.89362	2335.07	95.0001	0.627341	2335.01	94.9999	0.841904	2334.94	94.9997	0.802603	2334.88	94.9995	0.85257	2334.82	94.9993	0.854335	2334.75	94.999	0.865308	2334.69	94.9988	0.848789	2334.63	94.9986	0.882961	2334.56	94.9984	0.852448	2334.5	94.9982	0.837791	2334.44	94.998	0.818605	2334.37	94.9977	0.845237	2334.31	94.9975	0.840979	2334.25	94.9973
2338.96	95.0057	0.840178	2339.15	95.0056	0.754415	2339.21	95.0056	0.88632	2339.27	95.0055	0.628662	2339.34	95.0055	0.836103	2339.4	95.0054	0.799072	2339.46	95.0054	0.846389	2339.53	95.0053	0.852426	2339.59	95.0053	0.870533	2339.66	95.0053	0.843075	2339.72	95.0052	0.890833	2339.78	95.0052	0.85174	2339.85	95.0051	0.847255	2339.91	95.0051	0.819518	2339.97	95.0051	0.844572	2340.04	95.005	0.851105	2340.1	95.005
[truncated: 2,503 more columns]
