# Supplementary material for: Pyridoxine induces glutathione synthesis via PKM2-mediated Nrf2 transactivation and confers neuroprotection
Source: Nat Commun. 2020 Feb 18;11:941. doi: 10.1038/s41467-020-14788-x (PMC7029000; doi:10.1038/s41467-020-14788-x)
Supplement: Supplementary file 8 — Source Data [file 41467_2020_14788_MOESM8_ESM.xlsx]

## Sheet: Figure 1
		Sample size	Statistical test	Treatment effect	p value	Significance
Figure 1A	GSH levels after treatment with different concerntration of cabergoline	n = 6 tests	two-way ANOVA	F (5, 60) = 12.51	P<0.0001	P < 0.001		Figure 1A	Astrocyte						Neuron
Astrocytes	0 vs. 5		Dunnett's multiple comparisons test		0.9985	NS		0	21.6448	20.2194	20.9149	19.2869	17.3614	18.8025	6.32507	6.49229	5.88808	6.36946	6.76617	7.00458
	0 vs. 10		Dunnett's multiple comparisons test		<0.0001	P < 0.001		5	20.4645	19.2017	19.5184	18.581	23.0762	18.684	5.94453	7.45474	7.70663	7.71314	6.60268	6.32661
	0 vs. 20		Dunnett's multiple comparisons test		0.0003	P < 0.001		10	24.8751	23.5027	23.0847	21.6455	24.0096	24.4292	6.10349	7.51513	7.05192	5.79516	6.37221	6.55332
	0 vs. 40		Dunnett's multiple comparisons test		<0.0001	P < 0.001		20	26.0308	21.3608	19.732	22.602	25.263	23.3724	6.66319	5.66051	6.07991	6.11748	6.50853	6.93386
	0 vs. 80		Dunnett's multiple comparisons test		0.0002	P < 0.001		40	26.5598	23.5238	26.3919	26.1179	27.4627	25.2731	6.04085	5.76393	6.02992	4.87884	5.82144	4.923
Neurons	0 vs. 5		Dunnett's multiple comparisons test		0.9575	NS		80	21.2479	26.4986	21.1049	20.8902	25.2442	23.9224	6.87288	5.63937	5.82309	5.05088	5.89111	6.72546
	0 vs. 10		Dunnett's multiple comparisons test		0.9998	NS
	0 vs. 20		Dunnett's multiple comparisons test		0.9997	NS
	0 vs. 40		Dunnett's multiple comparisons test		0.6703	NS
	0 vs. 80		Dunnett's multiple comparisons test		0.9609	NS
Figure 1B	GSH levels treated with cabergoline after different times	n = 6 tests	two-way ANOVA	F (4, 50) = 7.480	P<0.0001	P < 0.001		Figure 1B	Astrocyte						Neuron
Astrocytes	0 vs. 6		Dunnett's multiple comparisons test		0.2289	NS		0	17.7261	21.5154	16.3273	19.9602	18.9371	19.6982	6.11874	7.79505	6.75978	6.07035	6.7556	6.66934
	0 vs. 12		Dunnett's multiple comparisons test		<0.0001	P < 0.001		6	19.9647	18.7216	20.4063	23.6654	20.7699	20.7659	7.83132	7.43692	5.92604	6.40471	6.9935	7.1594
	0 vs. 18		Dunnett's multiple comparisons test		<0.0001	P < 0.001		12	22.2556	20.5976	27.9392	27.4562	25.451	24.3074	6.50045	6.93746	5.91039	6.35784	6.24481	6.17506
	0 vs. 24		Dunnett's multiple comparisons test		<0.0001	P < 0.001		18	24.7447	25.9637	23.3362	23.6989	22.9314	20.3335	6.03718	6.71059	5.96314	7.34174	5.68935	6.81492
Neurons	0 vs. 6		Dunnett's multiple comparisons test		0.9957	NS		24	21.7852	19.9343	25.3	24.5469	26.0602	26.6091	6.50807	6.73134	5.95696	7.38445	7.1495	6.75342
	0 vs. 12		Dunnett's multiple comparisons test		0.9887	NS
	0 vs. 18		Dunnett's multiple comparisons test		0.9955	NS		Figure 1C	Astrocyte
	0 vs. 24		Dunnett's multiple comparisons test		>0.9999	NS		Mock	18.2877	22.0313	17.0142	20.3255	17.3854	21.5327
Figure 1C	GSH levels in astrocytes treated with cabergoline for 12 h after pretreated with SCH23390 or sulpiride	n = 6 tests	one-way ANOVA	F (5, 30) = 11.9	< 0.0001	P < 0.001		SCH23390	16.773	19.0575	20.2956	18.078	19.6976	17.5352
	Mock vs. SCH23390		Tukey's multiple comparisons test		0.9824	NS		Sulpiride	17.8997	19.9964	15.3817	15.3434	14.7326	15.381
	Mock vs. Sulpiride		Tukey's multiple comparisons test		0.1972	NS		Cabergoline	25.6816	21.7769	25.8161	28.0751	22.6754	22.9704
	Mock vs. Cabergoline		Tukey's multiple comparisons test		0.0041	P < 0.01		SCH23390+Cabergoline	25.2203	21.6825	20.2656	27.4047	22.9947	23.8642
	Cabergoline vs. SCH23390+Cabergoline		Tukey's multiple comparisons test		0.9751	NS		Sulpiride+Cabergoline	19.7509	18.6125	17.9378	21.3909	20.7239	24.3449
	Cabergoline vs. Sulpiride+Cabergoline		Tukey's multiple comparisons test		0.0326	P < 0.05
Figure 1D	GSH levels in astrocytes from wild-type mice or Drd2-knockout mice after quinpirole, quinelorane, or bromocriptine treatment for 12 h	n = 6 tests	two-way ANOVA	F (3, 40) = 6.242	0.0014	P < 0.01		Figure 1D	Drd2+/+						Drd2-/-
Drd+/+	Mock vs. Quinpirole		Dunnett's multiple comparisons test		0.0001	P < 0.001		Mock	20.6382	21.0405	19.4135	17.3847	17.396	17.2474	17.247	15.9486	17.345	16.9242	15.9149	18.6413
	Mock vs. Quinelorane		Dunnett's multiple comparisons test		0.0001	P < 0.001		Quinpirole	23.6949	23.1157	27.5345	23.3905	26.3843	27.0778	18.3348	17.3065	16.5883	19.3469	15.6708	16.5146
	Mock vs. Bromocriptine		Dunnett's multiple comparisons test		0.0001	P < 0.001		Quinelorane	24.8408	21.5555	25.0936	24.1007	21.7696	27.8891	18.1175	17.0421	16.0869	19.5393	19.091	18.3573
Drd-/-	Mock vs. Quinpirole		Dunnett's multiple comparisons test		0.9843	NS		Bromocriptine	21.5517	20.9606	24.0461	26.345	21.7919	26.5992	18.1706	18.9699	17.3984	17.1969	15.9304	19.5492
	Mock vs. Quinelorane		Dunnett's multiple comparisons test		0.6194	NS
	Mock vs. Bromocriptine		Dunnett's multiple comparisons test		0.7326	NS
Figure 1E	Striatal GSH levels in Drd2flox/flox mice and Drd2hGFAPcKO mice after quinpirole administration	n = 6 mice in each group	two-way ANOVA	F (1, 20) = 3.809	0.0651	NS		Figure 1E	Drd2loxp/loxp						Drd2hGFAPcKO
Drdflox/flox	Mock vs. Quinpirole		Sidak's multiple comparisons test		0.0009	P < 0.001		Mock	7.78033	7.72968	7.22721	7.86136	8.95243	9.63325	7.4328	8.05366	5.90796	6.28285	6.7885	5.83854
DrdhGFAP cKO	Mock vs. Quinpirole		Sidak's multiple comparisons test		0.2977	NS		Quinpirole	8.90241	11.8416	12.9428	10.4995	13.0273	10.4044	6.10035	8.4771	7.5245	8.85958	9.61143	6.08637
Figure 1I	Gclc	n = 3 tests	Unpaired t-test (two-tailed)	t=9.105 df=4	0.0008	P < 0.001		Figure 1I	Mock			Quinpirole
	Gclm	n = 3 tests	Unpaired t-test (two-tailed)	t=3.392 df=4	0.0275	P < 0.05		Gclc	1.22785	0.757706	1.01444	2.42459	2.3287	2.23853
	Hmox1	n = 3 tests	Unpaired t-test (two-tailed)	t=2.633 df=4	0.058	NS		Gclm	0.81886	0.881614	1.29953	3.35496	1.94458	2.28686
	Gsta1	n = 3 tests	Unpaired t-test (two-tailed)	t=3.142 df=4	0.0348	P < 0.05		Hmox1	1.0904	1.26945	0.640152	1.66728	2.16026	1.42771
	Gsr	n = 3 tests	Unpaired t-test (two-tailed)	t=4.071 df=4	0.0152	P < 0.05		Gsta1	1.10822	0.892416	0.999361	1.3103	2.1034	1.96163
	Gpx4	n = 3 tests	Unpaired t-test (two-tailed)	t=7.061 df=4	0.0021	P < 0.01		Gsr	1.28175	1.17393	0.544314	2.50437	1.89769	2.13773
	G6pdh	n = 3 tests	Unpaired t-test (two-tailed)	t=3.877 df=4	0.0179	P < 0.05		Gpx4	0.800679	1.10024	1.09908	2.09137	2.68296	2.52354
	Nqo1	n = 3 tests	Unpaired t-test (two-tailed)	t=8.036 df=4	0.0013	P < 0.01		G6pdh	0.690775	0.780681	1.52854	3.24236	2.03753	2.94237
Figure 1K	GSH levels in wild-type and Nrf2-null astrocytes after quinpirole treatment	n = 6 tests	two-way ANOVA	F (1, 20) = 3.199	0.0888	NS		Nqo1	0.736599	0.839716	1.42369	2.66841	2.78827	2.82388
Nrf2+/+	Mock vs. Quinpirole		Sidak's multiple comparisons test		0.0007	P < 0.001		Figure 1K	WT						Nrf2 KO
Nrf2-/-	Mock vs. Quinpirole		Sidak's multiple comparisons test		0.1739	NS		Mock	20.5464	18.5428	21.3487	20.93	16.2538	19.2209	13.3986	13.5122	15.9193	13.1615	15.3209	14.9416
Figure 1M	Gclc-A	n = 3 tests	Unpaired t-test (two-tailed)	t=14.37 df=4	0.0001	P < 0.001		Quinpirole	24.2714	21.4952	25.0902	24.7282	25.6516	20.2003	16.2041	14.7143	17.3307	16.3127	14.9532	16.8817
	Gclc-B	n = 3 tests	Unpaired t-test (two-tailed)	t=4.735 df=4	0.0091	P < 0.01		Figure 1M	Mock			Quinpirole
	Gclc-C	n = 3 tests	Unpaired t-test (two-tailed)	t=4.214 df=4	0.0135	P < 0.05		Gclc-A	0.048965	0.078243	0.072055	0.198899	0.212241	0.207396
	Gclc-D	n = 3 tests	Unpaired t-test (two-tailed)	t=3.187 df=4	0.0333	P < 0.05		Gclc-B	0.069378	0.041528	0.069792	0.164703	0.117767	0.170792
	Actin	n = 3 tests	Unpaired t-test (two-tailed)	t=1.428 df=4	0.2264	NS		Gclc-C	0.037347	0.032002	0.050407	0.068133	0.100342	0.089266
Figure 1N	Gclm-A	n = 3 tests	Unpaired t-test (two-tailed)	t=3.744 df=4	0.0201	P < 0.05		Gclc-D	0.024062	0.016022	0.026629	0.031797	0.049047	0.049696
	Gclm-B	n = 3 tests	Unpaired t-test (two-tailed)	t=7.525 df=4	0.0017	P < 0.01		Actin	0.003816	0.003643	0.003004	0.002938	0.003344	0.00299
	Gclm-C	n = 3 tests	Unpaired t-test (two-tailed)	t=4.053 df=4	0.0154	P < 0.05		Figure 1N	Mock			Quinpirole
	Gclm-D	n = 3 tests	Unpaired t-test (two-tailed)	t=12.06 df=4	0.0003	P < 0.001		Gclm-A	0.441107	0.296578	0.478454	0.758236	0.615609	0.864825
	Actin	n = 3 tests	Unpaired t-test (two-tailed)	t=1.245 df=4	0.2811	NS		Gclm-B	0.213139	0.209069	0.254791	0.401742	0.465487	0.490263
	Gclm-C	n = 3 tests	Unpaired t-test (two-tailed)	t=4.053 df=4	0.0154	P < 0.05		Gclm-C	0.177385	0.189369	0.190745	0.430128	0.31026	0.308728
	Gclm-D	n = 3 tests	Unpaired t-test (two-tailed)	t=12.06 df=4	0.0003	P < 0.001		Gclm-D	0.390153	0.374105	0.310495	0.794985	0.758343	0.717467
	Actin	n = 3 tests	Unpaired t-test (two-tailed)	t=1.245 df=4	0.2811	NS		Actin	0.007881	0.00849	0.007642	0.010463	0.008758	0.007826

## Sheet: Figure 2
		Sample size	Statistical test	Treatment effect	p value	Significance
Figure 2E	The amount of anti-Nrf2-immunoprecipitated DNA detected by qRT-PCR with primers flanking the Gclc promoter region	n = 3 tests	one-way ANOVA	F (3, 8) = 13.61	0.0037	P < 0.01		Figure 2E	Gclc			Gclm
	Mock vs. Quinpirole		Tukey's multiple comparisons test		0.0037	P < 0.01		Mock	0.059808	0.072097	0.048329	0.405346	0.33809	0.308835
	Quinpirole vs. DASA-58+Quinpirole		Tukey's multiple comparisons test		0.0066	P < 0.01		Quinpirole	0.151781	0.139782	0.232488	0.522101	0.614448	0.595821
	The amount of anti-Nrf2-immunoprecipitated DNA detected by qRT-PCR with primers flanking the Gclm promoter region	n = 3 tests	one-way ANOVA	F (5, 30) = 3.925	0.0074	P < 0.01		DASA-58	0.040426	0.050702	0.060999	0.267243	0.264943	0.351127
	Mock vs. Quinpirole		Tukey's multiple comparisons test		0.0036	P < 0.01		DASA-58+Quinpirole	0.057309	0.080589	0.073935	0.386362	0.311681	0.259115
	Quinpirole vs. DASA-58+Quinpirole		Tukey's multiple comparisons test		0.0015	P < 0.01		Figure 2F	Astrocyte
Figure 2F	GSH levels in primary astrocytes which were pretreated withDASA-58 for 1 h and then stimulated with quinpirole for 12 h	n = 6 tests	one-way ANOVA	F (3, 20) = 7.604	0.0014	P < 0.01		Mock	18.7121	20.6271	22.0077	20.5281	18.2213	16.7507
	Mock vs. Quinpirole		Tukey's multiple comparisons test		0.0112	P < 0.05		Quinpirole	24.1888	22.2338	23.2452	21.4773	25.2692	25.5043
	Quinpirole vs. DASA-58+Quinpirole		Tukey's multiple comparisons test		0.014	P < 0.05		DASA-58	17.864	20.1562	20.2157	17.2085	15.872	18.7061
Figure 2G	The amount of anti-Nrf2-immunoprecipitated DNA detected by qRT-PCR with primers flanking the Gclc promoter region	n = 3 tests	one-way ANOVA	F (3, 8) = 49.17	<0.0001	P < 0.001		DASA-58+Quinpirole	16.9356	22.8738	17.5198	22.2583	21.1679	16.8272
	Mock vs. Quinpirole		Tukey's multiple comparisons test		0.0001	P < 0.001		Figure 2G	Gclc			Gclm
	Quinpirole vs. Pkm2 siRNA+Quinpirole		Tukey's multiple comparisons test		<0.0001	P < 0.001		Mock	0.09408	0.056763	0.093209	0.307397	0.362646	0.406213
	The amount of anti-Nrf2-immunoprecipitated DNA detected by qRT-PCR with primers flanking the Gclm promoter region	n = 3 tests	one-way ANOVA	F (3, 8) = 11.23	0.0031	P < 0.01		Quinpirole	0.196325	0.182221	0.229674	0.481537	0.513777	0.782523
	Mock vs. Quinpirole		Tukey's multiple comparisons test		0.0459	P < 0.05		DASA-58	0.047519	0.043563	0.057989	0.184239	0.208456	0.214437
	Quinpirole vs. Pkm2 siRNA+Quinpirole		Tukey's multiple comparisons test		0.0091	P < 0.01		DASA-58+Quinpirole	0.073042	0.057954	0.052674	0.241879	0.280184	0.296924
Figure 2H	GSH levels in primary astrocytes transfected with Pkm2-specific siRNA and then stimulated with quinpirole for 12 h	n = 6 tests	one-way ANOVA	F (3, 20) = 13.12	<0.0001	P < 0.001			Astrocyte
	Mock vs. Quinpirole		Tukey's multiple comparisons test		0.0033	P < 0.01		Mock	19.5359	20.9013	18.0314	17.3376	16.0313	18.348
	Quinpirole vs. Pkm2 siRNA+Quinpirole		Tukey's multiple comparisons test		0.0007	P < 0.001		Quinpirole	26.5233	21.4341	26.1497	24.0344	19.5756	19.9435
								PKM2 siRNA	15.3404	18.4507	15.3958	17.3332	15.203	15.7861
								PKM2 siRNA+Quinpirole	19.367	18.814	16.6395	16.9544	16.8418	17.0284

## Sheet: Figure 3
		Sample size	Statistical test	Treatment effect	p value	Significance
Figure 3F	The amount of anti-Nrf2-immunoprecipitated DNA detected by qRT-PCR with primers flanking the Gclc promoter region	n = 3 tests	Unpaired t-test (two-tailed)	t=0.8885 df=4	0.4245	NS		Figure 3F	Gclc			Gclm
	The amount of anti-Nrf2-immunoprecipitated DNA detected by qRT-PCR with primers flanking the Gclm promoter region	n = 3 tests	Unpaired t-test (two-tailed)	t=0.7902 df=4	0.4736	NS		Mock	0.06968	0.093308	0.087718	0.212157	0.275762	0.398694
Figure 3G	Gclc mRNA in primary astrocytes from β-arrestin2-knockout mice stimulated with quinpirole for 12 h	n = 3 tests	Unpaired t-test (two-tailed)	t=0.6375 df=4	0.5585	NS		Quinpirole	0.080084	0.086261	0.045837	0.419582	0.24563	0.425532
	Gclm mRNA in primary astrocytes from β-arrestin2-knockout mice stimulated with quinpirole for 12 h	n = 3 tests	Unpaired t-test (two-tailed)	t=0.1506 df=4	0.8876	NS		Figure 3G	Gclc			Gclm
Figure 3I	GSH levels in primary astrocytes from β-arrestin2-knockout mice stimulated with quinpirole for 12 h	n = 6 tests	Unpaired t-test (two-tailed)	t=0.8594 df=10	0.4102	NS		Mock	1.31637	1.10427	0.579359	1.26719	1.33273	0.400083
								Quinpirole	1.14878	0.974356	1.34257	0.838296	1.16745	0.849974
								Figure 3I	Astrocyte
								Mock	21.1848	16.0973	19.5331	16.1288	17.551	20.4398
								Quinpirole	16.4356	19.826	20.6382	20.852	21.7924	17.7292

## Sheet: Figure 4
		Sample size	Statistical test	Treatment effect	p value	Significance
Figure 4C	PKM1 mRNA in primary neurons and astrocytes	n = 3 tests	Unpaired t-test (two-tailed)	t=7.474 df=4	0.0017	P < 0.01		Figure 4C	Astrocyte			Neuron
	PKM2 mRNA in primary neurons and astrocytes	n = 3 tests	Unpaired t-test (two-tailed)	t=10.05 df=4	0.0006	P < 0.001		PKM1	1.08756	0.900888	1.01155	2.69256	2.31499	2.09415
								PKM2	0.925668	1.17599	0.898337	0.12287	0.095866	0.107655

## Sheet: Figure 5
		Sample size	Statistical test	Treatment effect	p value	Significance
Figure 5B	Densitometric analysis of the PKM2 dimer/tetramer ratio	n = 3 tests	one-way ANOVA	F (22, 46) = 15.61	<0.0001	P < 0.001		Figure 5B	Dimer/Tetramer ratio
	mock vs. 194		Dunnett's multiple comparisons test		0.0001	P < 0.001		Mock	0.709177	0.644166	0.681124
	mock vs. 324		Dunnett's multiple comparisons test		0.0001	P < 0.001		139	0.711107	0.751118	1.02887
Figure 5I	The amount of anti-Nrf2-immunoprecipitated DNA detected by qRT-PCR with primers flanking the Gclc promoter region	n = 3 tests	one-way ANOVA	F (3, 8) = 45.05	<0.0001	P < 0.001		194	1.27018	1.11204	1.34594		Figure 5I	Gclc			Gclm
	Mock vs. Pyridoxine		Tukey's multiple comparisons test		<0.0001	P < 0.001		272	0.721549	0.803246	0.796618		Mock	0.088067	0.04709	0.05184	0.307661	0.267449	0.404228
	Pyridoxine vs. Pkm2 siRNA+Pyridoxine		Tukey's multiple comparisons test		<0.0001	P < 0.001		307	0.607648	0.916541	0.608086		Pyridoxine	0.17447	0.213513	0.203469	0.768542	0.680059	0.682089
	The amount of anti-Nrf2-immunoprecipitated DNA detected by qRT-PCR with primers flanking the Gclm promoter region	n = 3 tests	one-way ANOVA	F (3, 8) = 47.29	<0.0001	P < 0.001		309	0.387582	0.316149	0.274957		PKM2 siRNA	0.058433	0.047805	0.05658	0.263695	0.3294	0.244562
	Mock vs. Pyridoxine		Tukey's multiple comparisons test		<0.0001	P < 0.001		324	1.25178	1.42885	1.152		PKM2 siRNA+Pyridoxine	0.073643	0.038839	0.039988	0.34693	0.371358	0.326786
	Pyridoxine vs. Pkm2 siRNA+Pyridoxine		Tukey's multiple comparisons test		<0.0001	P < 0.001		325	0.767703	1.28075	0.659034
Figure 5J	Gclc mRNA levels in primary astrocytes transfected with Pkm2-specific siRNA and then stimulated with pyridoxine for 12 h	n = 3 tests	one-way ANOVA	F (3, 8) = 12.99	0.0019	P < 0.01		333	0.876923	0.81006	0.805233		Figure 5J	Gclc			Gclm
	Mock vs. Pyridoxine		Tukey's multiple comparisons test		0.0099	P < 0.01		369	0.322999	0.294969	0.415753		Mock	1.17457	1.28226	0.543168	0.803485	0.874901	1.32161
	Pyridoxine vs. Pkm2 siRNA+Pyridoxine		Tukey's multiple comparisons test		0.0034	P < 0.01		376	0.579036	0.551281	0.540446		Pyridoxine	3.34345	2.48825	1.86875	2.07827	2.44532	3.92485
	Gclm mRNA levels in primary astrocytes transfected with Pkm2-specific siRNA and then stimulated with pyridoxine for 12 h	n = 3 tests	one-way ANOVA	F (3, 8) = 13.11	0.0019	P < 0.01		384	0.521542	0.474388	0.383523		PKM2 siRNA	0.75998	0.699078	0.466212	0.577278	0.441631	0.580469
	Mock vs. Pyridoxine		Tukey's multiple comparisons test		0.0105	P < 0.05		469	0.675707	0.620064	0.644817		PKM2 siRNA+Pyridoxine	0.678746	0.872825	0.521219	0.553586	0.618179	0.689322
	Pyridoxine vs. Pkm2 siRNA+Pyridoxine		Tukey's multiple comparisons test		0.0034	P < 0.01		471	0.682366	0.48332	0.662156
Figure 5L	GSH levels in primary astrocytes transfected with Pkm2-specific siRNA and then stimulated with pyridoxine for 12 h	n = 6 tests	one-way ANOVA	F (3, 20) = 19.3	<0.0001	P < 0.001		481	0.098201	0.118118	0.156244		Figure 5L	Astrocyte
	Mock vs. Pyridoxine		Tukey's multiple comparisons test		0.0002	P < 0.001		529	0.559085	0.742128	0.709585		Mock	20.8902	16.9591	21.1942	18.59	16.707	17.653
	Pyridoxine vs. Pkm2 siRNA+Pyridoxine		Tukey's multiple comparisons test		0.0002	P < 0.001		546	0.591662	0.629811	0.537007		Pyridoxine	25.0582	22.9649	22.8643	25.1399	24.4398	21.7231
Figure 5M	Gclc mRNA in primary neurons stimulated with pyridoxine for 12 h	n = 3 tests	Unpaired t-test (two-tailed)	t=0.9528 df=4	0.3946	NS		557	0.51911	0.535404	0.63814		PKM2 siRNA	15.597	17.1301	16.2336	15.5357	18.3957	17.6793
	Gclm mRNA in primary neurons stimulated with pyridoxine for 12 h	n = 3 tests	Unpaired t-test (two-tailed)	t=0.488 df=4	0.6511	NS		694	0.752616	0.702755	0.5707		PKM2 siRNA+Pyridoxine	17.6882	20.7731	21.5172	18.3571	17.3848	16.6715
Figure 5N	GSH levels in primary neurons stimulated with pyridoxine for 12 h	n = 6 tests	Unpaired t-test (two-tailed)	t=0.2114 df=10	0.8368	NS		744	0.382683	0.389419	0.417493		Figure 5M	Gclc			Gclm
								809	0.530892	0.721249	0.62927		Mock	1.04263	1.34067	0.616701	0.934299	1.0193	1.0464
								829	0.521178	0.625051	0.411519		Pyridoxine	1.16055	1.16463	1.28689	1.31248	0.816491	1.08667
								844	0.524833	0.789596	0.762584		Figure 5N	Neuron
													Mock	6.88248	7.44921	7.55005	7.87535	6.21255	6.32051
													Pyridoxine	7.95698	8.68282	8.28363	6.45955	6.73151	6.65644

## Sheet: Figure 6
		Sample size	Statistical test	Treatment effect	p value	Significance
Figure 6B-Gclc	Gclc mRNA in Drd2flox/flox and Drd2hGFAPcKO mice after continuous infusion of 5 mg/kg quinpirole or 5 mg/kg pyridoxine for 7 consecutive days	n = 6 mice in each group	two-way ANOVA	F (2, 30) = 15.04	P<0.0001	P < 0.001		Figure 6B-Gclc	Drd2loxp/loxp						Drd2hGFAPcKO
Drd2flox/flox	Mock vs. Quinpirole		Dunnett's multiple comparisons test		<0.0001	P < 0.001		Mock	0.986164	1.16959	0.899125	0.890981	1.19554	0.858608	0.659089	0.852571	0.582998	0.646445	0.65893	1.00194
	Mock vs. Pyridoxine		Dunnett's multiple comparisons test		<0.0001	P < 0.001		Quinpirole	2.78003	2.33073	1.59938	2.29123	2.85708	1.81565	0.669267	0.694428	1.12185	0.822242	0.564473	0.790627
Drd2hGFAP cKO	Mock vs. Quinpirole		Dunnett's multiple comparisons test		0.9589	NS		Pyridoxine	1.7627	2.68056	1.61485	2.56326	1.89043	2.15739	1.87063	1.91338	1.56624	1.99167	2.09306	1.43128
	Mock vs. Pyridoxine		Dunnett's multiple comparisons test		<0.0001	P < 0.001
Figure 6B-Gclm	Gclm mRNA in Drd2flox/flox and Drd2hGFAPcKO mice after continuous infusion of 5 mg/kg quinpirole or 5 mg/kg pyridoxine for 7 consecutive days	n = 6 mice in each group	two-way ANOVA	F (2, 30) = 11.83	0.0002	P < 0.001		Figure 6B-Gclm	Drd2loxp/loxp						Drd2hGFAPcKO
Drd2flox/flox	Mock vs. Quinpirole		Dunnett's multiple comparisons test		<0.0001	P < 0.001		Mock	0.838528	1.19623	0.769419	0.765135	1.09493	1.33576	0.765969	0.59285	0.63476	0.528224	0.915034	0.950758
	Mock vs. Pyridoxine		Dunnett's multiple comparisons test		<0.0001	P < 0.001		Quinpirole	3.42617	2.06986	2.63856	3.56607	3.22768	1.96139	0.878482	0.954775	0.557142	0.682086	0.855551	1.02814
Drd2hGFAP cKO	Mock vs. Quinpirole		Dunnett's multiple comparisons test		0.9058	NS		Pyridoxine	4.0316	3.82536	3.86124	2.64167	2.30937	3.11962	2.4409	2.94145	2.49533	2.62406	2.31776	2.22582
	Mock vs. Pyridoxine		Dunnett's multiple comparisons test		<0.0001	P < 0.001
Figure 6D	GSH levels in Drd2flox/flox and Drd2hGFAPcKO mice after continuous infusion of 5 mg/kg quinpirole or 5 mg/kg pyridoxine for 7 consecutive days	n = 6 mice in each group	two-way ANOVA	F (2, 30) = 5.68	0.0081	P < 0.01		Figure 6D	Drd2loxp/loxp						Drd2hGFAPcKO
Drd2flox/flox	Mock vs. Quinpirole		Dunnett's multiple comparisons test		<0.0001	P < 0.001		Mock	9.88534	8.62289	7.06521	6.88429	8.67546	7.09971	6.2128	6.76698	7.27249	6.52264	7.74776	6.23864
	Mock vs. Pyridoxine		Dunnett's multiple comparisons test		<0.0001	P < 0.001		Quinpirole	12.3274	11.2613	10.4715	11.1215	11.7547	10.8356	6.21418	7.38716	7.14527	7.13246	6.97225	8.41172
Drd2hGFAP cKO	Mock vs. Quinpirole		Dunnett's multiple comparisons test		0.7094	NS		Pyridoxine	12.6388	11.9279	12.0637	11.3753	14.4142	13.7447	12.5338	9.21387	8.2203	9.18696	10.3451	10.509
	Mock vs. Pyridoxine		Dunnett's multiple comparisons test		<0.0001	P < 0.001
Figure 6E	TH+ neurons in Drd2flox/flox and Drd2hGFAPcKO mice of MPTP-induced PD mouse model treated by continuous infusion of quinpirole or pyridoxine	n = 6 mice in each group	two-way ANOVA	F (5, 60) = 1.907	0.1065	NS		Figure 6E	Drd2loxp/loxp						Drd2hGFAPcKO
Drd2flox/flox	Mock vs. MPTP		Tukey's multiple comparisons test		<0.0001	P < 0.001		Mock	11.1167	8.0897	8.44924	8.36328	9.8156	10.4948	7.79401	7.91093	6.08774	6.70626	8.14735	8.67896
	MPTP vs. MPTP+Quinpirole		Tukey's multiple comparisons test		0.0015	P < 0.01		Quinpirole	9.24195	8.88815	8.86391	7.99125	8.94512	9.61617	7.40637	5.84844	7.15791	7.71806	5.30437	6.06585
	MPTP vs. MPTP+Pyridoxine		Tukey's multiple comparisons test		0.0003	P < 0.001		Pyridoxine	11.1634	9.29446	11.6944	7.54276	9.83641	9.35771	5.88835	9.2722	7.5656	8.06031	8.56246	6.45566
Drd2hGFAP cKO	Mock vs. MPTP		Tukey's multiple comparisons test		<0.0001	P < 0.001		MPTP	4.14417	4.75614	4.49975	4.00859	5.07415	5.24209	2.26711	2.29494	2.5308	2.66967	2.91481	2.98785
	MPTP vs. MPTP+Quinpirole		Tukey's multiple comparisons test		0.9896	NS		M+Q	5.79851	6.01268	7.71239	7.69621	5.98189	8.05392	3.35105	2.64049	2.38865	2.90088	3.33398	3.06324
	MPTP vs. MPTP+Pyridoxine		Tukey's multiple comparisons test		0.0031	P < 0.01		M+P	5.7965	6.84526	8.362	6.28236	8.37977	7.29704	3.92687	5.59235	4.54365	5.16694	5.14896	4.11905
Figure 6F	Striatal O.D. in Drd2flox/flox and Drd2hGFAPcKO mice of MPTP-induced PD mouse model treated by continuous infusion of quinpirole or pyridoxine	n = 6 mice in each group	two-way ANOVA	F (5, 60) = 2.308	P=0.0552	NS		Figure 6F	Drd2loxp/loxp						Drd2hGFAPcKO
Drd2flox/flox	Mock vs. MPTP		Tukey's multiple comparisons test		<0.0001	P < 0.001		Mock	1.08703	1.15604	1.09194	0.82596	0.875576	1.22493	1.26779	0.879159	0.810932	0.835424	0.848196	0.898212
	MPTP vs. MPTP+Quinpirole		Tukey's multiple comparisons test		0.0002	P < 0.001		Quinpirole	1.15507	0.794957	1.03969	0.848189	1.12783	1.16863	1.07542	1.04053	1.09894	0.739179	0.893526	0.94575
	MPTP vs. MPTP+Pyridoxine		Tukey's multiple comparisons test		<0.0001	P < 0.001		Pyridoxine	0.861545	1.12942	0.780235	1.00143	1.06602	0.948589	0.766776	1.09954	0.813401	0.827431	0.894547	0.933843
Drd2hGFAP cKO	Mock vs. MPTP		Tukey's multiple comparisons test		<0.0001	P < 0.001		MPTP	0.356418	0.295304	0.385533	0.258892	0.281109	0.334852	0.242691	0.303272	0.289964	0.248512	0.292991	0.227579
	MPTP vs. MPTP+Quinpirole		Tukey's multiple comparisons test		0.9707	NS		M+Q	0.549957	0.588079	0.706061	0.753658	0.724697	0.537586	0.338348	0.293899	0.285577	0.268623	0.372842	0.364842
	MPTP vs. MPTP+Pyridoxine		Tukey's multiple comparisons test		<0.0001	P < 0.001		M+P	0.707728	0.746508	0.729356	0.527644	0.81259	0.529582	0.729853	0.594571	0.475885	0.520594	0.721808	0.601145

## Sheet: Supplementary Figure 1
		Sample size	Statistical test	Treatment effect	p value	Significance
Figure S1A	GSH levels after treatment with different concerntration of quinpirole	n = 6 tests	two-way ANOVA	F (5, 60) = 7.705	P<0.0001	P < 0.001		Figure S1A	Astrocyte						null
Drd2+/+	0 vs. 5		Dunnett's multiple comparisons test		0.5317	NS		0	17.4933	20.8528	17.3233	16.5451	17.0081	21.9287	16.4193	14.8615	18.6043	18.2765	15.8784	17.1134
	0 vs. 10		Dunnett's multiple comparisons test		0.0002	P < 0.001		5	20.4768	22.2172	18.2481	18.2523	21.4812	18.9772	17.1689	16.7538	19.4395	15.1931	18.3313	17.8267
	0 vs. 20		Dunnett's multiple comparisons test		<0.0001	P < 0.001		10	22.3805	26.0731	20.8785	21.8722	22.7306	24.9302	17.2764	18.7444	14.5165	15.3599	17.8901	15.1741
	0 vs. 40		Dunnett's multiple comparisons test		<0.0001	P < 0.001		20	21.3486	26.3263	21.0643	26.2032	21.1866	25.0799	15.3099	15.1851	16.015	16.1221	16.4188	16.9253
	0 vs. 80		Dunnett's multiple comparisons test		<0.0001	P < 0.001		40	26.3175	23.6621	26.9644	22.5454	22.0583	26.1187	16.8973	17.2047	14.9471	14.3238	14.6558	15.1559
Drd2-/-	0 vs. 5		Dunnett's multiple comparisons test		0.9712	NS		80	20.2128	25.3243	26.9407	21.0721	23.3578	24.3386	17.556	18.5149	15.4751	16.4511	18.1624	16.8995
	0 vs. 10		Dunnett's multiple comparisons test		0.9964	NS
	0 vs. 20		Dunnett's multiple comparisons test		0.8798	NS
	0 vs. 40		Dunnett's multiple comparisons test		0.5913	NS
	0 vs. 80		Dunnett's multiple comparisons test		0.9982	NS
Figure S1B	GSH levels after treatment with different concerntration of quinelorane	n = 6 tests	two-way ANOVA	F (5, 60) = 4.403	P=0.0018	P < 0.01		Figure S1B	Astrocyte						null
Drd2+/+	0 vs. 5		Dunnett's multiple comparisons test		0.8392	NS		0	21.508	17.7616	20.0162	17.4683	19.7589	16.6478	15.4406	19.0102	14.4787	19.6082	16.4723	16.3645
	0 vs. 10		Dunnett's multiple comparisons test		0.1425	NS		5	21.6294	20.997	17.9333	18.2995	17.2518	23.4264	19.701	14.4893	14.8177	14.7797	18.6857	19.6778
	0 vs. 20		Dunnett's multiple comparisons test		0.0006	P < 0.001		10	20.4046	21.2584	19.4923	23.6881	21.8977	21.5106	14.6178	18.8954	14.6424	19.5885	17.5926	19.254
	0 vs. 40		Dunnett's multiple comparisons test		<0.0001	P < 0.001		20	24.4151	26.3678	22.6421	19.8469	25.3215	23.7476	15.9919	15.52	19.1689	17.6027	15.7307	17.5242
	0 vs. 80		Dunnett's multiple comparisons test		<0.0001	P < 0.001		40	27.2226	27.4138	27.4519	24.458	20.6147	20.9648	14.4423	17.5621	18.3545	16.0134	19.623	15.9919
Drd2-/-	0 vs. 5		Dunnett's multiple comparisons test		0.9999	NS		80	26.005	25.1812	22.5341	25.2044	24.6253	26.0451	17.8643	17.3643	17.8561	16.0679	17.5702	18.2631
	0 vs. 10		Dunnett's multiple comparisons test		0.989	NS
	0 vs. 20		Dunnett's multiple comparisons test		>0.9999	NS
	0 vs. 40		Dunnett's multiple comparisons test		0.9999	NS
	0 vs. 80		Dunnett's multiple comparisons test		0.9816	NS
Figure S1C	GSH levels after treatment with different concerntration of bromocriptine	n = 6 tests	two-way ANOVA	F (5, 60) = 2.148	P=0.0719	NS		Figure S1C	Astrocyte						null
Drd2+/+	0 vs. 5		Dunnett's multiple comparisons test		0.4063	NS		0	17.138	17.0136	21.0245	20.1184	19.2386	19.9967	15.8699	17.6138	18.2616	14.5327	15.6359	15.3692
	0 vs. 10		Dunnett's multiple comparisons test		0.0358	P < 0.05		5	23.4147	18.0636	20.8432	19.8104	19.799	21.9389	16.8141	16.9497	16.1623	16.2499	18.555	16.6115
	0 vs. 20		Dunnett's multiple comparisons test		0.5098	NS		10	18.0769	20.5808	24.3248	23.4402	20.5574	24.0746	18.0787	18.7253	19.54	17.0681	14.5987	17.1381
	0 vs. 40		Dunnett's multiple comparisons test		<0.0001	P < 0.001		20	18.7789	19.2885	22.2	21.9948	22.1823	18.4647	15.4799	14.3572	14.4734	16.9787	15.9422	14.9391
	0 vs. 80		Dunnett's multiple comparisons test		0.0005	P < 0.001		40	25.6854	22.203	21.5555	22.2415	25.4819	26.6597	16.9633	18.5283	19.6479	17.0211	18.2331	14.3808
Drd2-/-	0 vs. 5		Dunnett's multiple comparisons test		0.9432	NS		80	23.4661	26.7302	24.0309	21.0736	23.2313	21.5174	15.9976	19.131	17.74	15.8802	14.9932	17.125
	0 vs. 10		Dunnett's multiple comparisons test		0.5686	NS
	0 vs. 20		Dunnett's multiple comparisons test		0.8691	NS
	0 vs. 40		Dunnett's multiple comparisons test		0.6125	NS
	0 vs. 80		Dunnett's multiple comparisons test		0.9654	NS
Figure S1D	Gclc mRNA after treatment with different concerntration of quinpirole	n = 3 tests	one-way ANOVA	F (5, 12) = 13.3	0.0002	P < 0.001		Figure S1D	Gclc			Gclm
	0 vs. 5		Dunnett's multiple comparisons test		0.9963	NS		0	0.836415	0.979196	1.18439	0.95303	0.964906	1.08206
	0 vs. 10		Dunnett's multiple comparisons test		0.0004	P < 0.001		5	0.957288	1.31683	1.06123	1.91623	1.56532	1.74691
	0 vs. 20		Dunnett's multiple comparisons test		0.0045	P < 0.01		10	2.79636	2.88902	2.95923	3.22035	2.62799	3.82487
	0 vs. 40		Dunnett's multiple comparisons test		0.0016	P < 0.01		20	2.67207	2.62811	1.93174	3.69015	2.84975	2.3675
	0 vs. 80		Dunnett's multiple comparisons test		0.0007	P < 0.001		40	2.38355	2.18351	3.28689	3.94989	4.84729	3.51822
	Gclm mRNA after treatment with different concerntration of quinpirole	n = 3 tests	one-way ANOVA	F (5, 12) = 19.42	<0.0001	P < 0.001		80	2.17899	2.77057	3.43495	4.17298	3.57994	4.13158
	0 vs. 5		Dunnett's multiple comparisons test		0.2725	NS
	0 vs. 10		Dunnett's multiple comparisons test		0.0005	P < 0.001
	0 vs. 20		Dunnett's multiple comparisons test		0.0014	P < 0.01
	0 vs. 40		Dunnett's multiple comparisons test		0.0001	P < 0.001
	0 vs. 80		Dunnett's multiple comparisons test		0.0001	P < 0.001
Figure S1E	Gclc expression after treatment with different concerntration of quinpirole	n = 3 tests	one-way ANOVA	F (5, 12) = 10.52	0.0005	P < 0.001		Figure S1E-Gclc	Gclc
	0 vs. 5		Dunnett's multiple comparisons test		0.8184	NS		0	0.4086	0.44679	0.571812
	0 vs. 10		Dunnett's multiple comparisons test		0.0067	P < 0.01		5	0.60202	0.493284	0.566166
	0 vs. 20		Dunnett's multiple comparisons test		0.0011	P < 0.01		10	0.648906	0.882482	0.916774
	0 vs. 40		Dunnett's multiple comparisons test		0.0005	P < 0.001		20	0.902875	0.870379	0.95096
	0 vs. 80		Dunnett's multiple comparisons test		0.0075	P < 0.01		40	0.925202	0.789371	1.13708
	Gclm expression after treatment with different concerntration of quinpirole	n = 3 tests	one-way ANOVA	F (5, 12) = 12.54	0.0002	P < 0.001		80	0.815705	0.809108	0.808448
	0 vs. 5		Dunnett's multiple comparisons test		0.1339	NS		Figure S1E-Gclm	Gclm
	0 vs. 10		Dunnett's multiple comparisons test		0.0449	P < 0.05		0	0.532206	0.462053	0.465383
	0 vs. 20		Dunnett's multiple comparisons test		0.0022	P < 0.01		5	0.831426	0.717599	0.643753
	0 vs. 40		Dunnett's multiple comparisons test		0.0001	P < 0.001		10	0.844219	0.719217	0.830191
	0 vs. 80		Dunnett's multiple comparisons test		0.0003	P < 0.001		20	0.828418	1.06527	1.04074
								40	0.966366	1.21687	1.4054
								80	1.17017	0.952974	1.20542

## Sheet: Supplementary Figure 4
		Sample size	Statistical test	Treatment effect	p value	Significance
Figure S4B	PK activity after PKM1 over-expression	n = 6 tests	Unpaired t-test (two-tailed)	t=16.6 df=10	<0.0001	P < 0.001		Figure S4B	Relative PK activity
Figure S4C	The amount of anti-Nrf2-immunoprecipitated DNA detected by qRT-PCR with primers flanking the Gclc promoter region	n = 3 tests	Unpaired t-test (two-tailed)	t=1.305 df=4	0.2618	NS		EV	0.87178	0.943626	0.965157	1.04961	1.09037	1.02899
	The amount of anti-Nrf2-immunoprecipitated DNA detected by qRT-PCR with primers flanking the Gclm promoter region	n = 3 tests	Unpaired t-test (two-tailed)	t=0.2574 df=4	0.8096	NS		OE-PKM1	2.50691	2.61252	2.09511	2.53372	2.26824	2.39548
Figure S4D	Gclc mRNA after PKM1 over-expression	n = 3 tests	Unpaired t-test (two-tailed)	t=0.4059 df=4	0.7056	NS		Figure S4C	Gclc			Gclm
	Gclm mRNA after PKM1 over-expression	n = 3 tests	Unpaired t-test (two-tailed)	t=0.6595 df=4	0.5456	NS		EV	0.064522	0.089544	0.065491	0.342082	0.209496	0.431559
Figure S4E	Gclc expression after PKM1 over-expression	n = 3 tests	Unpaired t-test (two-tailed)	t=0.7428 df=4	0.4988	NS		OE-PKM1	0.063941	0.052693	0.073148	0.419582	0.24563	0.425532
	Gclm expression after PKM1 over-expression	n = 3 tests	Unpaired t-test (two-tailed)	t=0.7081 df=4	0.518	NS		Figure S4D	Gclc			Gclm
								EV	1.02393	0.841094	1.1479	1.09167	0.900103	1.04944
								OE-PKM1	0.959398	0.830137	1.08309	1.22926	1.21224	0.862582
								Figure S4E-Gclc	Gclc / Actin
								EV	0.197552	0.295766	0.244299
								OE-PKM1	0.273832	0.243005	0.291413
								Figure S4E-Gclm	Gclm / Actin
								EV	0.61251	0.681218	0.640938
								OE-PKM1	0.657364	0.525856	0.651095

## Sheet: Supplementary Figure 5
		Sample size	Statistical test	Treatment effect	p value	Significance
Figure S5B	Gclc mRNA in primary astrocytes which were pretreated with DASA-58 for 1 h and then stimulated with quinpirole for 12 h	n = 3 tests	one-way ANOVA	F (3, 8) = 16.92	0.0008	P < 0.001		Figure S5B	Gclc			Gclm
	Mock vs. Quinpirole		Tukey's multiple comparisons test		0.0017	P < 0.01		Mock	1.08584	0.768399	1.14576	1.14177	1.02773	0.830498
	Quinpirole vs. DASA-58+Quinpirole		Tukey's multiple comparisons test		0.0178	P < 0.05		Quinpirole	2.28533	2.10122	2.10729	2.30023	2.22218	2.15106
	Gclm mRNA in primary astrocytes which were pretreated with DASA-58 for 1 h and then stimulated with quinpirole for 12 h	n = 3 tests	one-way ANOVA	F (3, 8) = 20.52	0.0004	P < 0.001		DASA-58	1.06483	1.03822	0.560142	1.12436	1.06441	0.805455
	Mock vs. Quinpirole		Tukey's multiple comparisons test		0.0009	P < 0.001		DASA-58+Quinpirole	1.63619	1.48554	1.01821	1.00856	1.67097	1.62351
	Quinpirole vs. DASA-58+Quinpirole		Tukey's multiple comparisons test		0.0077	P < 0.01
Figure S5C	Gclc expression in primary astrocytes which were pretreated with DASA-58 for 1 h and then stimulated with quinpirole for 12 h	n = 3 tests	one-way ANOVA	F (3, 8) = 14.57	0.0013	P < 0.01		Figure S5C-Gclc	Gclc / Actin			Figure S5C-Gclm	Gclm / Actin
	Mock vs. Quinpirole		Tukey's multiple comparisons test		0.0028	P < 0.01		Mock	0.576422	0.468475	0.458562	Mock	0.377604	0.484226	0.578049
	Quinpirole vs. DASA-58+Quinpirole		Tukey's multiple comparisons test		0.0088	P < 0.01		Quinpirole	0.963427	0.830715	1.14517	Quinpirole	1.18076	0.72833	1.05347
	Gclm expression in primary astrocytes which were pretreated with DASA-58 for 1 h and then stimulated with quinpirole for 12 h	n = 3 tests	one-way ANOVA	F (3, 8) = 13.89	0.0015	P < 0.01		DASA-58	0.433233	0.421304	0.526026	DASA-58	0.348737	0.309316	0.456594
	Mock vs. Quinpirole		Tukey's multiple comparisons test		0.0081	P < 0.01		DASA-58+Quinpirole	0.531624	0.501603	0.720868	DASA-58+Quinpirole	0.441941	0.310967	0.368677
	Quinpirole vs. DASA-58+Quinpirole		Tukey's multiple comparisons test		0.0025	P < 0.01
Figure S5E	Gclc mRNA in primary astrocytes transfected with Pkm2-specific siRNA and then stimulated with quinpirole for 12 h	n = 3 tests	one-way ANOVA	F (3, 8) = 26.54	0.0002	P < 0.001		Figure S5E	Gclc			Gclm
	Mock vs. Quinpirole		Tukey's multiple comparisons test		0.0019	P < 0.01		ncRNA+Mock	0.707682	0.974926	1.31739	1.28728	0.88997	0.822754
	Quinpirole vs. Pkm2 siRNA+Quinpirole		Tukey's multiple comparisons test		0.0003	P < 0.001		ncRNA+Quinpirole	2.92128	1.93252	2.50251	3.40122	2.64929	3.39823
	Gclm mRNA in primary astrocytes transfected with Pkm2-specific siRNA and then stimulated with quinpirole for 12 h	n = 3 tests	one-way ANOVA	F (3, 8) = 67.53	<0.0001	P < 0.001		PKM2 siRNA+Mock	0.381788	0.658587	0.482135	0.687334	0.500413	0.572059
	Mock vs. Quinpirole		Tukey's multiple comparisons test		<0.0001	P < 0.001		PKM2 siRNA+Quinpirole	0.611728	0.60161	0.361136	0.528572	0.688402	0.517127
	Quinpirole vs. Pkm2 siRNA+Quinpirole		Tukey's multiple comparisons test		<0.0001	P < 0.001
Figure S5F	Gclc expression in primary astrocytes transfected with Pkm2-specific siRNA and then stimulated with quinpirole for 12 h	n = 3 tests	one-way ANOVA	F (3, 8) = 19.76	0.0005	P < 0.001		Figure S5F-Gclc	Gclc / Actin			Figure S5F-Gclm	Gclm / Actin
	Mock vs. Quinpirole		Tukey's multiple comparisons test		0.0032	P < 0.01		ncRNA+Mock	0.733072	0.53347	0.545644	ncRNA+Mock	0.483969	0.598679	0.719288
	Quinpirole vs. Pkm2 siRNA+Quinpirole		Tukey's multiple comparisons test		0.0007	P < 0.001		ncRNA+Quinpirole	1.09775	0.90023	1.26556	ncRNA+Quinpirole	1.55132	1.05656	1.65849
	Gclm expression in primary astrocytes transfected with Pkm2-specific siRNA and then stimulated with quinpirole for 12 h	n = 3 tests	one-way ANOVA	F (3, 8) = 24.69	0.0002	P < 0.001		PKM2 siRNA+Mock	0.554945	0.443962	0.495037	PKM2 siRNA+Mock	0.377294	0.428529	0.422047
	Mock vs. Quinpirole		Tukey's multiple comparisons test		0.0017	P < 0.01		PKM2 siRNA+Quinpirole	0.503473	0.475539	0.4407	PKM2 siRNA+Quinpirole	0.362563	0.38235	0.349398
	Quinpirole vs. Pkm2 siRNA+Quinpirole		Tukey's multiple comparisons test		0.0003	P < 0.001

## Sheet: Supplementary Figure 6
		Sample size	Statistical test	Treatment effect	p value	Significance
Figure S6A	β-arrestin1 expression in primary astrocytes transfected with β-arrestin1- or β-arrestin2-specific siRNA and then stimulated with quinpirole for 12 h	n = 3 tests	one-way ANOVA	F (5, 12) = 21.81	<0.0001	P < 0.001		Figure S6A-arrb1	arrb1			Figure S6A-arrb2	arrb2
	Mock vs. β-arrestin1 siRNA		Dunnett's multiple comparisons test		0.0002	P < 0.001		Mock	0.372132	0.376815	0.258693	Mock	0.37003	0.321263	0.248852
	Mock vs. β-arrestin1 siRNA+quinpirole		Dunnett's multiple comparisons test		0.0001	P < 0.001		Quinpirole	0.314792	0.360814	0.353252	Quinpirole	0.279346	0.274787	0.269479
	β-arrestin2 expression in primary astrocytes transfected with β-arrestin1- or β-arrestin2-specific siRNA and then stimulated with quinpirole for 12 h	n = 3 tests	one-way ANOVA	F (5, 12) = 20.52	<0.0001	P < 0.001		s1	0.108932	0.150602	0.162779	s1	0.300206	0.275685	0.293666
	Mock vs. β-arrestin2 siRNA		Dunnett's multiple comparisons test		0.0002	P < 0.001		s1+quinpirole	0.143428	0.10343	0.113519	s1+Q	0.396169	0.275873	0.331889
	Mock vs. β-arrestin2 siRNA+quinpirole		Dunnett's multiple comparisons test		0.0002	P < 0.001		s2	0.335767	0.279778	0.270792	s2	0.121156	0.117389	0.122011
								s2+quinpirole	0.295902	0.343852	0.296297	s2+Q	0.096629	0.13348	0.139297

[truncated: 1 more sheets: Supplementary Figure 8]
